# Supplementary material for: Transcriptome-IPMS analysis reveals a tissue-dependent miR156/SPL13 regulatory mechanism in alfalfa drought tolerance
Source: BMC Genomics. 2020 Oct 19;21:721. doi: 10.1186/s12864-020-07118-4 (PMC7574311; doi:10.1186/s12864-020-07118-4)
Supplement: Supplementary file 2 — Additional file 2: Table S1. List of genes differentially expressed between drought stressed SPL13RNAi and EV plants. DEG that are (a) increased and (b) decreased in drought-stressed SPL13RNAi plants compared to drought stressed EV plants. The differentially expressed genes are categorized as common to all tissues followed by tissue-specific (leaf, stem, or root tissues) expressions. N = 3 biological samples for each condition, where biological samples represent individual plants treated with similar treatment exposure. [file 12864_2020_7118_MOESM2_ESM.xlsx]

## Sheet: Table S1
Table S1: List of genes differentially expressed between drought stressed SPL13RNAi and EV plants
(A) List of increased genes in SPL13RNAi plants									(B) List of decreased genes in SPL13RNAi plants
Commonly increased genes by all tissues of SPL13RNAi plants		Increased only in leaf tissues		Increased only in stem tissues		Increased only in root tissues			Commonly decreased genes by all tissues of SPL13RNAi plants		Decreased only in leaf tissues		Decreased only in stem tissues		Decreased only in root tissues
Gene	Function	Gene	Function	Gene	Function	Gene	Function		Gene	Function	Gene	Function	Gene	Function	Gene	Function
Medtr2g008110	vacuolar iron transporter-like protein	Medtr6g486230	transmembrane protein, putative	Medtr8g035880	zinc-binding dehydrogenase family oxidoreductase	Medtr3g103260	hypothetical protein		Medtr2g095440	ABC transporter family protein	Medtr7g099040	Zn-dependent alcohol dehydrogenase family, class III protein	Medtr2g096940	cytosolic triosephosphate isomerase	Medtr3g091090	spermine/spermidine synthase
Medtr6g007897	gibberellin-regulated family protein	Medtr1g069085	hypothetical protein	Medtr5g081070	hypothetical protein	Medtr5g066020	AT hook motif DNA-binding family protein		Medtr3g108800	plasma membrane H+-ATPase	Medtr3g085570	kelch repeat F-box protein	Medtr6g018790	sugar porter (SP) family MFS transporter	Medtr5g010440	LRR receptor-like kinase
Medtr5g098420	fasciclin-like arabinogalactan protein	Medtr8g469010	ribonucleoside-diphosphate reductase small chain	Medtr3g084960	transmembrane amino acid transporter family protein	Medtr3g063120	(3S)-linalool/(E)-nerolidol/(E,E)-geranyl linalool synthase		Medtr3g087490	PLAT-plant-stress protein	Medtr8g098735	PLAC8 family protein	Medtr4g014960	defective in exine formation protein	Medtr3g467620	eukaryotic translation initiation factor 2 subunit beta
Medtr7g020820	proline dehydrogenase	Medtr5g094310	kinesin motor domain protein	Medtr7g100100	Cys2-His2 zinc finger transcription factor	Medtr8g054490	hypothetical protein		Medtr4g120130	glyoxysomal fatty acid beta-oxidation MFP-A protein	Medtr4g485640	UDP-glucosyltransferase 73B2	Medtr2g029560	peroxidase family protein	Medtr3g449620	polyamine oxidase-like protein
Medtr4g079700	Pmr5/Cas1p GDSL/SGNH-like acyl-esterase family protein	Medtr6g032885	ARM repeat protein	Medtr4g128590	xyloglucan endotransglucosylase/hydrolase family protein	Medtr3g011890	salt stress response/antifungal domain protein		Medtr6g007170	D-glycerate dehydrogenase/hydroxypyruvate reductase	Medtr4g063160	RAB GTPase-like protein A5B	Medtr2g101040	NADP-dependent malic enzyme-like protein	Medtr6g091630	60S ribosomal protein L31B
Medtr5g090100	LRR receptor-like kinase	Medtr7g013610	core histone H2A/H2B/H3/H4	Medtr4g100420	ethylene response factor	Medtr2g022430	xyloglucanase-specific endoglucanase inhibitor protein		Medtr3g064140	class I glutamine amidotransferase superfamily protein	Medtr3g104850	carbon-nitrogen family hydrolase	Medtr8g101730	Xaa-pro aminopeptidase	Medtr6g080420	elongation factor Tu (EF-Tu) GTP-binding family protein
Medtr7g070050	abscisic acid receptor	Medtr1g093900	piriformospora indica-insensitive-like protein	Medtr7g071050	UDP-glucosyltransferase family protein	Medtr3g111610	GNS1/SUR4 membrane family protein		Medtr4g009960	eukaryotic translation initiation factor 3 subunit	Medtr8g105250	ubiquitin fusion degradation 1 protein	Medtr8g078970	DUF1162 family protein	Medtr6g071995	histidine decarboxylase-like protein
Medtr8g064180	xyloglucan endotransglucosylase/hydrolase family protein	Medtr3g466760	expansin A10	Medtr2g020850	transmembrane protein, putative	Medtr2g022330	extracellular dermal glycoprotein		Medtr4g134290	6-phosphofructokinase	Medtr8g105120	XAP5 circadian timekeeper	Medtr2g092980	MAP kinase kinase kinase-like protein	Medtr7g107420	60S ribosomal L21-like protein
Medtr5g081860	MYB transcription factor MYB51	Medtr3g089570	pollen Ole e I family allergen	Medtr3g070880	ARM repeat CCCH-type zinc finger protein	Medtr4g128580	xyloglucan endotransglucosylase/hydrolase family protein		Medtr3g087950	gamma-glutamyltranspeptidase	Medtr2g017825	integrin-linked kinase family protein	Medtr2g436650	kinesin motor catalytic domain protein	Medtr2g096660	UDP-glucuronic acid decarboxylase
Medtr5g089110	F-box plant-like protein	Medtr4g072190	SAUR-like auxin-responsive family protein	Medtr2g081580	calcium-binding EF-hand protein	Medtr7g058830	Serine/Threonine kinase, plant-type protein		Medtr8g070540	CTP synthase-like protein	Medtr6g024135	20S proteasome subunit alpha	Medtr3g107520	cellulose synthase-like protein	Medtr1g033420	xyloglucan endotransglucosylase/hydrolase family protein
Medtr5g077430	LRR receptor-like kinase	Medtr8g087890	GDSL-like lipase/acylhydrolase	Medtr8g068520	transmembrane protein	Medtr1g096310	caffeic acid O-methyltransferase		Medtr1g115500	glutathione S-transferase	Medtr1g088420	photolyase/blue-light receptor PHR2	Medtr8g463920	phosphoenolpyruvate carboxylase	Medtr7g034395	zinc-binding dehydrogenase family oxidoreductase
Medtr5g088550	hypothetical protein	Medtr3g072840	camphor resistance CrcB-like protein	Medtr3g070230	nematode resistance HSPRO2-like protein	Medtr5g005530	cysteine-rich receptor-like kinase		Medtr8g463180	plastocyanin-like domain protein	Medtr1g082900	DUF1995 domain protein	Medtr4g052930	Sec23/Sec24 transport family protein	Medtr3g082650	RNA recognition motif
Medtr5g073180	hypothetical protein	Medtr7g093910	core histone H2A/H2B/H3/H4	Medtr1g013410	transmembrane protein	Medtr2g435310	pathogenesis-related protein bet V I family protein		Medtr8g089180	UDP-D-glucose/UDP-D-galactose 4-epimerase	Medtr8g076490	ubiquitin-conjugating enzyme	Medtr5g014700	LRR receptor-like kinase family protein	Medtr3g112050	ornithine carbamoyltransferase
Medtr3g071740	polyketide cyclase/dehydrase and lipid transporter	Medtr5g014300	NAC transcription factor-like protein	Medtr8g069835	hypothetical protein	Medtr6g016640	proline dehydrogenase		Medtr0110s0020	glycoside hydrolase family 1 protein	Medtr5g091060	4-hydroxyphenylpyruvate dioxygenase	Medtr8g020970	linoleate 13S-lipoxygenase 2-1, related protein	Medtr7g080450	lecithin:cholesterol acyltransferase family protein
Medtr5g081850	Fcf2 pre-rRNA processing protein	Medtr8g090000	minichromosome maintenance (MCM2/3/5) family protein	Medtr7g112500	transmembrane protein, putative	Medtr8g095030	LRR receptor-like kinase		Medtr3g082150	glucose-1-phosphate adenylyltransferase family protein	Medtr2g009980	oligopeptide transporter OPT family protein	Medtr3g462950	thiamine biosynthesis protein ThiC	Medtr5g014710	glyoxysomal malate dehydrogenase
Medtr5g092560	DEAD-box ATP-dependent RNA helicase-like protein	Medtr4g019880	GDSL-like lipase/acylhydrolase	Medtr5g087440	hypothetical protein	Medtr0062s0020	glycoside hydrolase family 18 protein		Medtr2g046150	DUF538 family protein	Medtr5g005810	kinase-associated protein phosphatase	Medtr4g015850	symplekin tight junction protein carboxy-terminal protein	Medtr5g069310	asparagine synthetase [glutamine-hydrolyzing] protein
Medtr7g106450	CCAAT-binding transcription factor	Medtr2g100070	glucose-methanol-choline (GMC) oxidoreductase family protein	Medtr5g093530	exocyst subunit exo70 family protein	Medtr1g041285	EF hand calcium-binding family protein		Medtr7g105070	desacetoxyvindoline 4-hydroxylase, putative	Medtr8g105260	ankyrin repeat plant-like protein	Medtr4g127480	subtilisin-like serine protease	Medtr3g073990	pollen Ole e I family allergen
Medtr5g072930	cytochrome P450 family 71 protein	Medtr8g479390	multi-copper oxidase-like protein	Medtr3g012420	nodulin MtN21/EamA-like transporter family protein	Medtr8g014930	LRR receptor-like kinase		Medtr7g104080	starch branching enzyme I	Medtr3g105880	protein phosphatase 2C-like protein	Medtr4g112430	phospholipid-transporting ATPase-like protein	Medtr2g020360	acyl carrier protein
Medtr5g079610	plastid movement impaired protein	Medtr7g063560	hypothetical protein	Medtr2g099010	salt tolerance-like protein	Medtr1g030630	heavy metal transport/detoxification superfamily protein		Medtr4g415290	glycerol-3-phosphate acyltransferase	Medtr8g033420	nucleotidyltransferase family protein	Medtr3g078570	mannose-1-phosphate guanyltransferase	Medtr5g008810	cycloartenol synthase
Medtr5g096700	BTB/POZ domain plant protein	Medtr4g122270	DNA replication licensing factor MCM2, putative	Medtr8g077420	MYB family transcription factor	Medtr5g075680	Mn-specific cation diffusion facilitator transporter MTP81		Medtr7g108930	sucrose synthase	Medtr2g080950	ARF GTPase activator	Medtr2g046130	receptor-like kinase plant	Medtr6g084520	NADH-ubiquinone oxidoreductase
Medtr1g090290	ethylene response factor	Medtr4g096700	DNA replication licensing factor MCM4	Medtr3g102980	C2H2-type zinc finger protein	Medtr5g021270	MADS-box transcription factor		Medtr3g068125	transferring glycosyl group transferase	Medtr5g038550	BZIP transcription factor	Medtr2g101560	peptide/nitrate transporter plant	Medtr4g064570	zinc finger (C3HC4-type RING finger) family protein
Medtr5g083910	LRR receptor-like kinase	Medtr7g104720	glutaredoxin (GRX) family protein	Medtr1g108640	DUF4228 domain protein	Medtr2g039620	basic helix loop helix (BHLH) DNA-binding family protein		Medtr4g104680	quinolinate synthetase A protein	Medtr3g117740	translocon-associated protein alpha subunit	Medtr3g086340	OSBP(oxysterol-binding protein)-related protein 1C	Medtr7g103440	LRR receptor-like kinase
Medtr1g013130	zinc finger-like protein	Medtr7g113830	transcription factor	Medtr8g090350	ethylene response factor	Medtr8g104520	receptor-like kinase		Medtr4g134090	peroxisomal acetoacetyl-coenzyme A thiolase	Medtr4g127880	protein vernalization insensitive-like protein	Medtr4g131850	phospholipase A 2A	Medtr1g017950	GATA type zinc finger transcription factor family protein
Medtr5g030500	abscisic acid receptor PYR1-like protein	Medtr8g006420	hypothetical protein	Medtr2g102060	small GTPase family RAB protein	Medtr7g081780	LRR receptor-like kinase family protein		Medtr3g010190	Sec14p-like phosphatidylinositol transfer family protein	Medtr1g075700	glycolipid transfer protein	Medtr1g107480	D-3-phosphoglycerate dehydrogenase family protein	Medtr8g015570	60S ribosomal L28-like protein
Medtr1g040430	ethylene response factor	Medtr2g070870	plant gibberellin 2-oxidase	Medtr8g098485	BTB/POZ domain plant protein	Medtr6g462640	cytochrome P450 family 71 protein		Medtr4g007030	vacuolar ATP synthase subunit D, putative	Medtr1g076550	ADP-ribosylation factor-like protein A1D	Medtr2g043250	auxin response factor 2	Medtr1g096240	2-oxoacid dehydrogenase acyltransferase family protein
Medtr1g111550	MFS transporter	Medtr7g033570	cytochrome P450 family protein	Medtr4g131720	hypothetical protein	Medtr5g005520	cysteine-rich receptor-kinase-like protein		Medtr5g012870	auxin canalization protein	Medtr1g008195	nuclear movement family protein	Medtr1g056490	ATP-dependent RNA helicase	Medtr4g094265	beta-hydroxyacyl-ACP dehydratase
Medtr2g035405	allantoate amidohydrolase	Medtr8g075950	chalcone-flavanone isomerase family protein	Medtr8g089920	Avr9/Cf-9 rapidly elicited protein, putative	Medtr8g018510	seed linoleate 9S-lipoxygenase		Medtr5g020060	plant/MUD21-2 protein	Medtr8g095680	Calnexin 2	Medtr1g086080	ABC transporter B family protein	Medtr4g053785	gland-specific fatty acyl-CoA reductase
Medtr5g098510	SNF1-related kinase regulatory subunit beta-2	Medtr5g066320	chromosome-associated kinesin KIF4A-like protein	Medtr7g093030	myb-like transcription factor family protein	Medtr5g083030	ubiquitin-protein ligase, PUB17		Medtr6g048440	beta-carotene hydroxylase	Medtr3g117420	2OG-Fe(II) oxygenase family oxidoreductase	Medtr6g034870	extensin-like region protein	Medtr3g053520	small ubiquitin-like modifier 3
Medtr2g023070	senescence regulator	Medtr3g014290	aspartic proteinase nepenthesin-like protein	Medtr7g106340	E3 ubiquitin-protein ligase PUB23-like protein	Medtr3g102450	receptor-like kinase		Medtr8g041390	nodulin MtN21/EamA-like transporter family protein	Medtr8g101470	ethanolamine-phosphate cytidylyltransferase	Medtr8g081040	xyloglucan endotransglucosylase/hydrolase family protein	Medtr1g040360	sieve element occlusion protein
Medtr5g089750	lateral root primordium (LRP)-like protein	Medtr8g086520	nucleobase-ascorbate transporter-like protein	Medtr8g106530	transmembrane protein, putative	Medtr8g066850	transmembrane protein, putative		Medtr2g023500	lactoylglutathione lyase-like protein	Medtr5g007480	protein transporter	Medtr4g118640	1-deoxy-D-xylulose-5-phosphate synthase	Medtr2g033880	transcription factor bHLH147
Medtr2g038200	heat shock-like protein, putative	Medtr6g028030	annexin D8	Medtr1g105860	cysteine-rich RLK (receptor-like kinase) protein	Medtr4g094698	VQ motif protein		Medtr6g004520	aldose 1-epimerase family protein	Medtr8g094600	NAD-dependent aldehyde dehydrogenase family protein	Medtr3g099500	isoamylase-type starch debranching enzyme	Medtr4g131390	temperature-induced lipocalin
Medtr1g105495	xyloglucan endotransglucosylase/hydrolase family protein	Medtr3g102660	GASA/GAST/Snakin	Medtr1g098690	hsp20/alpha crystallin family protein	Medtr2g087900	cellulose synthase H1-like protein		Medtr7g096890	cofilin/actin-depolymerizing factor-like protein	Medtr6g086600	nucleotide-binding protein	Medtr4g012000	tRNA-specific adenosine deaminase	Medtr8g010570	NADH dehydrogenase [ubiquinone] iron-sulfur protein
Medtr5g087790	ethylene insensitive transcription factor	Medtr5g029770	core histone H2A/H2B/H3/H4	Medtr3g088520	beta-like galactosidase	Medtr1g090520	LRR receptor-like kinase family protein		Medtr4g007440	serine/threonine phosphatase family, 2C domain protein	Medtr1g079890	ER membrane protein complex subunit-like protein	Medtr5g005100	vacuolar-sorting receptor-like protein	Medtr7g080550	adenosylhomocysteinase, putative
Medtr4g073690	nodulin-like/MFS transporter	Medtr6g021530	GDSL-like lipase/acylhydrolase	Medtr3g104560	cytochrome P450 family protein	Medtr5g035980	transducin/WD40 repeat protein		Medtr4g075340	translocon-associated protein alpha subunit	Medtr3g491890	thylakoid lumenal 174 kDa protein	Medtr3g060670	SEC14 cytosolic factor-like protein	Medtr1g041275	hypothetical protein
Medtr5g087410	indole-3-acetaldehyde oxidase	Medtr7g114870	IQ calmodulin-binding motif protein	Medtr1g100777	heat shock transcription factor B2A	Medtr4g013230	phosphate-responsive 1 family protein		Medtr3g084110	sugar porter (SP) family MFS transporter	Medtr5g021430	transmembrane and coiled-coil protein	Medtr7g099220	receptor-like Serine/Threonine-kinase ALE2	Medtr2g029815	peroxidase family protein
Medtr5g087360	LRR receptor-like kinase	Medtr1g094250	hypothetical protein	Medtr5g069640	acyl-CoA thioesterase, putative	Medtr5g093090	GDSL-like lipase/acylhydrolase		Medtr5g085200	zinc finger CCCH domain protein	Medtr4g111965	transmembrane fragile-X-F-associated protein	Medtr4g005510	ubiquitin-specific protease family C19 protein	Medtr6g070920	nudix hydrolase-like protein
Medtr1g084990	hypothetical protein	Medtr7g062310	laccase/diphenol oxidase family protein	Medtr2g006850	hypothetical protein	Medtr2g036310	UPF0481 plant-like protein		Medtr3g088675	chalcone and stilbene synthase family protein	Medtr4g102390	Hsc70-interacting protein	Medtr3g032530	S-adenosyl-methionine-sterol-C-methyltransferase	Medtr1g116370	glucan synthase-like protein
Medtr7g090470	triacylglycerol lipase SDP1	Medtr1g079490	germin family protein	Medtr5g066730	BTB/POZ domain plant protein	Medtr2g020710	sugar porter (SP) family MFS transporter		Medtr1g085140	rhicadhesin receptor	Medtr3g061490	translocation protein Sec62	Medtr3g009540	transmembrane protein, putative	Medtr3g088150	NAD-dependent aldehyde dehydrogenase family protein
Medtr5g075640	root phototropism-like protein	Medtr4g128690	flavonoid glucosyltransferase	Medtr2g014830	NB-LRR type disease resistance protein	Medtr5g092150	cytochrome P450 family protein		Medtr3g094630	horseradish peroxidase-like protein	Medtr1g081790	MAP kinase kinase kinase-like protein	Medtr4g069240	oligosaccharyltransferase 48 kDa subunit beta	Medtr7g118270	late embryogenesis abundant protein
Medtr1g098310	DUF3511 domain protein	Medtr5g078200	glucan endo-1,3-beta-glucosidase-like protein	Medtr1g077790	plastocyanin-like domain protein	Medtr5g073480	exocyst subunit exo70 family protein		Medtr4g005280	vacuolar H+-translocating inorganic pyrophosphatase	Medtr6g018430	hypothetical protein	Medtr7g074710	dihydroflavonol 4-reductase-like protein	Medtr7g013100	biotin carboxyl carrier acetyl-CoA carboxylase
Medtr2g072940	PPR containing protein, putative	Medtr8g039540	aspartic proteinase nepenthesin-like protein	Medtr5g090740	AAA domain protein	Medtr1g114640	GRAM domain protein/ABA-responsive-like protein		Medtr8g070770	Defensin MtDef42	Medtr4g005110	evolutionarily carboxy-terminal region protein	Medtr4g074950	enoyl-acyl-carrier reductase	Medtr4g068220	transmembrane protein, putative
Medtr5g095960	nicotinamide mononucleotide adenylyltransferase, putative	Medtr7g103440	LRR receptor-like kinase	Medtr7g084760	xyloglucan endotransglucosylase/hydrolase family protein	Medtr5g089820	DUF4228 domain protein		Medtr7g115430	DIL domain myosin family protein	Medtr4g114030	NADH-cytochrome b5 reductase-like protein	Medtr3g089510	MAP kinase-like protein	Medtr1g025190	clathrin adaptor complex small chain
Medtr5g097480	GRAS family transcription factor	Medtr1g023570	glyoxal oxidase amino-terminal protein	Medtr4g061300	hypothetical protein	Medtr5g044710	ureide permease-like protein		Medtr7g015970	alpha-1,4-glucan-protein synthase [UDP-forming]-like protein	Medtr1g050512	enhancer of polycomb-like transcription factor protein	Medtr4g071900	ATP-binding microtubule motor family protein	Medtr1g014690	gamma-tocopherol methyltransferase
Medtr5g088990	plastocyanin-like domain protein	Medtr7g072630	ovate transcriptional repressor	Medtr2g086770	transmembrane protein, putative	Medtr1g090667	FAD/NAD(P)-binding oxidoreductase family protein		Medtr2g035190	ABA-responsive protein	Medtr7g112600	hypothetical protein	Medtr3g080120	FAM91A1-like protein	Medtr8g106700	GTP-binding elongation factor Tu family protein
Medtr2g079120	VQ motif protein	Medtr4g051880	late embryogenesis abundant protein	Medtr2g097620	zinc finger, C3HC4 type (RING finger) protein, putative	Medtr0056s0160	flavonol synthase/flavanone 3-hydroxylase		Medtr4g009040	cinnamoyl-CoA reductase	Medtr7g082980	ATP-dependent Clp protease proteolytic protein	Medtr4g119280	zinc finger C-x8-C-x5-C-x3-H type protein	Medtr1g093020	transmembrane amino acid transporter family protein
Medtr2g022610	hypothetical protein	Medtr0268s0080	ribonucleoside-diphosphate reductase small chain	Medtr2g436900	C2 domain protein	Medtr1g014240	lectin receptor kinase		Medtr8g024340	granule bound starch synthase	Medtr8g011430	lectin kinase family protein	Medtr4g098920	dynamin-like protein 1E	Medtr7g096090	auxin-responsive AUX/IAA family protein
Medtr5g017650	plant cadmium resistance protein	Medtr4g082050	EF hand calcium-binding family protein	Medtr4g116273	hypothetical protein	Medtr8g036235	transcription factor bHLH122-like protein		Medtr4g075290	peptidyl-prolyl cis-trans isomerase	Medtr4g128840	xylose isomerase	Medtr1g035230	pyrophosphate-fructose-6-phosphate 1-phosphotransferase	Medtr3g063410	tubulin alpha-1 chain
Medtr5g074400	WRKY transcription factor	Medtr5g011250	leucoanthocyanidin dioxygenase-like protein	Medtr2g017970	fasciclin domain protein	Medtr2g029910	peroxidase family protein		Medtr5g032100	GDP-fucose protein O-fucosyltransferase	Medtr7g100540	thioredoxin-like protein AAED1	Medtr7g110310	S-adenosylmethionine synthase-like protein	Medtr3g077670	boron transporter-like protein
Medtr5g089370	synaptobrevin-like protein	Medtr3g104570	IQ calmodulin-binding motif protein	Medtr1g021730	inositol polyphosphate 5-phosphatase I	Medtr4g087810	phospholipase A1		Medtr7g082590	Lipid transfer protein	Medtr1g009190	arabinose kinase-like protein	Medtr5g038450	receptor-like kinase plant	Medtr7g089080	cyclin
Medtr5g075710	RNA-binding KH domain protein	Medtr6g081040	kinase interacting (KIP1-like) family protein	Medtr8g022310	chaperone DnaJ domain protein	Medtr4g084480	glycoside hydrolase family 17 protein		Medtr8g037260	cellulose synthase-like protein	Medtr4g091060	riboflavin kinase/fmn hydrolase	Medtr3g084500	aspartokinase-homoserine dehydrogenase	Medtr8g098910	monodehydroascorbate reductase
Medtr5g077280	transmembrane protein, putative	Medtr7g098170	breast cancer susceptibility protein, putative	Medtr4g104370	KDEL-tailed cysteine endopeptidase CEP1	Medtr2g030460	stress up-regulated Nod 19 protein		Medtr3g464580	asparagine synthetase [glutamine-hydrolyzing] protein	Medtr1g106855	protein phosphatase 2C family protein	Medtr2g071620	ubiquitin carboxy-terminal hydrolase	Medtr2g105380	ethylene response factor
Medtr5g076250	lecithin retinol acyltransferase	Medtr5g096020	ribosomal RNA small subunit methyltransferase B	Medtr4g133660	GRAS family transcription factor	Medtr8g088900	6-phosphogluconate dehydrogenase-like protein		Medtr2g013060	allantoinase	Medtr7g078690	MAP kinase	Medtr3g088950	pentatricopeptide (PPR) repeat protein, putative	Medtr2g010760	kinesin motor catalytic domain protein
Medtr5g082620	phosphatidylinositol-specific phospholipase C	Medtr5g076140	hypothetical protein	Medtr1g016430	calcineurin B-like protein 4-1	Medtr4g057310	RING finger and CHY zinc finger protein		Medtr8g088110	cold acclimation protein WCOR413	Medtr6g073003	3,4-dihydroxy-2-butanone kinase, putative	Medtr8g464480	P-loop nucleoside triphosphate hydrolase superfamily protein	Medtr4g101380	peptide/nitrate transporter
Medtr5g089190	Las1 family protein, putative	Medtr7g080550	adenosylhomocysteinase, putative	Medtr4g070630	transmembrane protein, putative	Medtr3g080090	cation diffusion facilitator family transporter		Medtr8g107370	phosphoethanolamine N-methyltransferase	Medtr0004s0130	structural constituent of cell wall protein, putative	Medtr2g437910	vacuolar-sorting receptor	Medtr7g101080	fasciclin-like arabinogalactan protein
Medtr2g075410	brassinazole-resistant 1 protein	Medtr3g094040	expansin A10	Medtr7g011663	copalyldiphosphate synthase	Medtr4g029170	peroxidase family protein		Medtr2g042330	NAD-dependent aldehyde dehydrogenase family protein	Medtr2g062790	ABC transporter D family protein	Medtr7g117170	UDP-glucosyltransferase family protein	Medtr5g025690	EF hand calcium-binding family protein
Medtr5g093580	co-factor for nitrate, reductase and xanthine dehydrogenase	Medtr5g085580	O-glycosyl hydrolase family 17 protein	Medtr2g061780	transmembrane protein, putative	Medtr3g109320	EF hand calcium-binding family protein		Medtr4g037690	transmembrane amino acid transporter family protein	Medtr3g118470	organic solute transporter ostalpha protein	Medtr4g055520	cellulose synthase-like protein A1	Medtr5g015260	galactosyl transferase GMA12/MNN10 family protein
Medtr5g071070	ARM repeat CCCH-type zinc finger protein	Medtr3g065300	chromosome condensation-like protein	Medtr4g064570	zinc finger (C3HC4-type RING finger) family protein	Medtr3g055380	membrane-bound O-acyltransferase family MBOAT protein		Medtr1g092860	RNA-binding (RRM/RBD/RNP motif) family protein, putative	Medtr8g106680	plastid movement impaired protein	Medtr7g074060	ZIP metal ion transporter family protein	Medtr7g115570	coatomer protein
Medtr2g078760	protein phosphatase 2C-like protein	Medtr8g104820	glycosyl hydrolase family 9 protein	Medtr1g026380	prolyl oligopeptidase-like protein	Medtr1g103090	LRR/extensin 2		Medtr2g018780	early-responsive to dehydration stress protein (ERD4)	Medtr4g119960	BTB/POZ domain protein	Medtr2g103730	phospholipase D alpha 1	Medtr8g096670	TB2/DP1, HVA22 family protein
Medtr5g093880	hydroxyproline-rich glycoprotein family protein	Medtr8g103245	core histone H2A/H2B/H3/H4	Medtr2g100350	inorganic pyrophosphatase	Medtr6g084900	cytochrome P450 family 71 protein		Medtr4g011620	drug resistance transporter-like ABC domain protein	Medtr4g022860	emsy amine-terminus (ENT)/plant tudor-like domain protein	Medtr2g027140	SEC14 cytosolic factor-like protein	Medtr1g048990	superoxide dismutase
Medtr1g109660	fiber protein Fb34	Medtr5g026320	HXXXD-type acyl-transferase family protein	Medtr4g100380	ethylene response factor	Medtr6g034920	extensin-like region protein		Medtr3g101780	ABA response element-binding factor	Medtr4g130680	ATP phosphoribosyltransferase catalytic subunit	Medtr8g072430	kinesin-like calmodulin-binding protein	Medtr3g118010	major intrinsic protein (MIP) family transporter
Medtr1g052470	transcription factor bHLH122-like protein	Medtr7g053500	glucan endo-1,3-beta-glucosidase-like protein	Medtr2g022900	154 kDa class V heat shock protein	Medtr3g087740	sulfate/bicarbonate/oxalate exchanger and transporter sat-1		Medtr4g006320	translation initiation factor IF-2	Medtr5g023960	phosphoinositide phosphatase SAC1	Medtr1g081000	Serine/Threonine-kinase Nek4	Medtr2g096010	P-loop nucleoside triphosphate hydrolase superfamily protein
Medtr5g082660	NLI interacting factor-like phosphatase	Medtr7g111280	pectinacetylesterase family protein	Medtr3g466830	MADS-box transcription factor family protein	Medtr5g095230	cytochrome P450 family 72 protein		Medtr5g038380	peptide/nitrate transporter plant	Medtr1g050340	transcriptional corepressor leunig-like protein	Medtr3g079750	glycoside hydrolase family 3 protein	Medtr5g059210	ubiquitin-fold modifier 1
Medtr8g107000	MAP kinase kinase kinase-like protein	Medtr7g109480	DNA replication licensing factor Mcm7, putative	Medtr5g072570	serine carboxypeptidase-like protein	Medtr7g112550	F-box protein PP2-A13		Medtr5g035090	Pmr5/Cas1p GDSL/SGNH-like acyl-esterase family protein	Medtr7g090500	plant calmodulin-binding-like protein	Medtr3g109800	class III homeodomain leucine zipper protein	Medtr2g029800	peroxidase family protein
Medtr5g090130	N-acetyl-D-glucosamine kinase-like protein	Medtr1g117130	transmembrane protein, putative	Medtr2g040500	protein phosphatase 2C ABI2-like protein	Medtr0133s0020	disease resistance protein		Medtr7g091880	galactinol-raffinose galactosyltransferase	Medtr3g115240	DUF760 family protein	Medtr1g062980	four ACT domain ACT domain protein which protein	Medtr6g012760	transmembrane protein, putative
Medtr5g075580	ubiquitin-conjugating enzyme E2	Medtr1g042820	DUF761 domain protein	Medtr3g110430	transmembrane amino acid transporter family protein	Medtr7g071680	short-chain dehydrogenase/reductase		Medtr7g027175	omega-hydroxypalmitate O-feruloyl transferase	Medtr3g092095	cytochrome b5-like heme/steroid-binding domain protein	Medtr2g023540	5'-adenylylsulfate reductase	Medtr4g122800	plant invertase/pectin methylesterase inhibitor
Medtr2g437530	DREPP plasma membrane protein	Medtr7g101190	major intrinsic protein (MIP) family transporter	Medtr2g080030	hypothetical protein	Medtr2g450870	LRR receptor-like kinase family protein		Medtr5g025750	transmembrane protein, putative	Medtr2g096180	CCR4-NOT transcription complex subunit 2	Medtr8g099320	transmembrane amino acid transporter family protein	Medtr4g128670	myb transcription factor
Medtr5g020570	ubiquitin-protein ligase	Medtr1g107535	carboxy-terminal domain cyclin	Medtr7g112860	dormancy/auxin associated protein	Medtr6g088670	ABC transporter B family protein		Medtr1g083950	universal stress family protein	Medtr2g045360	WRKY family transcription factor	Medtr6g087670	glyoxysomal fatty acid beta-oxidation MFP-A protein	Medtr7g013730	RNA-binding (RRM/RBD/RNP motif) family protein
Medtr5g081880	hypothetical protein	Medtr5g026290	hypothetical protein	Medtr3g099670	clathrin assembly protein	Medtr4g132400	C4-dicarboxylate transporter/malic acid protein		Medtr6g011530	2-aminoethanethiol dioxygenase-like protein	Medtr3g062590	LRR receptor-like kinase	Medtr3g102170	chromosome-associated kinesin KIF4A-like protein	Medtr2g023910	fungal proteinase A, aspartic proteinase superfamily protein
Medtr5g018050	sucrose nonfermenting 1(SNF1)-related kinase	Medtr1g050448	Pmr5/Cas1p GDSL/SGNH-like acyl-esterase family protein	Medtr6g027320	transmembrane protein, putative	Medtr3g088440	NRAMP metal ion transporter 6		Medtr2g450550	transmembrane protein, putative	Medtr7g114810	O-linked GlcNAc transferase-like protein	Medtr4g023590	ATP-dependent RNA helicase DHX37-like protein, putative	Medtr7g007920	60S ribosomal protein L32-1
Medtr5g083740	PLAC8 family protein	Medtr4g131830	cytochrome P450 family 87 protein	Medtr2g096210	3-ketoacyl-CoA synthase-like protein	Medtr8g012900	vacuolar iron transporter-like protein		Medtr7g110880	hypothetical protein	Medtr7g091230	transcription initiation factor IIB	Medtr8g078760	electron transporter, putative	Medtr5g022530	DUF630 family protein
Medtr3g083370	1-aminocyclopropane-1-carboxylate oxidase	Medtr5g015720	O-glycosyl hydrolase family 17 protein	Medtr2g064405	cation diffusion facilitator family transporter	Medtr6g077500	functional resistance protein, putative		Medtr0276s0050	annexin D8	Medtr4g101620	transaldolase total2 protein	Medtr3g096900	beta-galactosidase	Medtr6g015310	malonyl-CoA:isoflavone 7-O-glucoside malonyltransferase
Medtr5g093560	SWAP (suppressor-of-white-APricot)/surp domain protein, putative	Medtr1g091003	cytochrome P450 family protein	Medtr4g093560	magnesium-dependent phosphatase-like protein	Medtr5g019010	cytochrome P450 family 71 protein		Medtr3g054010	extracellular ligand-gated ion channel protein	Medtr1g058100	ubiquitin-conjugating enzyme	Medtr4g016590	hypothetical protein	Medtr2g037970	hypothetical protein
Medtr2g105010	CBL-interacting kinase	Medtr2g098250	LRR receptor-like kinase family protein	Medtr2g079670	stem-specific TSJT1-like protein	Medtr1g098140	chalcone and stilbene synthase family protein		Medtr2g097520	haloacid dehalogenase-like hydrolase	Medtr7g085680	DUF1639 family protein	Medtr2g095260	2-phosphoglycerate kinase	Medtr2g094620	pleckstrin-like (PH) and lipid-binding START domain protein
Medtr3g073960	DUF581 family protein	Medtr4g114570	ethylene response factor	Medtr3g104400	ZIP zinc/iron transport family protein	Medtr5g007450	cytochrome P450 family 71 protein		Medtr7g085630	NADP-specific glutamate dehydrogenase	Medtr3g091640	PP2A regulatory subunit TAP46-like protein	Medtr7g109360	DnaJ heat shock amino-terminal domain protein	Medtr4g083500	O-glycosyl hydrolase family 17 protein
		Medtr5g064120	RNA-binding (RRM/RBD/RNP motif) family protein	Medtr1g077750	yippee family zinc-binding protein, putative	Medtr1g115225	LRR receptor-like kinase		Medtr7g116910	glucose-6-phosphate 1-epimerase-like protein	Medtr6g038750	unusual kinase, putative	Medtr7g081380	subtilisin-like serine protease	Medtr5g026580	F-box/kelch-repeat protein SKIP25, putative
		Medtr3g105080	ferredoxin-like protein	Medtr5g096670	fructose-bisphosphate aldolase	Medtr5g025610	cytochrome P450 family ABA 8'-hydroxylase		Medtr3g116590	receptor-like kinase plant	Medtr3g013460	hypothetical protein	Medtr1g042300	NADH-ubiquinone oxidoreductase 51 kDa subunit	Medtr8g079690	peptidyl-prolyl cis-trans isomerase D
		Medtr4g116870	DNA replication licensing factor MCM4	Medtr4g035180	Serine/Threonine-kinase CCR3-like protein	Medtr2g022960	hypothetical protein		Medtr5g027240	pinoresinol-lariciresinol reductase-like protein	Medtr7g068280	high mobility group (HMG)-box protein	Medtr7g102260	xyloglucan endotransglucosylase/hydrolase family protein	Medtr3g065330	nudix hydrolase-like protein
		Medtr5g037347	hypothetical protein	Medtr1g050465	FAD-linked sulfhydryl oxidase Erv1-like protein	Medtr7g081720	LRR receptor-like kinase		Medtr4g063570	plant/mmn10-180 protein	Medtr4g093620	fructose-1,6-bisphosphatase	Medtr2g079830	fiber protein Fb34	Medtr8g107140	pathogenesis-related thaumatin family protein
		Medtr2g022700	glucose-6-phosphate/phosphate translocator-like protein	Medtr6g071280	MAP kinase kinase	Medtr4g034690	ATP-dependent Clp protease proteolytic protein		Medtr6g012380	granule bound starch synthase	Medtr1g102720	emp24/gp25L/p24 family protein	Medtr7g106760	fasciclin-like arabinogalactan protein 16 precursor	Medtr2g016190	DUF688 family protein
		Medtr7g102120	S-adenosylmethionine synthase-like protein	Medtr7g023690	polygalacturonase inhibitor protein	Medtr5g007550	cytochrome P450 family 71 protein		Medtr8g085900	calmodulin-binding family protein	Medtr5g019550	brassinazole-resistant 1 protein	Medtr5g010635	pathogenesis-related thaumatin family protein	Medtr4g011810	katanin p60 ATPase subunit-like protein
		Medtr4g070430	glucose-1-phosphate adenylyltransferase family protein	Medtr8g005245	hypothetical protein	Medtr7g072510	class III peroxidase		Medtr4g131020	actin-binding FH2 (formin 2) family protein	Medtr1g098530	polypyrimidine tract-binding-like protein	Medtr4g058990	double-stranded RNA-binding motif protein	Medtr6g009440	prolyl 4-hydroxylase alpha-like protein
		Medtr5g029320	homeobox leucine zipper protein	Medtr4g072770	SAUR-like auxin-responsive family protein	Medtr5g090940	disease resistance protein (TIR-NBS-LRR class)		Medtr1g117000	phosphoglucan, water dikinase, putative	Medtr3g071480	LRR receptor-like kinase	Medtr1g109200	fructose-bisphosphate aldolase	Medtr2g105060	WRKY family transcription factor
		Medtr1g103330	type I inositol 1,4,5-trisphosphate 5-phosphatase CVP2	Medtr3g094080	hypothetical protein	Medtr5g023260	transmembrane amino acid transporter family protein		Medtr7g088790	peptide/nitrate transporter	Medtr5g038460	plant/T7N9-9 protein	Medtr2g089340	dihydroxyacid dehydratase	Medtr1g085570	haloacid dehalogenase-like hydrolase
		Medtr4g109580	replication protein A 70 kDa protein	Medtr2g435930	MATE efflux family protein	Medtr1g076930	isoflavone-7-O-methyltransferase		Medtr3g099010	TB2/DP1, HVA22 family protein	Medtr4g046033	hypothetical protein	Medtr3g107470	nucleotide/sugar transporter family protein	Medtr3g092600	60S acidic ribosomal protein
		Medtr4g068670	long-chain fatty acyl CoA ligase	Medtr2g041310	early flowering protein	Medtr2g028580	LRR receptor-like kinase		Medtr6g008680	hypothetical protein	Medtr3g091570	starch synthase 2/amyloplastic protein	Medtr8g079472	chaperone DnaJ-domain protein	Medtr5g077130	adenine nucleotide alpha hydrolase superfamily protein
		Medtr1g075610	cyclin-dependent kinase	Medtr4g051350	50S ribosomal protein L33	Medtr5g005670	tryptophan synthase beta type 2		Medtr4g045667	beta-amylase	Medtr7g085350	transcription regulator NOT2/NOT3/NOT5 family protein	Medtr7g080060	isopentenyl-diphosphate delta-isomerase	Medtr4g123080	protein phosphatase 2C-like protein
		Medtr5g063080	trehalose-6-phosphate phosphatase	Medtr8g092320	hypothetical protein	Medtr6g463630	tyrosine kinase family protein		Medtr1g013700	CBL-interacting kinase	Medtr8g461390	SOUL heme-binding family protein	Medtr1g106785	somatic embryogenesis receptor-like kinase	Medtr2g038560	glutaredoxin C4
		Medtr5g016520	RP/EB family microtubule-associated protein	Medtr1g069915	CRAL/TRIO, amino-terminal domain protein	Medtr8g075920	gibberellin-regulated family protein		Medtr3g108240	CHY and CTCHY and RING-type zinc finger protein	Medtr4g120810	aspartyl/asparaginyl-tRNA synthetase family protein	Medtr2g104960	cinnamoyl-CoA reductase-like protein	Medtr3g005170	cinnamyl-alcohol dehydrogenase-like protein
		Medtr5g084750	GDSL-like lipase/acylhydrolase	Medtr1g022290	MYB family transcription factor	Medtr4g125940	peroxidase family protein		Medtr8g080660	polysaccharide biosynthesis protein	Medtr4g133660	GRAS family transcription factor	Medtr2g037850	subtilisin-like serine protease	Medtr7g066800	transmembrane protein
		Medtr5g017160	RALF	Medtr5g082150	nematode resistance HSPRO2-like protein	Medtr1g107500	LRR receptor-like kinase family protein		Medtr4g107940	delta-1-pyrroline-5-carboxylate dehydrogenase	Medtr7g066250	chaperone dnaJ-like protein	Medtr8g077830	sulfite exporter TauE/SafE family protein	Medtr4g013300	SEC14 cytosolic factor family protein
		Medtr5g094220	PPR containing plant-like protein	Medtr5g096530	LRR receptor-like kinase family protein	Medtr4g125180	subtilisin-like serine protease		Medtr3g461480	transmembrane amino acid transporter family protein	Medtr1g089290	transducin/WD-like repeat-protein	Medtr1g069460	xyloglucan galactosyltransferase KATAMARI-like protein	Medtr2g025780	hypothetical protein
		Medtr7g089400	helix loop helix DNA-binding domain protein	Medtr1g082440	Na+/H+ exchanger 1	Medtr8g041890	cysteine-rich receptor-like kinase		Medtr1g113850	mechanosensitive ion channel family protein	Medtr5g043430	DUF863 family protein	Medtr6g085010	aspartic protease in GUARD CELL-like protein	Medtr2g090865	RAB GTPase-like protein A1D
		Medtr5g027460	transmembrane protein, putative	Medtr7g100050	nodulin MtN21/EamA-like transporter family protein	Medtr5g075210	ovate transcriptional repressor		Medtr8g015910	2,3-diketo-5-methylthio-1-phosphopentane phosphatase	Medtr2g013130	U2 snRNP auxilliary factor, large subunit, splicing factor	Medtr5g430730	phosphoenolpyruvate carboxykinase [ATP] protein	Medtr7g069950	40S ribosomal S4-like protein
		Medtr7g094870	hypothetical protein	Medtr4g102890	hypothetical protein	Medtr7g067510	lactosylceramide 4-alpha-galactosyltransferase-like protein		Medtr6g027810	hypothetical protein	Medtr2g018290	serine transhydroxymethyltransferase	Medtr2g026695	SNF1-related kinase regulatory subunit beta-2	Medtr4g104470	31 kDa ribonucleoprotein
		Medtr4g102260	esterase/lipase/thioesterase family protein	Medtr5g090700	UDP-glucose flavonoid 3-O-glucosyltransferase	Medtr8g022810	GDSL-like lipase/acylhydrolase		Medtr4g065077	papain family cysteine protease	Medtr4g091580	polyubiquitin 3	Medtr4g124660	sucrose synthase	Medtr2g436100	RING-H2 zinc finger protein
		Medtr7g085410	GATA type zinc finger transcription factor family protein	Medtr8g008930	1-aminocyclopropane-1-carboxylate oxidase-like protein	Medtr1g097910	chalcone and stilbene synthase family protein		Medtr4g046677	transferring glycosyl group transferase	Medtr2g064470	NAC transcription factor-like protein	Medtr1g093990	white-brown-complex ABC transporter family protein	Medtr2g015980	general regulatory factor 2
		Medtr8g098375	major intrinsic protein (MIP) family transporter	Medtr1g090673	LRR and NB-ARC domain disease resistance protein	Medtr2g013210	receptor-like kinase		Medtr2g079990	NAC transcription factor-like protein	Medtr7g068850	acyl-CoA dehydrogenase	Medtr7g110000	boron transporter-like protein	Medtr7g103610	type II peroxiredoxin
		Medtr8g107140	pathogenesis-related thaumatin family protein	Medtr7g031847	hypothetical protein	Medtr0047s0040	IQ calmodulin-binding motif protein		Medtr4g018750	uncoupling protein	Medtr2g461240	class II knotted-like homeobox protein	Medtr7g015960	COBRA-like protein 2 precursor	Medtr5g034500	potassium transporter-like protein
		Medtr2g084245	glucuronoxylan glucuronosyltransferase, putative	Medtr1g110190	hypothetical protein	Medtr1g052640	stress up-regulated Nod 19 protein		Medtr8g098410	phospholipid hydroperoxide glutathione peroxidase	Medtr2g079420	thioredoxin M-type protein	Medtr7g093200	microsomal omega-3 fatty acid desaturase	Medtr7g055807	wound-inducible basic family protein
		Medtr8g027220	Ras-related small GTP-binding family protein	Medtr5g071310	disease resistance protein RGA4	Medtr5g036080	matrix metalloproteinase		Medtr4g037670	inactive purple acid phosphatase-like protein	Medtr1g089980	hypothetical protein	Medtr3g078700	L-ascorbate oxidase	Medtr1242s0010	phosphoglycerate kinase-like protein
		Medtr5g016320	indole-3-acetic acid-amido synthetase	Medtr1g076850	pfkB family carbohydrate kinase	Medtr3g079450	linoleate 13S-lipoxygenase 2-1, related protein		Medtr6g477770	beta-amylase	Medtr2g011820	D-erythro-sphingosine kinase/diacylglycerol kinase	Medtr4g094378	serine esterase family protein, putative	Medtr2g100410	60S ribosomal L28-like protein
		Medtr1g096430	NAC transcription factor-like protein	Medtr4g095310	sigma factor sigb regulation rsbq-like protein	Medtr0042s0190	benzyl alcohol O-benzoyltransferase		Medtr3g083960	magnesium transporter NIPA2-like protein	Medtr2g022200	ADP-ribosylation factor-like protein A1D	Medtr5g068260	cysteine-rich receptor-kinase-like protein	Medtr4g088950	RING zinc finger protein
		Medtr5g008010	anaphase-promoting complex subunit cdc20-like protein	Medtr1g089890	hypothetical protein	Medtr2g082590	thioredoxin		Medtr5g013440	expansin-B1-like protein	Medtr7g090150	chromoplast lycopene beta-cyclase	Medtr8g095170	phosphatidylinositol-4-phosphate 5-kinase family protein	Medtr7g073290	LRR receptor-like kinase family protein
		Medtr4g071090	minichromosome maintenance (MCM2/3/5) family protein	Medtr8g006730	UDP-glucosyltransferase family protein	Medtr2g089000	BHLH domain class transcription factor		Medtr7g061018	metallothionein	Medtr3g014680	transglutaminase family protein	Medtr8g089670	E3 ubiquitin-protein ligase RGLG2-like protein	Medtr3g110115	esterase/lipase domain protein, putative
		Medtr5g023660	DNA (cytosine-5)-methyltransferase CMT3-like protein	Medtr3g111700	heat shock protein-binding protein, putative	Medtr4g069250	NAD(P)H:quinone oxidoreductase, type IV protein		Medtr4g011020	lactoylglutathione lyase/glyoxalase I family protein	Medtr4g120230	fumarylacetoacetate hydrolase family protein	Medtr1g105305	glycoprotein membrane precursor GPI-anchored protein	Medtr5g048740	2OG-Fe(II) oxygenase family oxidoreductase
		Medtr4g065990	core histone H2A/H2B/H3/H4	Medtr0004s0440	peroxisomal biogenesis factor 11 family protein	Medtr8g090205	calmodulin-binding transcription activator		Medtr7g090160	pyrroline-5-carboxylate reductase	Medtr7g007260	monoglyceride lipase	Medtr7g087090	NADH-cytochrome b5 reductase family protein	Medtr3g071580	multiple inositol polyphosphate phosphatase PhyIIa protein
		Medtr3g107630	acyl thioesterase-like protein	Medtr4g100975	transmembrane protein, putative	Medtr8g445800	LRR receptor-like kinase, putative		Medtr6g029460	NADP-specific glutamate dehydrogenase	Medtr3g110160	tocopherol cyclase	Medtr4g063605	CRAL/TRIO domain protein	Medtr7g013660	copper chaperone
		Medtr4g079500	bZIP family transcription factor	Medtr1g048970	pterin-4-alpha-carbinolamine dehydratase	Medtr5g017670	patatin-like phospholipase		Medtr8g014650	stem 28 kDa glycoprotein	Medtr8g100110	signal recognition particle 68 kDa protein	Medtr2g035780	cellulose synthase-like protein	Medtr7g086690	cation calcium exchanger
		Medtr0016s0020	flagellin N-methylase	Medtr8g078790	DUF4228 domain protein	Medtr1g111580	hypothetical protein		Medtr3g114530	nucleoredoxin, putative	Medtr4g085890	methylcrotonyl-CoA carboxylase beta chain, putative	Medtr4g069250	NAD(P)H:quinone oxidoreductase, type IV protein	Medtr1g103290	homocysteine S-methyltransferase-like protein
		Medtr7g099670	transmembrane protein, putative	Medtr4g066210	cyanogenic beta-glucosidase, putative	Medtr7g045860	LRR receptor-like kinase family protein		Medtr3g086630	C3HC4-type RING zinc finger protein	Medtr1g029850	BTB/POZ domain plant protein	Medtr2g436680	multidrug resistance protein ABC transporter family protein	Medtr1g054675	RNA recognition motif
		Medtr7g080180	serine carboxypeptidase-like protein	Medtr2g014680	NAC transcription factor-like protein	Medtr8g023060	tubby C 2 protein		Medtr0695s0030	albumin-2 protein	Medtr5g008210	hydrogen peroxide induced protein, putative	Medtr1g083960	calreticulin	Medtr7g111600	carbohydrate-binding X8 domain protein
		Medtr4g125370	membrane lipoprotein, putative	Medtr2g041200	zinc finger, C3HC4 type (RING finger) protein	Medtr1g029600	receptor-like kinase plant, putative		Medtr0055s0130	hypothetical protein	Medtr2g028270	vacuolar sorting-associated-like protein	Medtr5g032720	MATE efflux family protein	Medtr8g028765	transferring glycosyl group transferase
		Medtr8g104765	plant invertase/pectin methylesterase inhibitor	Medtr5g085790	LysM-domain receptor-like kinase	Medtr2g103490	lactoylglutathione lyase/glyoxalase I family protein		Medtr3g096050	caffeic acid O-methyltransferase	Medtr4g130917	eukaryotic translation initiation factor 5A	Medtr8g076160	lactoylglutathione lyase/glyoxalase I family protein	Medtr8g099450	nucleoside diphosphate kinase-like protein
		Medtr5g071670	disease resistance protein RGA4	Medtr5g066740	transcription initiation factor IIA subunit 2	Medtr4g105250	raffinose synthase or seed inhibition protein		Medtr4g120760	pathogenesis-related protein bet V I family protein	Medtr1g080330	myb-like transcription factor family protein	Medtr1g062200	myosin heavy chain-like protein, putative	Medtr7g089905	transmembrane amino acid transporter family protein
		Medtr2g010760	kinesin motor catalytic domain protein	Medtr8g089400	carbohydrate-binding X8 domain protein	Medtr5g064800	hypothetical protein		Medtr8g038070	albumin-2 protein	Medtr3g026020	plant/F13G24-250 protein	Medtr3g026400	glycoside hydrolase family 1 protein	Medtr0416s0030	leginsulin related MtN11/16/17 family
		Medtr1g025780	GDSL-like lipase/acylhydrolase	Medtr5g078030	salt stress response/antifungal domain protein	Medtr2g036650	plasma membrane H+-ATPase		Medtr4g066170	linoleate 13S-lipoxygenase 2-1, related protein	Medtr4g132850	short-chain dehydrogenase/reductase	Medtr5g057990	alpha-glucosidase	Medtr8g009520	UMP-CMP kinase family protein
		Medtr4g028180	Lipid transfer protein	Medtr8g007270	WRKY family transcription factor	Medtr5g098170	caffeic acid O-methyltransferase		Medtr4g073520	transmembrane amino acid transporter family protein	Medtr4g015180	anthocyanin 5-aromatic acyltransferase	Medtr8g092590	cellulose synthase-like protein	Medtr7g108610	heat shock factor-binding protein
		Medtr4g073770	auxin influx transporter	Medtr4g063100	myb transcription factor	Medtr3g092200	transmembrane protein, putative		Medtr0055s0030	hypothetical protein	Medtr5g065930	MADS box interactor-like protein, putative	Medtr5g021610	lactoylglutathione lyase/glyoxalase I family protein	Medtr5g098800	coproporphyrinogen III oxidase
		Medtr8g075260	TPR superfamily protein	Medtr5g071560	MAP kinase kinase kinase	Medtr1g038810	type I inositol-1,4,5-trisphosphate 5-phosphatase		Medtr5g014520	basic helix loop helix (bHLH) DNA-binding family protein	Medtr3g094300	dual specificity phosphatase domain protein	Medtr5g016010	peroxidase family protein	Medtr8g101670	adenine nucleotide alpha hydrolase-like domain kinase
		Medtr2g437380	2OG-Fe(II) oxygenase family oxidoreductase	Medtr4g089065	phosphatidylinositol N-acetylglucosaminyltransferase	Medtr1g097935	chalcone and stilbene synthase family protein		Medtr4g021815	NAD(P)-binding rossmann-fold protein	Medtr1g059650	sorting nexin 2B	Medtr2g082570	kinesin motor domain protein	Medtr7g105080	ubiquitin-60S ribosomal L40 fusion protein
		Medtr7g090120	fatty acid hydroxylase superfamily protein	Medtr1g100647	carboxy-terminal region remorin	Medtr3g019390	Serine/Threonine kinase family protein		Medtr4g007140	DS12 from 2D-PAGE of leaf protein, putative	Medtr8g461040	MAP kinase-like protein	Medtr3g072190	peroxidase family protein	Medtr4g125370	membrane lipoprotein, putative
		Medtr7g018370	LuxR family transcriptional regulator, putative	Medtr2g436100	RING-H2 zinc finger protein	Medtr1g115210	aspartic protease in GUARD CELL-like protein		Medtr3g068200	protein phosphatase 2C-like protein	Medtr5g083370	sorting nexin 2B	Medtr8g107470	LRR receptor-like kinase	Medtr3g462400	histone H4 domain protein
		Medtr1g018760	isoaspartyl peptidase/L-asparaginase	Medtr1g018420	C2H2-type zinc finger protein	Medtr8g005225	DUF247 domain protein		Medtr3g081130	seed linoleate 9S-lipoxygenase	Medtr4g015860	rhodanese/cell cycle control phosphatase superfamily protein	Medtr6g091680	caffeoyl-CoA 3-O-methyltransferase	Medtr8g076190	ATP-binding microtubule motor family protein
		Medtr7g116500	GDSL-like lipase/acylhydrolase	Medtr5g079600	transmembrane protein, putative	Medtr8g077590	UDP-glucosyltransferase family protein		Medtr7g092570	UV-B-insensitive protein, putative	Medtr2g089995	vesicle-associated-like protein	Medtr2g450710	nodulin-like/MFS transporter	Medtr3g467420	glutathione S-transferase, amino-terminal domain protein
		Medtr1g061590	LRR receptor-like kinase	Medtr3g074860	phosphate-responsive 1 family protein	Medtr7g102810	cytosine/purine uracil thiamine allantoin permease		Medtr0055s0090	senescence-associated protein	Medtr6g061930	pentameric polyubiquitin	Medtr2g014460	glycogen/starch/alpha-glucan phosphorylase family protein	Medtr6g086060	serinc-domain serine and sphingolipid biosynthesis protein
		Medtr7g099850	NAD(P)-binding rossmann-fold protein	Medtr6g036450	nodulin MtN21/EamA-like transporter family protein	Medtr3g005340	O-fucosyltransferase family protein		Medtr4g073530	senescence/dehydration-associated-like protein	Medtr1g067110	two-component response regulator-like APRR7 protein	Medtr4g023400	disease resistance protein (TIR-NBS-LRR class)	Medtr7g029510	histone H4 domain protein
		Medtr8g008740	elongation factor 1-alpha	Medtr4g102770	F-box protein PP2-A13	Medtr7g015950	COBRA-like protein 2 precursor		Medtr3g087510	PLAT-plant-stress protein	Medtr1g116260	serine/threonine phosphatase family, 2C domain protein	Medtr2g103850	LURP-one-like protein	Medtr3g061440	histone H4 domain protein
		Medtr8g030590	cytochrome P450 family 94 protein	Medtr3g103290	hypothetical protein	Medtr1g021642	cysteine-rich receptor-kinase-like protein		Medtr1g014320	NADP-dependent glyceraldehyde-3-phosphate dehydrogenase	Medtr2g040510	MAP kinase kinase	Medtr5g022670	MID1-complementing activity-like protein	Medtr2g026670	heavy-metal-associated domain protein
		Medtr5g016250	hypothetical protein	Medtr4g095320	hypothetical protein	Medtr7g098300	drug resistance transporter-like ABC domain protein		Medtr2g026420	hypothetical protein	Medtr1g094630	pumilio-family RNA-binding repeatprotein	Medtr3g087700	DUF581 family protein	Medtr1g098590	BZIP transcription factor
		Medtr4g121460	myb transcription factor	Medtr1g078090	heavy metal transport/detoxification superfamily protein	Medtr4g105630	plastid phosphate translocator		Medtr3g088845	2-oxoisovalerate dehydrogenase subunit alpha	Medtr4g101240	PX-SNX19-like-plant protein	Medtr4g097790	transmembrane protein, putative	Medtr1g017770	E3 ubiquitin ligase PUB14
		Medtr3g065160	eukaryotic aspartyl protease family protein	Medtr6g070920	nudix hydrolase-like protein	Medtr7g107090	transmembrane amino acid transporter family protein		Medtr6g004880	raffinose synthase or seed inhibition protein	Medtr8g010360	hypothetical protein	Medtr8g030620	glycerol-3-phosphate acyltransferase	Medtr8g070115	aldo/keto reductase family oxidoreductase
		Medtr7g116420	carboxyl-terminal peptidase	Medtr6g011400	auxin efflux carrier family transporter	Medtr8g072260	cytochrome P450 family ABA 8'-hydroxylase		Medtr3g110172	bark storage-like protein	Medtr8g079240	autophagy-like protein	Medtr4g066020	transcription factor jumonji (JmjC) domain protein	Medtr8g464760	membrane lipoprotein lipid attachment site-like protein, putative
		Medtr3g435150	NAC transcription factor-like protein	Medtr4g076090	transmembrane protein, putative	Medtr6g092540	MYB-like transcription factor family protein		Medtr3g074070	transducin/WD40 repeat protein	Medtr2g009660	costars family protein abracl protein	Medtr4g125920	XH/XS domain protein	Medtr4g134250	calcineurin B-like protein
		Medtr7g065220	RHO guanyl-nucleotide exchange factor	Medtr2g078730	branched-chain-amino-acid aminotransferase-like protein	Medtr4g013355	disease resistance-responsive, dirigent domain protein		Medtr7g086340	dehydrin	Medtr7g107270	phosphatidic acid phosphatase (PAP2) family protein	Medtr5g015690	formin-like 2 domain protein	Medtr4g088775	hypothetical protein
		Medtr3g466180	cationic peroxidase	Medtr1g028380	abscisic acid receptor PYL9-like protein	Medtr1g021040	transcription factor		Medtr5g063670	annexin D8	Medtr1g096260	LRR receptor-like kinase family protein	Medtr4g133620	auxin-responsive family protein	Medtr8g074000	carboxy-terminal domain cyclin
		Medtr7g105030	125 kDa kinesin-like protein	Medtr5g023980	Serine/Threonine-kinase Cx32, related protein	Medtr8g080370	kelch repeat F-box protein		Medtr8g070040	Lipid transfer protein	Medtr3g089890	thylakoid lumenal 298 kDa protein	Medtr4g088190	isoflavone-7-O-methyltransferase	Medtr1g023120	beta-like galactosidase
		Medtr8g099305	high mobility group (HMG)-box protein	Medtr3g077890	DUF1645 family protein	Medtr3g090530	glycolipid transfer protein (GLTP) family protein		Medtr8g026960	homeobox associated leucine zipper protein	Medtr5g015270	heptahelical protein	Medtr6g034795	chromosome condensation regulator RCC1 repeat protein	Medtr2g103140	acyl thioesterase-like protein
		Medtr4g094110	LMBR1 integral membrane-like protein	Medtr1g095510	ubiquitin-conjugating enzyme E2	Medtr2g075250	LRR receptor-like kinase		Medtr3g058610	naringenin 3-dioxygenase (flavanone-3-hydroxylase)	Medtr4g124260	chromatin structure-remodeling complex protein BSH	Medtr5g033800	Pmr5/Cas1p GDSL/SGNH-like acyl-esterase family protein	Medtr6g087760	DUF4378 domain protein
		Medtr4g101650	monocopper oxidase SKS1-like protein	Medtr5g093770	co-chaperone GrpE family protein	Medtr2g435490	CAP, cysteine-rich secretory protein, antigen 5		Medtr8g102550	protein phosphatase 2C-like protein	Medtr7g079540	ABC-type cobalt transport system, ATPase component	Medtr5g012920	peroxisomal acyl-coenzyme A oxidase-like protein	Medtr8g087410	glutathione S-transferase
		Medtr3g118010	major intrinsic protein (MIP) family transporter	Medtr1g018910	Serine/Threonine kinase, plant-type protein, putative	Medtr8g103520	ovate transcriptional repressor		Medtr0002s0270	hypothetical protein	Medtr1g107165	hypothetical protein	Medtr7g056747	glycoside hydrolase family 1 protein	Medtr8g063940	spermidine synthase
		Medtr4g074330	uracil-DNA glycosylase-like protein	Medtr5g068210	LRR receptor-like kinase	Medtr1g111510	MFS transporter		Medtr1g028300	protein phosphatase 2C-like protein	Medtr4g108080	ubiquitin-conjugating enzyme	Medtr6g023340	chitinase	Medtr1g103330	type I inositol 1,4,5-trisphosphate 5-phosphatase CVP2
		Medtr3g102310	carboxy-terminal domain cyclin	Medtr7g091850	endo polygalacturonase	Medtr8g021025	hypothetical protein		Medtr4g047870	septum-promoting GTP-binding-like protein	Medtr6g023320	rubisco methyltransferase family protein	Medtr1g112660	plant phospholipase-like protein	Medtr5g032020	nucleobase-ascorbate transporter-like protein
		Medtr2g014400	transmembrane protein, putative	Medtr5g029210	alpha/beta superfamily hydrolase	Medtr4g094772	cytochrome P450 family 81 protein		Medtr4g017650	phosphatidylethanolamine-binding protein	Medtr7g115180	twin arginine translocase	Medtr4g006730	major intrinsic protein (MIP) family transporter	Medtr1g111840	F1F0-ATPase inhibitor protein
		Medtr5g088980	carboxy-terminal domain cyclin	Medtr7g071120	WRKY transcription factor	Medtr2g020370	transmembrane protein, putative		Medtr7g076030	shaggy-like kinase	Medtr7g023290	oxygen-evolving complex/thylakoid lumenal 256 kDa protein	Medtr5g064500	phospho-2-dehydro-3-deoxyheptonate aldolase	Medtr3g085940	mitotic spindle assembly checkpoint MAD2B-like protein
		Medtr3g008470	folate/biopterin transporter	Medtr4g064807	monosaccharide-H+ symporter	Medtr3g103460	AP2-like ethylene-responsive transcription factor		Medtr7g063650	delta-1-pyrroline-5-carboxylate synthetase	Medtr4g098950	RAB GTPase-like protein B1C	Medtr4g008200	GDP-fucose protein O-fucosyltransferase	Medtr1g014120	plastocyanin-like domain protein
		Medtr7g109200	cellulose synthase-like protein	Medtr3g008040	ABC transporter	Medtr0277s0010	disease resistance protein (TIR-NBS-LRR class)		Medtr6g084640	dehydrin	Medtr6g017260	thylakoid membrane slr0575-like protein	Medtr4g113070	drug resistance transporter-like ABC domain protein	Medtr2g064295	Ent-kaurene synthase
		Medtr4g013330	disease resistance response protein	Medtr5g013230	glycerolipase A1	Medtr4g094240	phosphate-responsive 1 family protein		Medtr2g070460	9-cis-epoxycarotenoid dioxygenase	Medtr8g098695	transport inhibitor response 1 protein	Medtr6g013840	CAZy family GT8 glycosyltransferase	Medtr7g117410	ribosomal protein S18
		Medtr3g479470	UDP-glucosyltransferase family protein	Medtr0388s0020	SAUR-like auxin-responsive family protein	Medtr4g065107	hypothetical protein		Medtr4g038440	caffeic acid O-methyltransferase	Medtr3g105660	NAD(P)-binding rossmann-fold protein	Medtr5g016600	beta-1,4-xylosyltransferase, putative	Medtr5g010330	AT hook motif DNA-binding family protein
		Medtr7g106900	downstream neighbor of Son-like protein, putative	Medtr3g067610	EF hand calcium-binding family protein	Medtr6g090060	DUF1005 family protein		Medtr4g020110	delta-1-pyrroline-5-carboxylate synthetase	Medtr0339s0030	thylakoid lumenal 165 kDa protein	Medtr5g043970	UDP-glucose 6-dehydrogenase family protein	Medtr5g010590	carboxy-terminal region remorin
		Medtr2g043370	transmembrane protein, putative	Medtr7g104650	SOUL heme-binding family protein	Medtr5g069600	calmodulin-binding receptor-like cytoplasmic kinase		Medtr1g098680	ABA/WDS induced protein	Medtr1g080150	RNA recognition motif	Medtr3g114810	MFS transporter	Medtr8g018290	phospholipid-transporting ATPase-like protein
		Medtr1g082920	kinesin motor domain protein	Medtr1g041390	chlorophyllase enzyme	Medtr3g094320	adenine/guanine permease AZG2-like protein		Medtr1g074950	sieve element occlusion protein	Medtr3g117700	5'-methylthioadenosine/S-adenosylhomocysteine nucleosidase	Medtr3g073470	serine transhydroxymethyltransferase	Medtr3g491920	transducin/WD40 repeat protein
		Medtr4g013300	SEC14 cytosolic factor family protein	Medtr8g028425	DUF2358 family protein	Medtr7g088820	nitrate transporter 1		Medtr8g091320	myo-inositol 1-phosphate synthase	Medtr8g098300	haloacid dehalogenase-like hydrolase	Medtr3g102310	carboxy-terminal domain cyclin	Medtr4g109980	Dof domain zinc finger protein
		Medtr1g050472	ribonucleoside-diphosphate reductase small chain	Medtr4g094340	auxin-induced 5NG4-like protein	Medtr5g024020	seed linoleate 9S-lipoxygenase		Medtr3g031650	cinnamoyl-CoA reductase-like protein	Medtr3g094840	4-alpha-glucanotransferase/amyloplastic protein	Medtr4g134490	UDP-glucose 4-epimerase	Medtr1g087240	alpha-L-arabinofuranosidase/beta-D-xylosidase
		Medtr4g076200	ubiquitin-conjugating enzyme E2	Medtr6g033240	aminopeptidase	Medtr3g027250	LRR and NB-ARC domain disease resistance protein		Medtr1g100627	hypothetical protein	Medtr8g031480	propionyl-CoA carboxylase, putative	Medtr2g084120	Serine/Threonine kinase family protein	Medtr3g065080	Avr9/Cf-9 rapidly elicited protein
		Medtr7g061720	expansin-A1-like protein	Medtr7g095920	beta-carotene isomerase D27	Medtr6g488030	bark storage-like protein				Medtr2g104910	SNAP receptor complex protein	Medtr8g063080	inactive purple acid phosphatase-like protein	Medtr2g018680	60S ribosomal protein L38A
		Medtr3g460780	fasciclin-like arabinogalactan protein	Medtr1g093100	xyloglucanase-specific endoglucanase inhibitor protein	Medtr1g069325	pfkB family carbohydrate kinase				Medtr0147s0070	60S ribosomal protein L37-1	Medtr6g081410	MATE efflux family protein	Medtr4g099450	glycerol-3-phosphate transporter
		Medtr5g065440	homeobox domain, ZF-HD class protein	Medtr3g064350	hypothetical protein	Medtr1g050322	thioredoxin				Medtr2g103110	Mov34/MPN/PAD-1 family protein	Medtr1g021855	CAZy family GT8 glycosyltransferase	Medtr6g027470	transmembrane protein, putative
		Medtr7g113160	histone H2A 6	Medtr1g073860	AT hook motif DNA-binding family protein	Medtr2g008030	fructose-1,6-bisphosphatase, cytosolic-like protein				Medtr3g092780	PRR response regulator	Medtr5g037410	tyrosine kinase family protein	Medtr7g079430	UDP-glucose:sterol glucosyltransferase
		Medtr3g098910	sugar efflux transporter for intercellular exchange protein	Medtr2g024300	chaperonin-like RbcX protein	Medtr3g028720	glycoside hydrolase family 1 protein				Medtr8g015430	vacuolar protein sorting-associated protein 26A	Medtr1g068970	short-chain dehydrogenase TIC 32	Medtr5g055470	LRR receptor-like kinase
		Medtr5g021190	beta-galactosidase	Medtr1g103550	DUF1677 family protein	Medtr3g088975	transmembrane protein, putative				Medtr4g011930	nucleoporin 50 Ran-binding domain protein, putative	Medtr4g093890	leguminosin group485 secreted peptide	Medtr1g061670	60S ribosomal protein L24-2
		Medtr2g076970	P-loop nucleoside triphosphate hydrolase superfamily protein	Medtr5g083690	early response-like dehydration-protein	Medtr4g063945	kinase 1B				Medtr7g114590	rubredoxin-like protein	Medtr3g064560	regulator of chromosome condensation (RCC1) family protein	Medtr8g469010	ribonucleoside-diphosphate reductase small chain
		Medtr1g107460	LRR receptor-like kinase family protein	Medtr7g109600	WRKY family transcription factor	Medtr2g069400	cysteine-rich TM module stress tolerance protein				Medtr1g116510	TMPIT-like protein	Medtr1g081610	O-acetylserine (thiol) lyase	Medtr8g013900	CASP-like protein
		Medtr2g079490	plasma-membrane choline transporter family protein	Medtr3g094120	transmembrane protein, putative	Medtr1g026800	hypothetical protein				Medtr8g098815	BEL1-related homeotic protein	Medtr7g065640	glutathione S-transferase, amino-terminal domain protein	Medtr3g058410	serine acetyltransferase
		Medtr5g012010	syntaxin of plants 122 protein	Medtr4g079110	glutaredoxin-C1 protein	Medtr3g072530	nodulin MtN21/EamA-like transporter family protein				Medtr3g103090	interferon-related developmental regulator-like protein	Medtr3g111600	CAZy family GT8 glycosyltransferase	Medtr3g062490	DNA primase small subunit
		Medtr8g044960	hypothetical protein	Medtr8g077200	anaphase-promoting complex subunit 10	Medtr6g018550	neoxanthin synthase				Medtr5g013590	casein kinase II beta chain 2	Medtr1g062740	phosphatidylinositol-4-phosphate 5-kinase family protein	Medtr8g067590	hydroxyproline-rich glycoprotein family protein, putative
		Medtr8g064560	polygalacturonase non-catalytic protein	Medtr4g104870	hypothetical protein	Medtr1g492640	transmembrane amino acid transporter family protein				Medtr5g006560	Serine/Threonine kinase family protein	Medtr1g116957	importin-like protein	Medtr4g015600	zinc finger, C3HC4 type (RING finger) protein
		Medtr5g018270	multi-copper oxidase-like protein	Medtr4g101030	hypothetical protein	Medtr4g079140	seven transmembrane MLO family protein				Medtr8g070880	LRR receptor-like kinase	Medtr7g056243	hypothetical protein	Medtr8g104820	glycosyl hydrolase family 9 protein
		Medtr2g076990	P-loop nucleoside triphosphate hydrolase superfamily protein	Medtr6g018690	hypothetical protein	Medtr7g101930	heavy metal-associated domain protein				Medtr4g134670	acetyltransferase (GNAT) domain protein	Medtr8g099995	NAD(P)-binding rossmann-fold protein	Medtr8g083530	cytosolic aldehyde dehydrogenase RF2C
		Medtr5g023790	carboxy-terminal domain cyclin	Medtr8g023390	hypothetical protein	Medtr5g098680	E3 ubiquitin-protein ligase orthrus-like protein				Medtr4g096870	katanin p60 ATPase subunit A-like protein	Medtr7g101190	major intrinsic protein (MIP) family transporter	Medtr6g081810	MATE efflux family protein
		Medtr2g031610	Sec14p-like phosphatidylinositol transfer family protein	Medtr2g018175	senescence regulator	Medtr4g075480	transcription factor				Medtr8g009830	NADP-dependent alkenal double bond reductase	Medtr0052s0170	hypothetical protein	Medtr5g032550	carboxy-terminal domain cyclin
		Medtr4g010250	TPR repeat protein	Medtr5g037140	transmembrane protein, putative	Medtr1g081240	pollen-specific SF21-like protein				Medtr7g083540	zinc finger constans-like protein	Medtr4g012440	methyltransferase family protein	Medtr4g131800	glucose 6-phosphate/phosphate translocator 1
		Medtr1g047370	pectate lyase family protein	Medtr8g077570	Maf DDB-G0281937-like protein	Medtr5g090580	UDP-glucose flavonoid 3-O-glucosyltransferase				Medtr4g011340	cytochrome C oxidase subunit 5b	Medtr2g034680	Chitinase	Medtr4g015630	temperature-sensitive omega-3 fatty acid desaturase
		Medtr4g078565	targeting protein for Xklp2 protein	Medtr4g112370	DUF617 family protein	Medtr8g106520	transmembrane protein, putative				Medtr5g022920	RING zinc finger protein, putative	Medtr1g492820	cytochrome P450 family 87 protein	Medtr5g009170	UDP-D-glucose/UDP-D-galactose 4-epimerase
		Medtr4g085750	PLC-like phosphodiesterase superfamily protein	Medtr1g022190	erythronate-4-phosphate dehydrogenase family protein	Medtr8g018800	hydroxyproline-rich glycoprotein family protein				Medtr1g104820	amino-terminal domain cyclin	Medtr8g104520	receptor-like kinase	Medtr1g019410	cytochrome P450 family ABA 8'-hydroxylase
		Medtr8g097200	Rho GDP-dissociation inhibitor-like protein	Medtr6g488150	auxin response factor	Medtr5g019580	UDP-glucosyltransferase family protein				Medtr3g085280	DUF493 family protein	Medtr5g011040	3-hydroxy-3-methylglutaryl coenzyme A synthase	Medtr3g068065	NAD(P)-binding rossmann-fold protein
		Medtr1g014120	plastocyanin-like domain protein	Medtr3g105690	transmembrane protein	Medtr1g081260	plant/T24G3-80 protein				Medtr8g087540	heat shock transcription factor A4A	Medtr7g062140	NAD(P)-binding rossmann-fold protein	Medtr5g025100	kinesin-like calmodulin-binding protein
		Medtr2g025120	1-aminocyclopropane-1-carboxylate oxidase	Medtr8g086820	DUF1685 family protein	Medtr4g069940	glucan endo-1,3-beta-glucosidase-like protein				Medtr3g076990	plant intracellular ras-group-related LRR protein	Medtr1g103160	kinase interacting (KIP1-like) family protein	Medtr5g082480	ATP-binding protein, putative
		Medtr1g077990	glucan endo-1,3-beta-glucosidase	Medtr7g108200	monothiol glutaredoxin-S2 protein	Medtr6g012140	quinone oxidoreductase-like protein				Medtr7g093500	activator of 90 kDa heat shock ATPase-like protein	Medtr1g102500	LRR receptor-like kinase family protein	Medtr3g464000	glycosyltransferase family 90 protein
		Medtr1g066380	cationic peroxidase	Medtr8g028100	DUF2996 family protein	Medtr4g017030	germin family protein				Medtr6g021790	small GTPase family RAB protein	Medtr4g094895	polysaccharide biosynthesis protein	Medtr3g110330	NADP-dependent malic enzyme-like protein
		Medtr7g089080	cyclin	Medtr8g016220	transmembrane protein, putative	Medtr1g090920	glycosyltransferase family protein				Medtr3g105710	zinc finger constans-like protein	Medtr7g021570	LRR receptor-like kinase	Medtr4g132765	non-heme dioxygenase in morphine synthesis amino-terminal protein
		Medtr2g021710	PPR containing plant-like protein	Medtr5g077780	RNA recognition motif protein	Medtr4g094775	cytochrome P450 family 81 protein				Medtr8g107670	1-aminocyclopropane-1-carboxylate deaminase, putative	Medtr1g016070	fatty acid/sphingolipid desaturase	Medtr7g065130	hypothetical protein
		Medtr2g030130	class III homeodomain leucine zipper protein	Medtr1g092420	transmembrane protein, putative	Medtr8g024520	RNA-binding (RRM/RBD/RNP motif) family protein				Medtr3g467100	Lipid transfer protein	Medtr8g094940	diacylglycerol kinase domain protein	Medtr7g100590	AP2 domain transcription factor
		Medtr2g035230	core histone H2A/H2B/H3/H4	Medtr5g041910	oxygen-evolving enhancer protein	Medtr8g009770	stress-induced protein, putative				Medtr4g061360	PRR response regulator	Medtr3g109450	BZIP protein	Medtr7g031847	hypothetical protein
		Medtr5g078300	zein-binding protein	Medtr7g117900	ATP synthase delta chain	Medtr1g075640	phosphate transporter PHO1-like protein				Medtr3g077640	plastid phosphate translocator	Medtr2g093970	fasciclin domain protein	Medtr5g034370	DUF936 family protein
		Medtr3g014240	thioredoxin	Medtr7g107040	gibberellin receptor GID1, putative	Medtr1g015810	DUF3511 domain protein				Medtr7g097210	long-chain-alcohol oxidase FAO1	Medtr1g007800	enoyl-(acyl carrier) reductase	Medtr4g106690	ubiquitin-conjugating enzyme
		Medtr3g037750	gibberellin-regulated family protein	Medtr2g085090	40S ribosomal protein S20-2	Medtr2g041960	Serine/Threonine kinase family protein				Medtr1g072270	FZO-like protein	Medtr8g075260	TPR superfamily protein	Medtr1g090050	hypothetical protein
		Medtr4g103970	hypothetical protein	Medtr3g099740	purine permease-like protein	Medtr4g065660	Ctr family copper transporter				Medtr5g009830	calmodulin-domain kinase CDPK protein	Medtr5g075450	cytochrome P450 family cinnamate 4-hydroxylase	Medtr1g057270	late embryogenesis abundant protein
		Medtr1g070170	DNA replication factor CDT1-like protein	Medtr5g089450	hypothetical protein	Medtr5g095220	cytochrome P450 family 71 protein				Medtr1g117060	receptor Serine/Threonine kinase	Medtr7g085310	thioredoxin-like protein 1-1	Medtr4g072780	nutrient reservoir protein, putative
		Medtr4g064967	core histone H2A/H2B/H3/H4	Medtr5g095740	nuclear transcription factor Y protein	Medtr2g007830	late embryogenesis abundant protein				Medtr4g088110	28 kDa heat- and acid-stable phosphoprotein-like protein	Medtr6g470960	LRR receptor-like kinase family protein	Medtr5g020620	laccase/diphenol oxidase family protein
		Medtr4g088735	pollen Ole e I family allergen	Medtr2g081820	BHLH transcription factor-like protein	Medtr1g025340	DUF668 family protein				Medtr7g027235	ribosomal protein L7Ae/L30e/S12e/Gadd45 family protein	Medtr4g048580	cytochrome P450 family 71 protein	Medtr3g026160	leguminosin group485 secreted peptide
		Medtr3g103410	plant/MWF20 protein	Medtr8g099965	hypothetical protein	Medtr5g024240	DUF4378 domain protein				Medtr8g075320	proteasome subunit alpha type-7-A protein	Medtr6g012870	ERD (early-responsive to dehydration stress) family protein	Medtr4g007750	cyclin-dependent kinase
		Medtr4g094285	beta-xylosidase/alpha-L-arabinofuranosidase-like protein	Medtr3g013980	VQ motif protein	Medtr5g032780	phototropic-responsive NPH3 family protein				Medtr8g070520	macronuclear actin	Medtr8g467000	indole-3-acetic acid-amido synthetase	Medtr5g008070	eukaryotic aspartyl protease family protein
		Medtr5g087480	hsp20/alpha crystallin family protein	Medtr1g041395	auxin canalization protein	Medtr1g056870	E3 ubiquitin-protein ligase PUB23-like protein				Medtr1g114250	oligosaccharyltransferase subunit STT3	Medtr4g128337	4-coumarate:CoA ligase-like protein	Medtr1g093100	xyloglucanase-specific endoglucanase inhibitor protein
		Medtr7g090560	hypothetical protein	Medtr3g109120	kinase C-like zinc finger protein	Medtr1g022315	sugar porter (SP) family MFS transporter				Medtr2g099090	hydroxyacylglutathione hydrolase	Medtr4g127220	monoglyceride lipase-like protein	Medtr1g101500	MATE efflux family protein
		Medtr2g436750	clasp amino-terminal protein	Medtr4g471590	GATA type zinc finger transcription factor family protein	Medtr4g083960	phosphate transporter				Medtr4g039430	peptidyl-prolyl cis-trans isomerase, FKBP-type protein	Medtr0086s0010	BAG family molecular chaperone regulator-like protein	Medtr8g008740	elongation factor 1-alpha
		Medtr8g077390	MYB family transcription factor	Medtr7g088210	DUF309 domain protein	Medtr1g019340	AGC kinase				Medtr1g093730	transmembrane fragile-X-F-associated protein	Medtr7g084770	xyloglucan endotransglucosylase/hydrolase family protein	Medtr4g132770	1-aminocyclopropane-1-carboxylate oxidase
		Medtr1g075680	kinesin motor domain protein	Medtr2g070060	glutathione S-transferase, amino-terminal domain protein	Medtr4g094010	white-brown-complex ABC transporter family protein, putative				Medtr1g102680	aluminum induced protein with YGL and LRDR motif protein	Medtr4g130510	cellulose synthase-like protein	Medtr7g020870	myb/SANT-like DNA-binding domain protein
		Medtr1g115220	high mobility group (HMG)-box protein	Medtr5g075220	WNK kinase	Medtr1g112200	germin family 1 protein				Medtr8g021230	inter-alpha-trypsin inhibitor heavy chain-like protein	Medtr8g013830	transmembrane protein, putative	Medtr3g460760	hypothetical protein
		Medtr4g124700	SAUR-like auxin-responsive family protein	Medtr4g094222	ubiquinol oxidase 1a	Medtr5g091050	3-hydroxy-3-methylglutaryl-coenzyme A reductase-like protein				Medtr6g052360	PPR superfamily protein, putative	Medtr4g114870	plastocyanin-like domain protein	Medtr4g019800	adenine nucleotide alpha hydrolase superfamily protein
		Medtr4g014540	ferritin	Medtr1g010080	DUF1997 family protein	Medtr7g053107	DUF538 family protein				Medtr3g463610	acetyltransferase (GNAT) domain protein	Medtr3g117710	neutral/alkaline invertase	Medtr2g100710	6-phosphofructokinase
		Medtr7g074650	GRAS family transcription factor	Medtr0003s0580	BPS1, putative	Medtr2g055940	caffeic acid O-methyltransferase				Medtr8g107400	Sel1 repeat protein	Medtr4g075640	Rop guanine nucleotide exchange factor	Medtr2g011070	BHLH transcription factor-like protein
		Medtr4g119780	C2 domain protein	Medtr8g022300	dormancy/auxin associated protein	Medtr2g070310	nicotianamine synthase				Medtr6g069660	fructose-bisphosphate aldolase class-II protein	Medtr4g058015	electron transporter, putative	Medtr7g051910	auxin-responsive family protein
		Medtr5g067460	MATE efflux family protein	Medtr2g096380	myb transcription factor	Medtr8g037235	disease resistance protein (TIR-NBS-LRR class)				Medtr8g031030	LRR receptor-like kinase	Medtr8g021130	subtilisin-like serine protease	Medtr2g029510	patatin-like phospholipase
		Medtr2g089100	GRAS family transcription factor	Medtr2g088860	cyclin p4	Medtr7g094470	transmembrane protein, putative				Medtr3g091510	ubiquitin ligase SINAT3	Medtr1g029750	transmembrane amino acid transporter family protein	Medtr2g035220	ABA-responsive protein
		Medtr5g090210	PPR containing plant-like protein	Medtr7g105870	harpin-induced-like protein	Medtr5g048470	flavonol synthase/flavanone 3-hydroxylase				Medtr2g037940	transmembrane protein, putative	Medtr1g008060	transcription factor jumonji (JmjC) domain protein, putative	Medtr8g039540	aspartic proteinase nepenthesin-like protein
		Medtr4g009760	SAM domain protein	Medtr5g033650	carboxyl-terminal peptidase	Medtr2g008470	high affinity sulfate transporter type 1				Medtr3g073300	transmembrane protein 50A, putative	Medtr7g096140	phospholipase A1	Medtr5g044530	carbohydrate-binding X8 domain protein
		Medtr1g102350	subtilisin-like serine protease	Medtr1g069465	photosystem II reaction center Psb28 protein	Medtr7g113130	respiratory burst oxidase-like protein				Medtr7g085420	HNH endonuclease domain protein	Medtr8g101540	galactokinase	Medtr7g032660	sieve element occlusion protein
		Medtr4g019790	glutathione S-transferase, amino-terminal domain protein	Medtr1g106075	photosystem I reaction center subunit N	Medtr8g079840	transcription factor				Medtr2g099610	MYB transcription factor MYB91	Medtr4g110030	GDP-fucose O-fucosyltransferase-like protein	Medtr4g056600	RING/U-box protein
		Medtr4g108100	hypothetical protein	Medtr8g090220	phototropic-responsive NPH3 family protein	Medtr4g124050	transporter ABC domain protein				Medtr7g065120	proteasome inhibitor-like protein, putative	Medtr7g098690	ABC transporter-like family-protein	Medtr5g013770	ethphon-induced protein
		Medtr4g100550	homeobox associated leucine zipper protein	Medtr7g094100	LRR receptor-like Serine/Threonine-kinase RKF3, putative	Medtr3g106530	plant/F18G18-20 protein				Medtr7g117595	LA-related protein 6 LA RNA-binding domain protein, putative	Medtr1g024095	filament-plant-like protein	Medtr1g050525	drug resistance transporter-like ABC domain protein
		Medtr1g492910	core histone H2A/H2B/H3/H4	Medtr8g466800	BHLH transcription factor-like protein	Medtr3g074380	sugar porter (SP) family MFS transporter				Medtr8g044240	chlorophyll(ide) B reductase, putative	Medtr7g086030	beta-D-glucoside glucohydrolase	Medtr7g100100	Cys2-His2 zinc finger transcription factor
		Medtr7g060720	PPR containing plant-like protein, putative	Medtr2g438760	ankyrin repeat plant-like protein	Medtr5g019040	Nod-factor receptor 5, putative				Medtr2g025640	fumarylacetoacetase	Medtr4g021795	DHHC-type zinc finger protein	Medtr2g085065	Serine/Threonine kinase family protein
		Medtr3g092500	ABC transporter C family-like protein, putative	Medtr6g086280	multiprotein bridging factor 1b-like protein	Medtr4g065060	hypothetical protein				Medtr7g110980	peptidyl-prolyl cis-trans isomerase	Medtr8g099880	basic helix loop helix protein BHLH8	Medtr2g015390	magnesium-chelatase subunit ChlI
		Medtr1g087540	myb transcription factor, putative	Medtr4g064150	GRAS family transcription factor	Medtr5g013030	transmembrane protein, putative				Medtr3g005100	ABC transporter	Medtr4g090970	calmodulin-binding protein	Medtr5g006180	heat shock 70 kDa protein
		Medtr5g070470	disease resistance protein RGA3	Medtr5g041310	zinc finger, C3HC4 type (RING finger) protein	Medtr1g116890	cytochrome P450 family protein				Medtr2g101350	AKAP7 2'5' RNA ligase-like domain protein	Medtr8g086050	acyl-activating enzyme 17, peroxisomal protein, putative	Medtr6g478120	eukaryotic peptide chain release factor subunit 1-3
		Medtr8g064530	polygalacturonase non-catalytic protein	Medtr1g031080	core-2/I-branching enzyme	Medtr7g098740	drug resistance transporter-like ABC domain protein				Medtr1g022980	GTP-binding protein HflX	Medtr4g108780	galactoside 2-alpha-L-fucosyltransferase-like protein	Medtr5g035665	DUF1262 family protein
		Medtr7g101080	fasciclin-like arabinogalactan protein	Medtr2g075400	brassinazole-resistant 1 protein	Medtr2g103810	G-type lectin S-receptor-like Serine/Threonine-kinase SD2-5				Medtr5g014240	cytochrome P450 family ent-kaurenoic acid oxidase	Medtr2g059350	GDP-fucose O-fucosyltransferase-like protein	Medtr8g046550	cation diffusion facilitator family transporter
		Medtr3g071890	laccase/diphenol oxidase family protein	Medtr2g076010	pathogenesis-like protein	Medtr8g064200	flavonol synthase/flavanone 3-hydroxylase				Medtr1g086210	pectinesterase/pectinesterase inhibitor	Medtr6g086300	cytosolic aldehyde dehydrogenase	Medtr4g064893	cation diffusion facilitator family transporter
		Medtr1g041815	peptide transporter 1	Medtr1g060550	cytochrome P450 family 94 protein	Medtr4g051622	pyridine nucleotide-disulfide oxidoreductase family protein				Medtr5g084060	protein transporter Sec61 subunit gamma-like protein	Medtr3g074180	trehalose-6-phosphate phosphatase	Medtr2g016470	GDP-fucose protein O-fucosyltransferase
		Medtr6g032965	3-ketoacyl-CoA synthase-like protein	Medtr7g097030	G1-like protein	Medtr7g011990	caffeic acid O-methyltransferase				Medtr5g042530	vesicle transport V-SNARE protein amino-terminal protein	Medtr2g014300	ethylene response factor	Medtr2g018590	1-O-acylglucose:anthocyanin acyltransferase
		Medtr4g063630	pathogenesis-related thaumatin family protein	Medtr5g067320	transmembrane protein, putative	Medtr7g068550	GDSL-like lipase/acylhydrolase				Medtr2g072250	cytochrome P450 family 709 protein	Medtr4g050170	fasciclin-like arabinogalactan protein 16 precursor	Medtr0050s0240	embryo-specific protein
		Medtr3g101520	B3 domain transcription factor	Medtr7g101385	hypothetical protein	Medtr8g091390	L-ascorbate oxidase				Medtr1g070240	Bet1-like SNARE protein 1-1	Medtr7g068320	zinc-binding alcohol dehydrogenase family protein	Medtr3g088630	two-component response regulator ARR3-like protein
		Medtr1g021250	pentatricopeptide (PPR) repeat protein	Medtr4g129320	hypothetical protein	Medtr7g109550	Pmr5/Cas1p GDSL/SGNH-like acyl-esterase family protein				Medtr1g014230	enhancer of rudimentary-like protein	Medtr2g010740	sulfite exporter TauE/SafE family protein, putative	Medtr4g019520	glyoxal oxidase amino-terminal protein
		Medtr5g012600	pectinesterase	Medtr8g009055	UDP-glucosyltransferase family protein	Medtr3g085180	squamosa promoter-binding-like protein				Medtr4g101830	nudix hydrolase-like protein	Medtr7g111030	metal ion-binding protein	Medtr7g116610	hypothetical protein
		Medtr1g095850	lateral organ boundaries (LOB) domain protein	Medtr5g040170	DNA polymerase lambda-like protein	Medtr1g110090	wall-associated receptor kinase galacturonan-binding protein				Medtr8g104870	plant cadmium resistance protein	Medtr2g460800	reticulon-like protein B2	Medtr1g101830	peroxidase family protein
		Medtr2g011350	late embryogenesis abundant protein	Medtr3g088645	NAD(P)H-quinone oxidoreductase subunit M	Medtr7g058500	UPF0420 C16orf58-like protein				Medtr1g076130	cytoplasmic-like malate dehydrogenase	Medtr1g111020	pentatricopeptide (PPR) repeat protein	Medtr7g011850	plant/MXO21-9 protein
		Medtr2g089815	wound-responsive family protein	Medtr7g104020	transcriptional activator	Medtr8g069775	high affinity nitrate transporter 27				Medtr7g112360	chaperone DnaJ domain protein	Medtr7g092740	polygalacturonase inhibitor	Medtr5g084570	leguminosin group485 secreted peptide
		Medtr4g029090	WEB family plant protein	Medtr8g077180	soluble inorganic pyrophosphatase	Medtr5g075410	B3 domain transcription repressor VAL2				Medtr8g072000	pectinacetylesterase family protein	Medtr2g098420	hypothetical protein	Medtr1g013050	aspartate aminotransferase
		Medtr1g115475	glycoside hydrolase family 20 domain protein	Medtr5g092080	lipocalin-like domain protein	Medtr4g081640	S-locus lectin kinase family protein				Medtr7g077870	hypothetical protein	Medtr1g026490	fanconi anemia group J-like protein	Medtr4g009760	SAM domain protein
		Medtr1g053130	DUF617 family protein	Medtr7g112360	chaperone DnaJ domain protein	Medtr8g011280	LRR and NB-ARC domain disease resistance protein				Medtr4g072060	NADP-dependent D-sorbitol-6-phosphate dehydrogenase	Medtr4g094212	tobamovirus multiplication-like protein	Medtr4g068860	Non-symbiotic hemoglobin
		Medtr5g091020	anaphase-promoting complex subunit 5	Medtr1g021070	DUF1645 family protein	Medtr8g079520	disease resistance protein (CC-NBS-LRR class) family protein				Medtr8g070860	arabinogalactan protein	Medtr8g016370	chaperonin CPN60-like protein	Medtr2g018890	myosin heavy chain-like protein, putative
		Medtr2g055470	cytochrome P450 family 709 protein	Medtr4g019150	SOUL heme-binding family protein	Medtr3g087270	hypothetical protein				Medtr4g112900	Serine/Threonine kinase family protein	Medtr3g051430	hypothetical protein	Medtr1g115190	aluminum activated malate transporter family protein
		Medtr7g070480	SEC14 cytosolic factor family protein	Medtr4g087160	maternal effect embryo arrest protein, putative	Medtr2g013640	DUF2921 family protein				Medtr5g077000	UTP-glucose-1-phosphate uridylyltransferase	Medtr6g032965	3-ketoacyl-CoA synthase-like protein	Medtr4g094605	light-harvesting complex I chlorophyll A/B-binding protein
		Medtr7g006450	leucyl-tRNA synthetase	Medtr7g024760	acetyltransferase (GNAT) domain protein	Medtr5g068060	DUF3133 family protein				Medtr4g062090	E3 UFM1-protein ligase-like protein	Medtr8g088860	glutelin type-B-like protein	Medtr4g063630	pathogenesis-related thaumatin family protein
		Medtr1g070515	F-box/LRR protein, putative	Medtr3g077410	NAD(P)-binding rossmann-fold protein	Medtr3g009050	LRR receptor-like kinase				Medtr4g102000	ATP-dependent Clp protease proteolytic protein	Medtr1g094155	serine carboxypeptidase-like protein	Medtr7g104350	cyclin delta-3, putative
		Medtr7g106750	targeting protein for Xklp2 protein	Medtr4g054150	fatty acid hydroxylase superfamily protein	Medtr2g035100	disease-resistance response protein				Medtr5g021520	UPF0183 plant-like protein	Medtr7g086720	core-2/I-branching enzyme	Medtr5g014250	cytochrome P450 family ent-kaurenoic acid oxidase
		Medtr6g015910	cytochrome P450 family protein	Medtr8g464410	C-type cytochrome biogenesis protein	Medtr7g056510	G-type lectin S-receptor-like Serine/Threonine-kinase				Medtr5g024990	type 2 acyl-CoA diacylglycerol acyltransferase	Medtr5g430430	hypothetical protein	Medtr2g101370	major intrinsic protein (MIP) family transporter
		Medtr1g062930	pectate lyase-like protein	Medtr4g026570	hypothetical protein	Medtr5g025650	long-chain-alcohol oxidase FAO1-like protein				Medtr3g108160	syntaxin of plants protein	Medtr4g011610	DUF2921 family protein	Medtr1g084120	rab9 effector protein with kelch motif protein, putative
		Medtr1g090987	cytochrome P450 family 76 protein	Medtr1g095530	tetraspanin family protein	Medtr2g070020	LRR receptor-like kinase				Medtr7g105390	lysosomal pro-X carboxypeptidase-like protein	Medtr3g087590	myo-inositol 1-phosphate synthase	Medtr7g096870	high affinity inorganic phosphate transporter
		Medtr5g079950	expansin A10	Medtr1g069370	RmlC-like cupins superfamily protein	Medtr7g073660	feronia receptor-like kinase				Medtr4g084190	scavenger mRNA decapping enzyme carboxy-term-binding protein	Medtr8g027900	Pmr5/Cas1p GDSL/SGNH-like acyl-esterase family protein	Medtr5g034750	NHL repeat protein
		Medtr1g081180	trihelix transcription factor	Medtr4g064993	175 kDa class I heat shock protein	Medtr5g024780	plant intracellular ras group-related LRR protein				Medtr3g067610	EF hand calcium-binding family protein	Medtr8g016320	glucose-methanol-choline (GMC) oxidoreductase family protein	Medtr1g093850	CHUP1-like protein
		Medtr4g014590	40S ribosomal S4-like protein	Medtr2g437470	hypothetical protein	Medtr7g099750	cation/H+ exchanger 3				Medtr4g130310	hypothetical protein	Medtr4g104240	GDSL-like lipase/acylhydrolase	Medtr3g099670	clathrin assembly protein
		Medtr3g461000	ATP-dependent Clp protease ATP-binding subunit, putative	Medtr5g076010	PPR containing plant protein	Medtr3g075510	raffinose synthase or seed inhibition protein				Medtr3g112150	Sec14p-like phosphatidylinositol transfer family protein	Medtr4g101330	Lipid transfer protein	Medtr6g078290	Lipid transfer protein
		Medtr4g068050	DUF936 family protein	Medtr5g016610	WRKY transcription factor	Medtr4g107970	WRKY family transcription factor				Medtr6g005820	ADP-ribosylation factor-like protein A1D	Medtr1g067180	glutathione S-transferase tau	Medtr6g009480	pathogenesis-related thaumatin family protein
		Medtr2g039160	amine oxidase	Medtr7g094110	sugar porter (SP) family MFS transporter	Medtr4g485520	armadillo/beta-catenin repeat protein				Medtr1g107430	UNC-50 family protein	Medtr4g093250	class I glutamine amidotransferase	Medtr3g061630	chaperonin-like RbcX protein
		Medtr6g092790	phospholipase A2 family protein	Medtr5g087940	cytochrome C biogenesis protein ccsA	Medtr5g071010	phosphatidylinositol-specific phospholipase C				Medtr5g045490	PPR containing plant-like protein	Medtr8g104990	salt stress response/antifungal domain protein	Medtr4g014750	OTU-like cysteine protease
		Medtr4g120830	plant invertase/pectin methylesterase inhibitor	Medtr8g093750	TPR repeat protein	Medtr3g090350	MKS1-like protein				Medtr2g016690	transducin/WD-like repeat-protein	Medtr4g059680	beta-galactosidase	Medtr1g084140	solute carrier family 40 protein
		Medtr5g078215	GASA/GAST/Snakin	Medtr3g010330	glycosyl hydrolase family 9 protein	Medtr5g022470	osmosensor histidine kinase				Medtr1g084740	pyrrolidone-carboxylate peptidase	Medtr7g109130	P-loop nucleoside triphosphate hydrolase superfamily protein	Medtr8g078240	CAZy family GT8 glycosyltransferase
		Medtr2g026685	heavy metal transport/detoxification superfamily protein	Medtr5g084980	triacylglycerol lipase-like protein, putative	Medtr1g045610	myb transcription factor				Medtr7g110900	pectinacetylesterase family protein	Medtr1g073840	ethylene receptor ETR2	Medtr7g068290	zinc finger, C3HC4 type (RING finger) protein
		Medtr8g013680	major intrinsic protein (MIP) family transporter	Medtr5g024970	auxin efflux carrier family protein	Medtr8g479430	LRR and NB-ARC domain disease resistance protein				Medtr4g115980	prephenate dehydrogenase	Medtr4g099140	novel plant SNARE-like protein	Medtr8g091590	hypothetical protein
		Medtr2g041170	brevis radix-like protein	Medtr1g045140	proton gradient regulation protein	Medtr7g084330	SAM-dependent carboxyl methyltransferase				Medtr4g121140	carboxy-terminal domain phosphatase-like protein	Medtr7g100335	hypothetical protein	Medtr3g066060	glutathione S-transferase, amino-terminal domain protein
		Medtr3g461540	transmembrane protein, putative	Medtr2g008980	ICE-like protease (caspase) p20 domain protein	Medtr8g461110	LRR receptor-like kinase, putative				Medtr2g090155	peroxisomal membrane 22 kDa (Mpv17/PMP22) family protein	Medtr5g017090	MAP3K-like kinase	Medtr2g096230	exocyst subunit exo70 family protein
		Medtr3g019150	NADPH:quinone oxidoreductase-like protein	Medtr8g099350	WRKY family transcription factor	Medtr5g012490	eukaryotic aspartyl protease family protein				Medtr1g115570	protein phosphatase 2C-like protein	Medtr7g115080	GDP-D-mannose-3,5-epimerase	Medtr7g112760	pre-mRNA-splicing factor SF2-like protein
		Medtr5g059130	flavonol synthase/flavanone 3-hydroxylase	Medtr4g055420	hypothetical protein	Medtr7g106210	receptor-kinase-like protein				Medtr1g106940	vacuolar-sorting receptor-like protein	Medtr2g007960	auxin-induced 5NG4-like protein	Medtr3g085460	ELMO/CED-12 family protein
		Medtr7g109510	BZIP transcription factor	Medtr7g072540	hypothetical protein	Medtr7g117550	hypothetical protein				Medtr4g099290	ureidoglycine aminohydrolase	Medtr3g112180	omega-hydroxypalmitate O-feruloyl transferase	Medtr5g464490	leginsulin related MtN11/16/17 family
		Medtr2g022250	heavy metal transport/detoxification domain protein	Medtr2g082580	oxygen-evolving enhancer protein	Medtr1g110570	VQ motif protein				Medtr4g116170	F-box/LRR-like protein	Medtr7g091390	AP2-like ethylene-responsive transcription factor	Medtr1g051120	auxin-induced 5NG4-like protein
		Medtr1g102780	early light-induced-like protein	Medtr1g115255	DExH-box splicing factor-binding site protein	Medtr4g118340	phosphatase 2C family protein				Medtr2g103690	clathrin adaptor complex small chain	Medtr7g017330	auxin-independent growth promoter-like protein	Medtr0093s0090	leginsulin related MtN11/16/17 family
		Medtr5g089720	calcium-dependent lipid-binding (CaLB domain) family protein	Medtr8g010120	alpha/beta fold hydrolase	Medtr7g068780	temperature-sensitive omega-3 fatty acid desaturase				Medtr4g005930	exocyst complex component 84B	Medtr5g085300	tyrosine specific protein phosphatase family protein	Medtr2g034880	transmembrane protein, putative
		Medtr3g017390	chromatin remodeling complex subunit	Medtr7g080220	DUF2358 family protein	Medtr5g009500	substrate carrier family protein				Medtr7g106640	START-2 domain protein	Medtr3g092900	caffeic acid O-methyltransferase	Medtr8g074530	DUF241 domain protein
		Medtr4g059720	fasciclin-like arabinogalactan protein	Medtr4g099430	inhibitor of apoptosis-promoting Bax1 protein	Medtr6g083020	wall-associated kinase-like protein				Medtr3g096920	NAC-like transcription factor	Medtr3g088800	hypothetical protein	Medtr5g015170	four ACT domain ACT domain protein which protein
		Medtr1g492790	trihelix transcription factor	Medtr7g033680	hypothetical protein	Medtr5g048550	2OG-Fe(II) oxygenase family oxidoreductase				Medtr4g112380	nuclear transcription factor Y protein	Medtr1g071530	sulfate/bicarbonate/oxalate exchanger and transporter sat-1	Medtr4g023950	DUF1442 family protein
		Medtr7g050860	tyrosyl-DNA phosphodiesterase	Medtr4g074590	DUF177 domain protein	Medtr3g094970	pathogenic type III effector avirulence factor Avr AvrRpt-cleavage: cleavage site protein				Medtr7g072420	alanine-glyoxylate aminotransferase-like protein	Medtr3g091380	pectinesterase/pectinesterase inhibitor	Medtr4g123583	cation/H+ exchanger 3
		Medtr5g020000	chromatin-remodeling complex ATPase chain, putative	Medtr8g007500	MORN repeat protein	Medtr7g109360	DnaJ heat shock amino-terminal domain protein				Medtr4g082325	dual specificity kinase splA-like protein	Medtr3g096910	beta-galactosidase-like protein	Medtr8g009640	multidrug resistance protein ABC transporter family protein
		Medtr2g018990	Serine/Threonine kinase family protein	Medtr3g075390	KDEL-tailed cysteine endopeptidase CEP1	Medtr2g034480	glucan endo-1,3-beta-glucosidase				Medtr3g075410	alpha/beta-hydrolase superfamily protein	Medtr1g081180	trihelix transcription factor	Medtr7g114870	IQ calmodulin-binding motif protein
		Medtr4g461060	interactor of constitutive active ROPs-like protein	Medtr5g024730	anaphase-promoting complex subunit 11 RING-H2 finger protein	Medtr3g019080	disease resistance protein (TIR-NBS-LRR class), putative				Medtr0153s0030	COP9 signalosome complex subunit 8	Medtr3g014280	transcription factor	Medtr2g070130	glutathione S-transferase, amino-terminal domain protein
		Medtr1g089280	Serine/Threonine kinase, plant-type protein	Medtr5g077040	armadillo/beta-catenin-like repeat protein	Medtr4g114110	galactose oxidase/kelch repeat protein				Medtr2g044910	divergent CCT motif protein	Medtr4g107510	peptide/nitrate transporter	Medtr8g087720	major intrinsic protein (MIP) family transporter
		Medtr5g077100	L-type lectin-domain receptor kinase	Medtr4g070970	LRR receptor-like kinase family protein	Medtr5g014640	basic helix loop helix (bHLH) DNA-binding family protein				Medtr5g029640	RNA recognition motif	Medtr5g034910	nodulin MtN21/EamA-like transporter family protein	Medtr2g038010	hypothetical protein
		Medtr4g132320	multi-copper oxidase-like protein	Medtr2g034880	transmembrane protein, putative	Medtr6g015805	feronia receptor-like kinase				Medtr4g092790	glutathione-regulated potassium-efflux system protein kefB	Medtr8g016330	receptor-like Serine/Threonine-kinase ALE2	Medtr4g133938	nuclear transcription factor Y protein
		Medtr5g032600	homeobox domain, ZF-HD class protein	Medtr1g076840	RmlC-like cupins superfamily protein	Medtr2g021690	T13 protein				Medtr3g088525	keratinocytes-associated protein	Medtr1g076500	DUF506 family protein	Medtr4g119910	50S ribosome-binding GTPase
		Medtr2g072500	glucan endo-1,3-beta-glucosidase-like protein	Medtr5g069710	MYB transcription factor MYB51	Medtr5g093230	Rab3 GTPase-activating protein catalytic subunit				Medtr6g034835	RNA recognition motif	Medtr1g032220	1-aminocyclopropane-1-carboxylate oxidase-like protein	Medtr2g092950	DUF640 family protein
		Medtr3g101590	LNS2 (lipin/Ned1/Smp2) protein	Medtr5g071240	selT/selW/selH selenoprotein domain protein	Medtr2g090695	transmembrane protein, putative				Medtr3g093050	NAC transcription factor-like protein	Medtr5g073210	laccase/diphenol oxidase family protein	Medtr3g019320	LHCP translocation defect protein, putative
		Medtr7g062300	DUF674 family protein	Medtr7g029325	ribosomal protein S21	Medtr0280s0040	G-type lectin S-receptor-like Serine/Threonine-kinase plant				Medtr1g069065	HSP20-like chaperone superfamily protein	Medtr3g085830	ankyrin repeat protein	Medtr1g073170	myb transcription factor
		Medtr2g078530	hypothetical protein	Medtr3g099150	nodulin-like/MFS transporter	Medtr5g075570	integrase-type DNA-binding superfamily protein				Medtr7g082670	lipid phosphate phosphatase-like protein	Medtr8g028150	bZIP transcription factor family protein	Medtr3g026620	glycoside hydrolase family 1 protein
		Medtr7g084300	chalcone and stilbene synthase family protein	Medtr6g011810	trypsin-like serine protease	Medtr8g102220	xyloglucan endotransglucosylase/hydrolase family protein				Medtr8g008820	receptor-like kinase plant	Medtr6g055030	zinc finger, C3HC4 type (RING finger) protein	Medtr2g060070	transducin/WD40 repeat protein
		Medtr5g098060	fasciclin-like arabinogalactan protein	Medtr4g068280	trigger factor-like protein, putative	Medtr7g083080	plant-specific domain TIGR01615 family protein				Medtr8g033220	MADS-box transcription factor	Medtr8g009880	auxin-responsive family protein	Medtr4g086860	LA-related protein 6 LA RNA-binding domain protein
		Medtr2g098910	receptor-like kinase	Medtr2g029180	triose-phosphate transporter family protein	Medtr5g071060	double Clp-N motif P-loop nucleoside triphosphate hydrolase superfamily protein				Medtr4g094595	starch synthase IV	Medtr1g093630	carbohydrate-binding protein of the ER protein	Medtr4g071190	hypothetical protein
		Medtr1g011800	plant/F18G18-200 protein	Medtr1g087200	universal stress family protein	Medtr3g071990	cation/H+ exchanger 3				Medtr7g090050	ganglioside-induced differentiation-associated-like protein	Medtr1g115820	chalcone-flavanone isomerase family protein	Medtr5g017290	carboxy-terminal region remorin
		Medtr3g113310	SAUR-like auxin-responsive family protein	Medtr1g014730	DUF1350 family protein	Medtr6g012640	transmembrane protein, putative				Medtr8g020880	RelA/SpoT-like protein RSH2	Medtr1g088480	UDP-glucuronic acid decarboxylase-like protein	Medtr6g087680	ABIL1-like protein
		Medtr2g073510	Pmr5/Cas1p GDSL/SGNH-like acyl-esterase family protein	Medtr3g116110	photosystem II reaction center PsbP family protein	Medtr7g075910	phospholipase D alpha 1				Medtr7g114900	ribose-5-phosphate isomerase A	Medtr3g082100	Lipid transfer protein	Medtr6g008690	peptide/nitrate transporter plant-like protein
		Medtr6g043740	3-oxo-5-alpha-steroid 4-dehydrogenase family protein	Medtr4g105550	wall-associated receptor kinase galacturonan-binding protein	Medtr2g007570	PPR containing plant-like protein				Medtr5g015340	MYB transcription factor	Medtr8g028160	GDSL-like lipase/acylhydrolase	Medtr8g007230	hypothetical protein
		Medtr2g007220	F-box plant-like protein	Medtr4g097520	AP2-like ethylene-responsive transcription factor	Medtr8g107420	DUF4228 domain protein				Medtr2g033000	protein phosphatase 2C-like protein	Medtr1g030740	plastid movement impaired protein	Medtr3g075320	pectate lyase family protein
		Medtr4g088320	LRR receptor-like kinase	Medtr7g013660	copper chaperone	Medtr3g023720	soluble N-ethylmaleimide-sensitive factor adaptor protein				Medtr4g129670	tetraspanin family protein	Medtr8g104200	kinesin motor catalytic domain protein	Medtr4g081950	expansin-A1-like protein
		Medtr3g086670	clathrin assembly protein	Medtr3g465410	MADS-box transcription factor family protein	Medtr4g121020	two-component response regulator ARR2-like protein				Medtr4g106980	Serine/Threonine-kinase HT1-like protein	Medtr2g090710	LRR receptor-like kinase family protein	Medtr3g084940	Rho GDP-dissociation inhibitor-like protein
		Medtr7g061550	myb transcription factor	Medtr5g082130	hypothetical protein	Medtr7g009820	polyvinylalcohol dehydrogenase-like protein				Medtr3g056110	GRAS family transcription factor	Medtr5g030770	transcription factor bHLH93	Medtr6g071070	glutamine synthetase domain protein
		Medtr3g025260	flavonoid hydroxylase	Medtr4g013290	methyltransferase domain protein	Medtr3g096760	amino acid permease				Medtr2g102237	DUF581 family protein	Medtr1g078000	granule bound starch synthase I, putative	Medtr1g077560	late embryogenesis abundant hydroxyproline-rich glycoprotein
		Medtr6g073013	zinc finger homeodomain protein	Medtr5g037020	UPF0392 RCOM-like protein	Medtr4g090580	NAD(P)H dehydrogenase B2				Medtr3g045190	late embryogenesis abundant protein	Medtr8g098435	cytochrome P450 family 94 protein	Medtr1g075180	sieve element occlusion protein
		Medtr8g095160	transmembrane protein, putative	Medtr8g100065	GRAM domain protein/ABA-responsive-like protein	Medtr8g061880	actin cross-linking protein				Medtr5g005200	SWIB/MDM2 domain protein	Medtr3g097150	aspartic proteinase nepenthesin	Medtr0020s0120	terminal flower 1
		Medtr1g051685	hypothetical protein	Medtr3g462990	thylakoid soluble phosphoprotein TSP9 protein	Medtr8g027920	indole-3-acetic acid-amido synthetase				Medtr2g093060	AP2-like ethylene-responsive transcription factor	Medtr1g094780	phenylalanine ammonia-lyase-like protein	Medtr6g007490	G protein coupled receptor
		Medtr1g051205	PPR containing plant protein	Medtr1g015290	ultraviolet-B-repressible protein	Medtr6g084710	eukaryotic aspartyl protease family protein				Medtr7g112640	ATP-dependent Clp protease proteolytic protein	Medtr2g079300	DUF2921 family protein	Medtr4g011070	Lipid transfer protein
		Medtr3g069910	legume lectin beta domain protein	Medtr8g107010	FKBP-type peptidyl-prolyl cis-trans isomerase	Medtr6g028050	calcium-dependent lipid-binding (CaLB domain) family protein				Medtr6g065650	chloride channel ClC1 protein	Medtr2g104940	major intrinsic protein (MIP) family transporter	Medtr4g073920	1-phosphatidylinositol phosphodiesterase-like protein
		Medtr1g073360	DUF3527 domain protein	Medtr7g109460	RING/FYVE/PHD zinc finger protein	Medtr4g129020	transmembrane protein				Medtr2g088450	glutamate receptor 32	Medtr8g073770	disease resistance-responsive, dirigent domain protein	Medtr7g088035	ICE-like protease (caspase) p20 domain protein
		Medtr0693s0050	Myb/SANT-like DNA-binding domain protein	Medtr8g061130	translation initiation factor IF-1	Medtr4g094215	calmodulin-binding transcription activator 1				Medtr0003s0660	S-adenosylmethionine decarboxylase proenzyme	Medtr7g116420	carboxyl-terminal peptidase	Medtr8g106900	glutaredoxin (GRX) family protein
		Medtr4g083680	LOB domain protein	Medtr7g039110	transcription factor	Medtr7g076900	calcium-dependent lipid-binding (CaLB domain) family protein				Medtr4g094215	calmodulin-binding transcription activator 1	Medtr8g446910	CTP synthase-like protein	Medtr1g004990	casein kinase
		Medtr4g095280	hypothetical protein	Medtr6g013815	hypothetical protein	Medtr4g091200	FAD-binding berberine family protein				Medtr7g085650	sulfate adenylyltransferase subunit 1/adenylylsulfate kinase	Medtr4g078535	LRR/extensin	Medtr0212s0040	ATP synthase F1, alpha subunit
		Medtr4g057765	heavy metal transport/detoxification superfamily protein	Medtr4g127290	heat shock-like protein	Medtr4g117250	zinc finger, C3HC4 type (RING finger) protein				Medtr1g034260	cytochrome b6f complex subunit (PetM), putative	Medtr7g018290	S-adenosylmethionine decarboxylase proenzyme	Medtr3g115600	12-oxophytodienoate reductase-like protein
		Medtr4g063220	core histone H2A/H2B/H3/H4	Medtr3g071300	zinc finger, C3HC4 type (RING finger) protein	Medtr3g466530	hypothetical protein				Medtr4g100500	PPPDE thiol peptidase family protein, putative	Medtr3g080190	glycosyl hydrolase family 9 protein	Medtr5g085850	peptide/nitrate transporter
		Medtr5g047260	four ACT domain ACT domain protein which protein	Medtr4g094785	FKBP-type peptidyl-prolyl cis-trans isomerase	Medtr7g111030	metal ion-binding protein				Medtr1g116180	transcription factor	Medtr3g078090	polygalacturonase non-catalytic protein	Medtr6g071475	alpha/beta hydrolase family protein
		Medtr5g009180	transmembrane protein, putative	Medtr3g462220	maternal effect embryo arrest protein, putative	Medtr2g076490	epidermis-specific secreted EP1-like glycoprotein				Medtr3g040520	cyclin-dependent kinase C-2	Medtr1g026540	3-beta-hydroxy-delta5-steroid dehydrogenase	Medtr8g079380	disease resistance protein-like protein MsR1
		Medtr3g085940	mitotic spindle assembly checkpoint MAD2B-like protein	Medtr2g005740	transmembrane protein, putative	Medtr7g117310	cyclic nucleotide-gated ion channel-like protein				Medtr4g099130	receptor-like kinase plant	Medtr1g010140	DUF581 family protein	Medtr2g079710	NADPH-protochlorophyllide oxidoreductase
		Medtr5g006640	PPR containing plant-like protein	Medtr1g061170	heat shock transcription factor A3	Medtr1g085680	cytochrome P450 family 709 protein				Medtr8g103840	3-hydroxyisobutyryl-CoA hydrolase-like protein	Medtr2g047968	equilibrative nucleoside transporter 6	Medtr1g076800	DUF1442 family protein
		Medtr5g015540	BTB/POZ domain plant-like protein, putative	Medtr1g102890	1,2-dihydroxy-3-keto-5-methylthiopentene dioxygenase	Medtr5g015530	sulfate adenylyltransferase subunit 1/adenylylsulfate kinase				Medtr4g118560	prolyl 4-hydroxylase subunit alpha-like protein	Medtr7g010820	peptide/nitrate transporter	Medtr2g014470	DnaJ heat shock family protein
		Medtr7g006870	polygalacturonase inhibitor protein	Medtr4g084180	sulfiredoxin	Medtr2g014960	LRR receptor-like kinase				Medtr7g100345	diaminopimelate epimerase	Medtr4g100550	homeobox associated leucine zipper protein	Medtr1g102510	hydroxyproline-rich glycoprotein family protein
		Medtr7g111120	PPR containing plant-like protein	Medtr6g086600	nucleotide-binding protein	Medtr2g096160	receptor-like kinase, putative				Medtr4g028830	WNK kinase	Medtr1g043320	hypothetical protein	Medtr5g035150	Pmr5/Cas1p GDSL/SGNH-like acyl-esterase family protein
		Medtr0002s0900	hypothetical protein	Medtr7g103300	sulfite exporter TauE/SafE family protein	Medtr5g022240	armadillo repeat only protein				Medtr1g040525	LRR receptor-like kinase family protein	Medtr8g013860	AP2 domain class transcription factor	Medtr4g087360	hypothetical protein
		Medtr2g065470	glyceraldehyde-3-phosphate dehydrogenase	Medtr8g027985	ubiquitin ligase cop1, putative	Medtr8g021190	DUF1677 family protein				Medtr3g491900	transmembrane protein, putative	Medtr6g021950	pectate lyase family protein	Medtr8g079360	LRR and NB-ARC domain disease resistance protein
		Medtr3g101870	heat shock transcription factor	Medtr5g080450	ribulose bisphosphate carboxylase/oxygenase activase	Medtr1g015910	fructan exohydrolase				Medtr1g077550	hypothetical protein	Medtr4g094958	LRR receptor-like kinase	Medtr2g102570	gibberellin 2-beta-dioxygenase
		Medtr8g468210	homeobox leucine zipper ATHB-like protein	Medtr1g116650	sugar porter (SP) family MFS transporter	Medtr5g430730	phosphoenolpyruvate carboxykinase [ATP] protein				Medtr3g098430	Calnexin 2	Medtr7g007090	DNA (cytosine-5)-methyltransferase CMT3-like protein	Medtr5g030290	hypothetical protein
		Medtr5g079550	armadillo/beta-catenin-like repeat protein	Medtr1g014210	phospholipid hydroperoxide glutathione peroxidase	Medtr4g081710	myb-like transcription factor family protein				Medtr5g068440	hydroxyacylglutathione hydrolase	Medtr1g057560	exocyst subunit exo70 family protein	Medtr6g045273	seed maturation protein PM39, putative
		Medtr1g054670	lipase	Medtr8g032260	plant/T32A16-60 protein	Medtr2g076200	Tub transcription factor				Medtr4g084560	phytanoyl-CoA dioxygenase domain protein	Medtr1g115790	white-brown-complex ABC transporter family protein	Medtr3g107090	hypothetical protein
		Medtr8g014580	IQ calmodulin-binding motif protein	Medtr1g103810	photosystem II Pbs27 protein	Medtr7g059405	armadillo/beta-catenin repeat protein				Medtr2g020870	E3 ubiquitin-protein ligase RF298-like protein, putative	Medtr8g078480	BEL1-related homeotic protein	Medtr3g101970	HXXXD-type acyl-transferase family protein
		Medtr2g062920	ATP-citrate synthase alpha chain protein	Medtr2g079420	thioredoxin M-type protein	Medtr4g080160	trehalose-6-phosphate synthase domain protein				Medtr4g105490	synaptobrevin-like protein	Medtr3g106430	SPFH/band 7/PHB domain membrane-associated family protein	Medtr8g064990	1,4-dihydroxy-2-naphthoyl-CoA synthase
		Medtr3g088565	1-aminocyclopropane-1-carboxylate oxidase	Medtr2g013570	phosphoglycerate mutase	Medtr2g011160	G-type lectin S-receptor-like Serine/Threonine-kinase				Medtr2g087660	DnaJ-class molecular chaperone	Medtr6g078040	kunitz family trypsin and protease inhibitor protein	Medtr8g099065	P-loop nucleoside triphosphate hydrolase superfamily protein
		Medtr3g101260	plastocyanin-like domain protein	Medtr0040s0140	expansin A20	Medtr6g015430	disease resistance protein (TIR-NBS-LRR class)				Medtr4g018790	receptor-like kinase plant-like protein	Medtr2g105570	4-coumarate:CoA ligase-like protein	Medtr8g432390	BON1-associated-like protein
		Medtr1g054450	C2H2 and C2HC zinc finger protein, putative	Medtr1g052270	hypothetical protein	Medtr1g110210	protein phosphatase 2C family protein				Medtr1g115315	wuschel-related homeobox protein	Medtr3g064800	TPX2 (targeting protein for Xklp2) family protein	Medtr2g097770	hypothetical protein
		Medtr5g037250	transcription factor	Medtr8g103490	peroxisomal membrane 22 kDa (Mpv17/PMP22) family protein	Medtr3g118020	plant phospholipase-like protein				Medtr7g097010	ENTH/VHS/GAT family protein	Medtr7g100730	interactor of constitutive active ROPs-like protein	Medtr1g009760	plasma membrane H+-ATPase
		Medtr4g092010	(3S)-linalool/(E)-nerolidol/(E,E)-geranyl linalool synthase	Medtr5g016750	ethylene response factor	Medtr1g077600	Dof-type zinc finger DNA-binding family protein				Medtr4g109720	ABC transporter B family protein	Medtr1g099150	hypothetical protein	Medtr5g012590	glucuronosyltransferase PGSIP8
		Medtr3g110720	tubulin beta-1 chain	Medtr4g133770	transmembrane protein, putative	Medtr8g078900	phototropic-responsive NPH3 family protein				Medtr8g077180	soluble inorganic pyrophosphatase	Medtr1g082480	basic helix loop helix (BHLH) DNA-binding family protein	Medtr2g062430	DUF946 family protein
		Medtr8g076510	cytochrome P450 family brassinosteroid oxidase	Medtr1g103110	acetyltransferase (GNAT) domain protein	Medtr8g012290	BHLH transcription factor				Medtr3g076970	Serine/Threonine-kinase HT1-like protein	Medtr3g101960	HXXXD-type acyl-transferase family protein	Medtr8g056800	albumin I
		Medtr7g084770	xyloglucan endotransglucosylase/hydrolase family protein	Medtr1g108440	ribose-5-phosphate isomerase A	Medtr5g024910	hypothetical protein				Medtr3g064740	glutamate decarboxylase	Medtr1g109320	zinc finger CCCH domain protein	Medtr6g045403	Kunitz type trypsin inhibitor / Alpha-fucosidase
		Medtr5g069480	zinc finger constans-like protein	Medtr3g092040	rhodanese/cell cycle control phosphatase superfamily protein	Medtr3g117050	transmembrane protein, putative				Medtr4g082315	emp24/gp25L/p24 family protein	Medtr8g024210	transcription factor	Medtr8g059425	UDP-glucosyltransferase family protein
		Medtr3g007930	sucrase/ferredoxin family protein	Medtr8g096880	UDP-D-glucose/UDP-D-galactose 4-epimerase	Medtr4g086620	calmodulin-binding protein				Medtr6g015770	transmembrane protein, putative	Medtr2g014960	LRR receptor-like kinase	Medtr1g032100	ankyrin repeat plant-like protein
		Medtr5g044990	pfkB family carbohydrate kinase	Medtr7g107100	glutamate carboxypeptidase, putative	Medtr8g067490	zinc finger (C3HC4-type RING finger) family protein, putative				Medtr5g013900	RAB GTPase-like protein B1C	Medtr1g070515	F-box/LRR protein, putative	Medtr2g035210	ABA-responsive protein
		Medtr8g006870	Serine/Threonine kinase family protein	Medtr5g016890	ubiquitin ligase complex F-box protein GRR1, putative	Medtr3g466420	methyltransferase-like protein				Medtr3g053700	zinc finger CCCH-type with G patch domain protein	Medtr4g077130	cinnamyl-alcohol dehydrogenase-like protein	Medtr6g012770	emp24/gp25L/p24 family protein
		Medtr4g025900	plant-specific transcription factor YABBY family protein	Medtr7g005500	Humj1, putative	Medtr7g079850	GDT1-like protein				Medtr5g025500	SWIB/MDM2 domain protein	Medtr6g009520	P-loop nucleoside triphosphate hydrolase superfamily protein	Medtr4g072990	PPR containing plant-like protein
		Medtr0045s0110	DUF642 family protein	Medtr2g020830	plant/F10N7-170 protein, putative	Medtr4g133620	auxin-responsive family protein				Medtr6g086735	kinesin motor family protein	Medtr4g118760	VAMP-associated protein	Medtr3g104990	mechanosensitive ion channel family protein
		Medtr4g098630	NAC transcription factor-like protein	Medtr4g103330	F0F1-type ATP synthase, delta subunit	Medtr2g030490	endoribonuclease dicer-like protein				Medtr2g028450	SNARE associated family protein	Medtr7g091370	heat shock transcription factor	Medtr3g089070	EF hand calcium-binding family protein
		Medtr3g115050	multi-copper oxidase-like protein	Medtr5g088730	tyrosine-specific transporter, putative	Medtr8g028880	calmodulin-binding receptor-like cytoplasmic kinase				Medtr4g102330	copper ion-binding protein, putative	Medtr7g087570	serine hydrolase	Medtr1g093080	myb-like transcription factor family protein
		Medtr2g086680	pollen Ole e I family allergen	Medtr1g034260	cytochrome b6f complex subunit (PetM), putative	Medtr1g105020	2-hydroxyisoflavanone dehydratase				Medtr1g107330	triacylglycerol lipase-like protein	Medtr1g035730	xyloglucan galactosyltransferase KATAMARI-like protein	Medtr1g035240	hypothetical protein
		Medtr6g013420	blue copper-like protein	Medtr4g054290	fatty acid hydroxylase superfamily protein	Medtr5g083860	class III peroxidase				Medtr7g070210	MATE efflux family protein	Medtr4g086510	CXE carboxylesterase	Medtr1g077160	eukaryotic translation initiation factor 6-like protein
		Medtr3g087770	heavy metal transport/detoxification superfamily protein	Medtr6g088745	import inner membrane translocase subunit TIM22	Medtr3g010180	lorelei-like-GPI-anchored protein				Medtr3g051740	perchloric acid soluble translation inhibitor-like protein	Medtr3g111120	phosphoenolpyruvate carboxykinase [ATP] protein	Medtr2g094060	beta-galactosidase-like protein
		Medtr5g041630	transcription termination factor family protein	Medtr8g076290	cytochrome P450 family monooxygenase	Medtr3g107280	EIN3-binding F-box-like protein				Medtr4g129560	sequence-specific DNA-binding transcription factors protein, putative	Medtr3g436390	flavonoid hydroxylase	Medtr7g079310	subtilisin-like serine protease
		Medtr3g023030	LRR and NB-ARC domain disease resistance protein	Medtr6g090070	plant acid phosphatase	Medtr4g085100	plastid movement impaired protein				Medtr3g072080	alpha-soluble NSF attachment protein	Medtr3g104900	Serine/Threonine kinase family protein	Medtr6g044780	Kunitz type trypsin inhibitor / Alpha-fucosidase
		Medtr5g096460	heat shock protein 81-2	Medtr4g099050	ethphon-induced protein	Medtr7g113405	3-ketoacyl-CoA synthase-like protein				Medtr8g088790	glycine cleavage T-protein aminomethyltransferase	Medtr8g073850	disease resistance-responsive, dirigent domain protein	Medtr7g093170	seed maturation protein
		Medtr3g089035	basic blue-like protein	Medtr5g081870	coronatine-insensitive protein	Medtr4g107400	hipl2 protein precursor				Medtr2g082430	dual-specificity kinase domain protein	Medtr5g034320	polygalacturonase non-catalytic protein	Medtr3g008470	folate/biopterin transporter
		Medtr5g075390	bZIP transcription factor	Medtr8g099375	hypothetical protein	Medtr3g113160	alpha/beta fold hydrolase				Medtr3g031790	gamma interferon inducible lysosomal thiol reductase	Medtr7g006870	polygalacturonase inhibitor protein	Medtr7g076660	NAD(P)-binding rossmann-fold protein
		Medtr4g130270	AP2-like ethylene-responsive transcription factor	Medtr1g070180	bHLH transcription factor-like protein	Medtr4g092850	octicosapeptide/phox/Bem1p (PB1) domain protein				Medtr3g060730	calcineurin B-like protein	Medtr4g014440	Pmr5/Cas1p GDSL/SGNH-like acyl-esterase family protein	Medtr8g099340	plant/K16L22-9 protein
		Medtr5g006530	tesmin/TSO1-like CXC domain protein	Medtr1g009640	hypothetical protein	Medtr1g112840	serine/threonine phosphatase family, 2C domain protein				Medtr0172s0050	cell number regulator-like protein	Medtr4g088170	cytochrome P450 family flavone synthase	Medtr5g041700	expansin A10
		Medtr5g070330	vacuolar cation/proton exchanger 3	Medtr7g073990	acetyltransferase NSI-like protein	Medtr2g017740	MACPF domain protein				Medtr8g032040	NADP-dependent malic enzyme	Medtr5g005670	tryptophan synthase beta type 2	Medtr7g100070	type I inositol-1,4,5-trisphosphate 5-phosphatase
		Medtr3g094070	mini-chromosome maintenance complex-binding protein	Medtr3g089065	thioredoxin M-type protein	Medtr1g089630	endonuclease/exonuclease/phosphatase family protein				Medtr3g055200	syntaxin of plants protein	Medtr1g074190	RING-H2 finger protein ATL16, putative	Medtr1g060990	trihelix transcription factor
		Medtr5g020990	P-loop nucleoside triphosphate hydrolase superfamily protein	Medtr4g130675	low temperature and salt responsive family protein	Medtr3g074780	pectin methyltransferase QUA2, putative				Medtr5g014320	hypothetical protein	Medtr2g014400	transmembrane protein, putative	Medtr7g458880	laccase/diphenol oxidase family protein
		Medtr3g019010	integrator complex subunit-like protein	Medtr5g045250	cytochrome P450 family protein	Medtr1g056550	syntaxin of plants 122 protein				Medtr1g054980	sucrose-6F-phosphate phosphohydrolase	Medtr1g088885	phototropic-responsive NPH3 family protein	Medtr7g059260	helix loop helix DNA-binding domain protein
		Medtr7g010580	gibberellin-regulated family protein	Medtr5g081900	microsomal signal peptidase 25 kDa subunit	Medtr1g016300	MAP kinase kinase kinase-like protein				Medtr1g109400	lipid phosphate phosphatase-like protein	Medtr8g080050	multidrug resistance protein ABC transporter family protein	Medtr4g105020	PB1 domain protein
		Medtr3g080390	nucleobase-ascorbate transporter-like protein	Medtr7g115530	myb-like transcription factor family protein	Medtr2g450080	calmodulin-binding protein				Medtr4g124070	hydroxyproline-rich glycoprotein family protein	Medtr3g015830	transmembrane protein, putative	Medtr4g094882	chromosome-associated kinesin KIF4A-like protein
		Medtr4g063975	expansin A10	Medtr2g042720	light-harvesting complex I chlorophyll A/B-binding protein	Medtr1g104850	Serine/Threonine kinase, plant-type protein, putative				Medtr7g112140	haloacid dehalogenase-like hydrolase family protein	Medtr4g037480	transmembrane protein, putative	Medtr3g109250	cation transporter ChaC
		Medtr2g047975	transmembrane protein, putative	Medtr1g030600	auxin-induced 5NG4-like protein	Medtr8g079492	auxin response factor 2				Medtr3g091920	MCT-like PUA RNA-binding-domain protein	Medtr3g068025	L-type lectin-domain receptor kinase IV2-like protein	Medtr6g084120	transcription factor
		Medtr2g041550	auxin-binding protein ABP19a	Medtr2g089510	cytochrome b6-F complex iron-sulfur subunit	Medtr4g087300	BHLH transcription factor-like protein				Medtr3g082690	rubisco methyltransferase family protein	Medtr4g006630	major intrinsic protein (MIP) family transporter	Medtr2g035470	Mo-molybdopterin cofactor sulfurase
		Medtr3g067940	cell cycle switch protein CCS52a	Medtr5g098530	transmembrane protein, putative	Medtr8g027995	formin-like 2 domain protein				Medtr1g111910	coatomer subunit delta-like protein	Medtr3g105320	kinase 1B	Medtr6g045097	Kunitz type trypsin inhibitor / Alpha-fucosidase
		Medtr7g108130	plant integral membrane protein	Medtr3g096920	NAC-like transcription factor	Medtr6g033330	seven transmembrane MLO family protein				Medtr1g116650	sugar porter (SP) family MFS transporter	Medtr5g021990	WEB family plant protein	Medtr2g090605	zinc finger CCCH domain protein
		Medtr6g045553	alcohol acyltransferase	Medtr2g022520	aluminum induced protein with YGL and LRDR motif protein	Medtr7g088350	DHHC-type zinc finger protein				Medtr1g014210	phospholipid hydroperoxide glutathione peroxidase	Medtr8g030880	gibberellin 2-beta-dioxygenase	Medtr0052s0030	hypothetical protein
		Medtr7g018200	NSP-interacting kinase-like protein	Medtr1g111830	MYB-like transcription factor family protein	Medtr3g110180	casein kinase I-like protein				Medtr1g012960	class II knotted-like homeobox protein	Medtr4g074080	receptor-like kinase	Medtr8g012620	ninja-family protein AFP1
		Medtr2g084120	Serine/Threonine kinase family protein	Medtr5g097230	hypothetical protein	Medtr2g038040	transcription factor				Medtr3g069960	transmembrane amino acid transporter family protein	Medtr6g007090	GDSL-like lipase/acylhydrolase	Medtr5g023680	cytochrome P450 family 71 protein
		Medtr4g081560	DUF538 family protein	Medtr1g097270	integral membrane protein, putative	Medtr7g100500	receptor Serine/Threonine kinase				Medtr4g008660	S-formylglutathione hydrolase	Medtr2g079050	peptidoglycan-binding domain protein	Medtr8g065010	polygalacturonase plant-like protein
		Medtr8g078270	EF hand calcium-binding family protein	Medtr2g082180	217 kDa class VI heat shock protein	Medtr3g084510	LRR receptor-like kinase				Medtr4g032660	50S ribosomal protein L18 family protein	Medtr1g026910	sulfite exporter TauE/SafE family protein	Medtr1g095950	hypothetical protein
		Medtr4g123690	protein transporter, putative	Medtr4g063930	kinase 1B	Medtr4g119410	2OG-Fe(II) oxygenase family oxidoreductase				Medtr2g096330	3,4-dihydroxy-2-butanone 4-phosphate synthase	Medtr4g019310	DUF674 family protein	Medtr3g028450	transmembrane protein, putative
		Medtr7g074120	plant/F17O14-7 protein	Medtr2g007150	hypothetical protein	Medtr4g069500	polyol/monosaccharide transporter 1				Medtr7g075390	cytochrome P450 family protein	Medtr3g046330	3-hydroxyisobutyryl-CoA hydrolase-like protein	Medtr4g005160	epoxide hydrolase
		Medtr8g087770	dynamin 4C-like protein	Medtr2g082090	GRAS family transcription factor	Medtr1g019940	patatin-like phospholipase				Medtr4g116460	zinc finger, C3HC4 type (RING finger) protein	Medtr4g021490	serine carboxypeptidase-like protein	Medtr4g010130	sterol regulatory element-binding protein site 2 protease
		Medtr7g068920	Pmr5/Cas1p GDSL/SGNH-like acyl-esterase family protein	Medtr5g091060	4-hydroxyphenylpyruvate dioxygenase	Medtr8g038170	annexin D8				Medtr4g071550	signal recognition particle receptor subunit beta	Medtr7g101395	phenylalanine ammonia-lyase-like protein	Medtr7g084300	chalcone and stilbene synthase family protein
		Medtr3g462130	proliferating cell nuclear antigen large form protein	Medtr3g091130	3-oxoacyl-[acyl-carrier] synthase-like protein	Medtr1g041695	phosphate transporter PHO1-like protein				Medtr4g103610	oligomeric subunit-like protein	Medtr4g059720	fasciclin-like arabinogalactan protein	Medtr7g103520	plant/T22K18-16 protein, putative
		Medtr8g014910	GDSL-like lipase/acylhydrolase	Medtr5g095650	outward rectifying potassium channel protein	Medtr1g115535	alpha/beta fold hydrolase				Medtr3g466200	anionic peroxidase swpb3 protein	Medtr4g078875	NAC transcription factor-like protein	Medtr3g107630	acyl thioesterase-like protein
		Medtr4g098800	peptide transporter	Medtr4g105430	FAS-associated factor 2-B-like protein	Medtr3g051770	calmodulin-domain kinase CDPK protein				Medtr6g087890	hypothetical protein	Medtr4g098450	AT hook motif DNA-binding family protein	Medtr8g020510	AP2 domain transcription factor
		Medtr3g008430	PPR containing plant-like protein	Medtr8g064610	zinc-binding dehydrogenase family oxidoreductase	Medtr6g078070	Kunitz type trypsin inhibitor / miraculin				Medtr4g019060	transcription termination factor NusG, putative	Medtr8g020920	receptor-like kinase	Medtr3g104780	cytosolic class II small heat-shock protein
		Medtr0391s0020	LRR and NB-ARC domain disease resistance protein	Medtr5g043580	hypothetical protein	Medtr5g090910	glutathione S-transferase				Medtr4g067320	salt tolerance-like protein	Medtr1g112210	Pmr5/Cas1p GDSL/SGNH-like acyl-esterase family protein	Medtr3g110320	glycoside hydrolase family 18 protein
		Medtr7g021010	ethylene response factor	Medtr5g034840	transcription factor-like protein	Medtr1g063910	kinase 1B				Medtr5g083170	ferritin	Medtr3g118390	Chitinase (Class I) / Hevein	Medtr1g099400	G-type lectin S-receptor-like Serine/Threonine-kinase plant
		Medtr7g020850	receptor-like kinase	Medtr8g028525	hypothetical protein	Medtr4g064897	RAB GTPase-like protein A1D				Medtr8g105630	phospholipid hydroperoxide glutathione peroxidase	Medtr8g038150	annexin D8	Medtr1g054935	white-brown-complex ABC transporter family protein
		Medtr8g105170	PPR containing plant-like protein	Medtr1g022450	50S ribosomal protein L31	Medtr4g127790	lysine-tRNA ligase				Medtr3g102980	C2H2-type zinc finger protein	Medtr3g091340	CCT motif protein	Medtr5g091100	hypothetical protein
		Medtr3g498755	serine carboxypeptidase-like protein	Medtr2g090960	TCP family transcription factor	Medtr3g070140	coronatine-insensitive protein				Medtr5g018010	upstream activation factor subunit UAF30, putative	Medtr1g102430	xyloglucan galactosyltransferase KATAMARI-like protein	Medtr5g014370	hypothetical protein
		Medtr2g087810	fasciclin-like arabinogalactan protein 16 precursor	Medtr4g104140	BTB/POZ and TAZ domain protein	Medtr8g494200	phytoalexin deficient protein				Medtr5g022450	senescence/dehydration-associated-like protein	Medtr4g107110	microtubule-associated TORTIFOLIA-like protein	Medtr7g013820	ABI five-binding protein
		Medtr3g078860	superoxide dismutase	Medtr3g077550	transmembrane protein, putative	Medtr2g064470	NAC transcription factor-like protein				Medtr6g033025	TatD-related deoxyribonuclease	Medtr1g015020	kinase 1B	Medtr4g008860	ethylene response factor
		Medtr3g028600	hypothetical protein	Medtr4g077760	GRAS family transcription factor	Medtr8g020940	cytochrome P450 family monooxygenase				Medtr6g465300	ABC transporter family protein	Medtr5g012600	pectinesterase	Medtr1g116930	peptide/nitrate transporter
		Medtr5g022530	DUF630 family protein	Medtr4g083080	alpha/beta fold hydrolase	Medtr0334s0010	plastocyanin-like domain protein				Medtr8g077135	plant/F18B3-190 protein, putative	Medtr8g007020	plastocyanin-like domain protein	Medtr8g107250	tubulin
		Medtr8g079810	short-chain dehydrogenase-reductase	Medtr6g006060	50S ribosomal protein L7/L12	Medtr1g090320	E3 ubiquitin-protein ligase LIN-like protein, putative				Medtr3g462930	ATP-dependent zinc metalloprotease FTSH protein	Medtr4g029020	CBL-interacting kinase	Medtr2g014040	late embryogenesis abundant domain protein, putative
		Medtr3g084250	SAUR-like auxin-responsive family protein	Medtr8g069510	hypothetical protein	Medtr4g078290	cyclin-dependent kinase				Medtr7g103260	glycosyltransferase	Medtr4g132250	arogenate/prephenate dehydratase	Medtr7g099870	ion channel regulatory protein UNC-93
		Medtr4g063990	core histone H2A/H2B/H3/H4	Medtr8g085650	F-box/kelch-repeat plant-like protein	Medtr2g009270	3,4-dihydroxy-2-butanone 4-phosphate synthase				Medtr7g094500	u6 snRNA-associated-like-Smprotein	Medtr2g062920	ATP-citrate synthase alpha chain protein	Medtr3g072560	nodulin MtN21/EamA-like transporter family protein
		Medtr1g073670	hypothetical protein	Medtr8g066820	PLATZ transcription factor family protein	Medtr4g121080	COBRA-like protein 7 precursor				Medtr4g128640	FGGY family of carbohydrate kinase	Medtr3g095340	alginate lyase	Medtr3g094060	expansin A10
		Medtr2g066830	SAUR-like auxin-responsive family protein	Medtr1g069825	G1-like protein	Medtr8g022740	phosphoinositide phosphatase SAC4				Medtr8g083100	heat shock transcription factor A8	Medtr6g016665	tryptophan synthase beta chain	Medtr4g111975	MYB-like transcription factor family protein
		Medtr6g011760	death receptor interacting protein, putative	Medtr2g097230	PGR5-like protein 1A, putative	Medtr4g048000	MATE efflux family protein				Medtr4g104510	transmembrane amino acid transporter family protein	Medtr4g129200	alpha-rhamnosidase-like protein	Medtr3g097010	CBS/octicosapeptide/phox/Bemp1 (PB1) domain protein
		Medtr3g107380	ethylene response factor	Medtr3g100620	general regulatory factor 2	Medtr4g123870	Pti1-like kinase				Medtr1g021150	ubiquitin-conjugating enzyme E2	Medtr6g012450	DOF-type zinc finger DNA-binding family protein	Medtr3g111020	MATE efflux family protein
		Medtr8g007380	cyclin p4	Medtr4g091530	octicosapeptide/phox/Bem1p (PB1) domain protein	Medtr3g091080	cyclic nucleotide-gated ion channel-like protein				Medtr4g080800	protein disulfide-isomerase 5-3	Medtr2g081300	calcium-binding EF-hand protein	Medtr6g023910	short-chain alcohol dehydrogenase
		Medtr8g090165	ATP/DNA-binding protein	Medtr4g105070	lectin receptor kinase	Medtr4g094982	myb transcription factor				Medtr7g085670	root border cell-specific protein, putative	Medtr4g006940	cinnamoyl-CoA reductase-like protein	Medtr1g057460	peptide/nitrate transporter plant
		Medtr4g088150	core histone H2A/H2B/H3/H4	Medtr4g104510	transmembrane amino acid transporter family protein	Medtr1g060590	calmodulin-binding family protein				Medtr7g113530	chaperone protein DnaJ	Medtr2g073420	cytochrome P450 family monooxygenase	Medtr7g090590	GASA/GAST/Snakin
		Medtr3g110405	Serine/Threonine-kinase aurora-like protein	Medtr3g098530	polyphosphoinositide-binding protein	Medtr7g079680	CBS domain CBSX5-like protein				Medtr5g028010	MIP18 family plant protein	Medtr1g019530	UDP-glucuronate:xylan alpha-glucuronosyltransferase	Medtr5g009370	phosphatase 2C family protein
		Medtr8g100135	cytochrome P450 family protein	Medtr7g115180	twin arginine translocase	Medtr3g078633	enhanced disease susceptibility protein				Medtr1g109080	Sec-independent protein translocase TatC	Medtr4g133540	phloem filament protein PP1	Medtr8g059150	white-brown-complex ABC transporter family protein
		Medtr1g030640	DUF3326 family protein	Medtr2g102510	D-glycerate 3-kinase	Medtr1g076710	AT hook motif DNA-binding family protein				Medtr3g077570	glutaredoxin C4	Medtr6g021530	GDSL-like lipase/acylhydrolase	Medtr3g094040	expansin A10
		Medtr4g128750	CAP, cysteine-rich secretory protein, antigen 5	Medtr4g108830	zinc finger, C3HC4 type (RING finger) protein	Medtr8g094590	eukaryotic aspartyl protease family protein				Medtr4g117360	DUF21 domain plant protein	Medtr7g062150	haloacid dehalogenase-like hydrolase	Medtr7g110810	helix loop helix DNA-binding domain protein
		Medtr5g089520	NOD3, putative	Medtr6g008220	ferredoxin-thioredoxin reductase catalytic chain	Medtr1g081790	MAP kinase kinase kinase-like protein				Medtr1g086840	D27 family protein, putative	Medtr1g064090	phenylalanine ammonia-lyase-like protein	Medtr6g080430	plastid movement impaired protein
		Medtr4g088385	hypothetical protein	Medtr1g087030	calvin cycle protein CP12-1						Medtr2g084565	magnesium transporter MRS2-like protein	Medtr2g084585	GDSL-like lipase/acylhydrolase	Medtr4g113820	early nodulin 93
		Medtr4g088210	auxin response factor 3	Medtr6g011550	aldose 1-epimerase family protein						Medtr6g069470	calcium-dependent ARF-type GTPase activating family protein	Medtr8g018430	seed linoleate 9S-lipoxygenase	Medtr1g090770	transmembrane protein, putative
		Medtr7g013790	serine carboxypeptidase-like protein	Medtr4g105520	LRR receptor-like kinase						Medtr4g106970	phosphoglycerate mutase	Medtr2g022480	extracellular dermal glycoprotein	Medtr2g035760	polygalacturonase QRT3-like protein
		Medtr4g081390	kinesin motor catalytic domain protein	Medtr3g070340	light-harvesting complex I chlorophyll A/B-binding protein						Medtr1g022225	tRNA wybutosine-synthesizing-like protein	Medtr5g054730	transmembrane amino acid transporter family protein	Medtr1g021955	PPR containing plant-like protein
		Medtr8g024540	IQ calmodulin-binding motif protein	Medtr2g101380	2Fe-2S iron-sulfur cluster-binding domain protein						Medtr7g076850	hypothetical protein	Medtr8g093840	white-brown-complex ABC transporter family protein	Medtr1g074410	transmembrane protein, putative
		Medtr2g063510	DNA-3-methyladenine glycosylase I	Medtr8g086350	DUF640 family protein						Medtr5g012110	thylakoid lumenal protein	Medtr3g070560	phosphoinositide-specific phospholipase C family protein	Medtr4g094352	nodulin MtN21/EamA-like transporter family protein
		Medtr8g022870	subtilisin-like serine protease	Medtr8g464010	hypothetical protein						Medtr2g056000	nuclear transcription factor Y protein	Medtr4g076255	glucan endo-1,3-beta-glucosidase	Medtr1g017920	hypothetical protein
		Medtr5g018720	DUF4228 domain protein	Medtr3g112160	wound-responsive family protein						Medtr3g105980	phospholipase D Y	Medtr8g066040	DNA-3-methyladenine glycosylase I	Medtr5g037950	thioredoxin
		Medtr3g072410	LysM domain GPI-anchored protein	Medtr2g101850	cytoplasmic dynein light chain						Medtr8g102030	charged multivesicular body protein	Medtr1g115840	chalcone-flavanone isomerase family protein	Medtr3g087730	sulfate/bicarbonate/oxalate exchanger and transporter sat-1
		Medtr5g034320	polygalacturonase non-catalytic protein	Medtr5g014260	glycine cleavage system H protein						Medtr5g007360	RAP annotation release 2, NERD domain protein	Medtr3g090120	Pmr5/Cas1p GDSL/SGNH-like acyl-esterase family protein	Medtr7g097030	G1-like protein
		Medtr4g094820	pi-PLC X domain plant-like protein	Medtr8g085630	neutral amino acid transporter						Medtr7g109460	RING/FYVE/PHD zinc finger protein	Medtr1g060890	hypothetical protein	Medtr6g043700	alginate lyase
		Medtr3g102180	LRR receptor-like kinase family protein	Medtr6g444980	myb-like transcription factor family protein						Medtr3g437990	ABC transporter A family protein	Medtr4g114730	plant-specific transcription factor YABBY family protein	Medtr2g100880	histidine phosphotransfer protein
		Medtr8g087980	PPR containing plant-like protein	Medtr6g084620	transmembrane protein, putative						Medtr5g038870	Serine/Threonine kinase family protein	Medtr2g098540	glycoside hydrolase family 1 protein	Medtr2g027700	hypothetical protein
		Medtr1g011640	drug resistance transporter-like ABC domain protein	Medtr2g100780	auxin-responsive AUX/IAA family protein						Medtr4g015010	transmembrane protein, putative	Medtr8g090265	transmembrane protein, putative	Medtr7g070500	aldo/keto reductase family oxidoreductase
		Medtr2g089755	HXXXD-type acyl-transferase family protein	Medtr7g055807	wound-inducible basic family protein						Medtr3g105830	Tsi1-interacting protein TSIP1	Medtr5g049280	peroxidase family protein	Medtr7g085200	Nod factor-binding lectin-nucleotide phosphohydrolase
		Medtr7g073720	hypothetical protein	Medtr4g101750	translation elongation factor EF protein						Medtr8g078940	wall associated kinase-like protein	Medtr7g114970	aldo/keto reductase family oxidoreductase	Medtr2g070070	glutathione S-transferase, amino-terminal domain protein
		Medtr1g034960	cysteine/histidine-rich C1 domain protein	Medtr7g013160	F-box-like protein						Medtr2g025480	light induced-like protein	Medtr7g095260	type I inositol 1,4,5-trisphosphate 5-phosphatase CVP2	Medtr0542s0020	transmembrane protein, putative
		Medtr7g009670	KDPG and KHG aldolase	Medtr2g064650	photosystem II 10 kDa proteinPsbR protein						Medtr3g085640	urease	Medtr7g072605	CBL-interacting kinase	Medtr3g078170	NAD-dependent aldehyde dehydrogenase family protein
		Medtr1g023120	beta-like galactosidase	Medtr7g099890	ion channel regulatory protein UNC-93						Medtr4g106870	1-deoxy-D-xylulose 5-phosphate reductoisomerase	Medtr1g102230	alpha-L-fucosidase-like protein	Medtr0160s0030	C2H2-type zinc finger protein, putative
		Medtr8g464900	actin-related protein ARP4	Medtr5g008720	DUF506 family protein						Medtr8g019500	iron-regulated ABC transporter membrane component SufB	Medtr8g045300	polyketide cyclase/dehydrase and lipid transporter	Medtr8g036075	EF hand calcium-binding family protein
		Medtr1g034350	cold acclimation protein WCOR413	Medtr5g023210	divergent CRAL/TRIO domain protein						Medtr4g123930	Ca2+-activated RelA/SpoT-like protein	Medtr7g117280	triacylglycerol lipase	Medtr2g042430	adipocyte plasma membrane-associated-like protein
		Medtr3g061440	histone H4 domain protein	Medtr4g097500	thioredoxin-like protein						Medtr3g116110	photosystem II reaction center PsbP family protein	Medtr3g435540	GDSL-like lipase/acylhydrolase	Medtr2g091170	seed biotin containing protein SBP65, putative
		Medtr4g027040	NF-X1-type zinc finger protein NFXL1	Medtr3g053890	serine-glyoxylate aminotransferase-like protein						Medtr7g109150	ethylene receptor	Medtr4g094775	cytochrome P450 family 81 protein	Medtr7g113650	NAD(P)-binding rossmann-fold protein
		Medtr1g091010	cytochrome P450 family protein	Medtr5g091910	3-demethylubiquinone-9 3-methyltransferase						Medtr7g067340	group 1 family glycosyltransferase	Medtr7g090920	cytokinin oxidase/dehydrogenase-like protein	Medtr2g011690	wound-responsive family protein
		Medtr7g115410	SSXT protein (amino-terminal region) protein	Medtr7g088880	thylakoid lumenal 298 kDa protein						Medtr1g112990	DNL zinc finger protein	Medtr7g093870	disease resistance-responsive, dirigent domain protein	Medtr7g111850	galactinol synthase
		Medtr3g101680	vacuolar import/degradation, VID27-like protein	Medtr4g134780	All-trans-retinol 13,14-reductase						Medtr2g034140	iron-sulfur-binding 4Fe-4S ferredoxin	Medtr4g053880	gland-specific fatty acyl-CoA reductase	Medtr1g041885	peptide transporter PTR3-like protein
		Medtr7g113450	RNA pseudouridine synthase	Medtr4g116830	hypothetical protein						Medtr3g075250	Ufm1-specific protease	Medtr3g072840	camphor resistance CrcB-like protein	Medtr1g014110	transmembrane protein, putative
		Medtr7g090590	GASA/GAST/Snakin	Medtr4g081520	RNA-binding (RRM/RBD/RNP motif) family protein						Medtr1g110930	3-ketoacyl-CoA synthase-like protein	Medtr7g058930	male sterility MS5 family protein	Medtr4g005500	transmembrane protein, putative
		Medtr1g100767	transmembrane protein 161AB, putative	Medtr7g015390	feronia receptor-like kinase						Medtr4g086480	CXE carboxylesterase	Medtr7g068650	leucoanthocyanidin dioxygenase-like protein	Medtr1g104780	sugar porter (SP) family MFS transporter
		Medtr4g088225	cellulose synthase-like protein D3	Medtr4g115890	hypothetical protein						Medtr1g072560	hypothetical protein	Medtr7g117695	DUF688 family protein	Medtr0018s0170	galactose oxidase/kelch repeat protein
		Medtr2g084270	DUF1635 family protein	Medtr4g035650	chaperone dnaJ-like protein						Medtr8g085690	ubiquitin-conjugating enzyme	Medtr1g029690	adenine nucleotide alpha hydrolase-like domain kinase	Medtr4g011230	late embryogenesis abundant protein group 3 protein
		Medtr3g082770	nudix family hydrolase	Medtr4g099340	light harvesting-like protein						Medtr3g071980	prephenate dehydrogenase	Medtr2g103670	embryo-specific protein	Medtr4g094508	hypothetical protein
		Medtr0035s0150	indole-3-acetic acid-amido synthetase	Medtr1g079870	hypothetical protein						Medtr1g034030	sucrose nonfermenting 1(SNF1)-related kinase	Medtr0036s0050	eukaryotic aspartyl protease family protein	Medtr8g099730	bidirectional sugar transporter
		Medtr7g081750	subtilisin-like serine protease	Medtr4g079850	ATP synthase I, related protein						Medtr7g019160	hypothetical protein	Medtr1g026740	peptide/nitrate transporter plant	Medtr5g099060	nodule inception protein
		Medtr2g005810	LRR receptor-like kinase family protein	Medtr6g006990	carbonic anhydrase family protein						Medtr8g015500	core-2/I-branching enzyme	Medtr1g105430	P21-Rho-binding domain protein	Medtr2g033630	plant invertase/pectin methylesterase inhibitor
		Medtr8g005235	DUF247 domain protein	Medtr5g070030	NAD(P)H:quinone oxidoreductase, type IV protein						Medtr4g080783	polyubiquitin-like protein	Medtr2g029850	peroxidase family protein	Medtr4g094342	nodulin MtN21/EamA-like transporter family protein
		Medtr3g110140	ER membrane protein complex subunit-like protein	Medtr5g028010	MIP18 family plant protein						Medtr1g050462	Na+-bile acid cotransporter	Medtr7g076840	transcription factor bHLH93-like protein, putative	Medtr8g087710	major intrinsic protein (MIP) family transporter
		Medtr4g116770	hexose transporter, putative	Medtr4g130300	50S ribosomal protein L35						Medtr5g026740	acyl-CoA-binding domain protein	Medtr4g123810	S-adenosylmethionine synthase-like protein	Medtr1g026160	ACT-like tyrosine kinase family protein
		Medtr0268s0020	transcription initiation factor TFIID protein	Medtr1g034030	sucrose nonfermenting 1(SNF1)-related kinase						Medtr1g082750	translocon at the outer membrane ofs-like protein	Medtr3g114120	GDSL-like lipase/acylhydrolase	Medtr4g072980	SAUR-like auxin-responsive family protein
		Medtr2g016630	cellulose synthase-like protein	Medtr7g116630	violaxanthin de-epoxidase						Medtr3g463900	peptidyl-prolyl cis-trans isomerase	Medtr2g010470	LRR receptor-like kinase family protein	Medtr1g030275	GDSL-like lipase/acylhydrolase
		Medtr4g093890	leguminosin group485 secreted peptide	Medtr5g011990	hypothetical protein						Medtr5g015370	ADP-ribosylation factor-like protein A1D	Medtr3g083130	aldo/keto reductase family oxidoreductase	Medtr2g076010	pathogenesis-like protein
		Medtr1g098580	cupredoxin superfamily protein, putative	Medtr1g116170	DnaJ/Hsp40 cysteine-rich domain protein						Medtr5g023830	ubiquitin 1, related protein	Medtr4g094060	white-brown-complex ABC transporter family protein	Medtr5g095400	hypothetical protein
		Medtr4g127950	replication protein A 32 kDa subunit-like protein	Medtr7g113960	sugar porter (SP) family MFS transporter						Medtr8g070830	membrane protein, putative	Medtr4g024630	plastid transketolase	Medtr3g077910	carbonic anhydrase family protein
		Medtr8g099880	basic helix loop helix protein BHLH8	Medtr3g117500	glycosyl hydrolase family 9 protein						Medtr3g116380	dehydration-responsive RD22-like protein	Medtr3g068155	NAD(P)-binding rossmann-fold protein	Medtr1g054635	fatty acyl-CoA reductase-like protein
		Medtr1g016070	fatty acid/sphingolipid desaturase	Medtr7g094220	resistance to phytophthora protein, putative						Medtr7g081040	trafficking protein particle complex subunit-like protein	Medtr4g030040	organic cation/carnitine transporter	Medtr7g103390	Myb/SANT-like DNA-binding domain protein
		Medtr8g070650	DUF1639 family protein	Medtr5g072810	UDP-glucosyltransferase family protein						Medtr7g111870	clathrin adaptor complexes medium subunit family protein	Medtr4g015650	ALC-interacting protein	Medtr6g086170	sulfate/bicarbonate/oxalate exchanger and transporter sat-1
		Medtr3g093930	leucine-rich receptor-like kinase family protein	Medtr8g059485	UNE1-like protein						Medtr2g035810	choline-phosphate cytidylyltransferase	Medtr3g070090	acid phosphatase-like protein	Medtr2g069273	Nodule-specific Glycine Rich Peptide
		Medtr7g105170	NAC transcription factor-like protein	Medtr5g085010	E3 ubiquitin-protein ligase BRE1-like protein						Medtr5g048280	prolyl oligopeptidase family protein	Medtr7g116500	GDSL-like lipase/acylhydrolase	Medtr1g090820	leghemoglobin Lb120-1
		Medtr5g031300	cinnamyl alcohol dehydrogenase-like protein	Medtr3g116830	adenine nucleotide alpha hydrolase superfamily protein						Medtr3g110202	hypothetical protein	Medtr4g092590	branched-chain amino acid aminotransferase
		Medtr8g009590	fatty acid hydroxylase superfamily protein	Medtr7g118050	DHHC-type zinc finger protein						Medtr1g090913	phytol kinase	Medtr8g080570	rubber elongation factor protein
		Medtr4g088695	VQ motif protein	Medtr5g017790	transcription factor						Medtr1g025610	vacuolar protein sorting-associated 35A-like protein	Medtr4g028180	Lipid transfer protein
		Medtr3g091340	CCT motif protein	Medtr8g068550	nucleobase-ascorbate transporter-like protein						Medtr8g091650	BZIP family transcription factor	Medtr7g017360	phosphatidylinositol 3- and 4-kinase
		Medtr0340s0020	DNA-binding protein, putative	Medtr4g132350	hypothetical protein						Medtr8g031450	glycosyltransferase family 90 protein	Medtr3g080810	glycosyl hydrolase family 9 protein
		Medtr5g036950	microtubule-associated TORTIFOLIA-like protein	Medtr4g114050	hypothetical protein						Medtr7g099950	hypothetical protein	Medtr1g054035	microsomal omega-3 fatty acid desaturase
		Medtr7g089090	myosin heavy chain-like protein	Medtr7g100540	thioredoxin-like protein AAED1						Medtr5g041910	oxygen-evolving enhancer protein	Medtr7g099850	NAD(P)-binding rossmann-fold protein
		Medtr2g071630	hypothetical protein	Medtr6g026800	bZIP transcription factor						Medtr3g005730	methyltransferase domain protein	Medtr1g106085	nucleobase-ascorbate transporter-like protein
		Medtr2g008430	LL-diaminopimelate aminotransferase	Medtr8g081570	hypothetical protein						Medtr0180s0050	phospholipase A2	Medtr5g094210	Lipid transfer protein
		Medtr8g099195	LRR receptor-like kinase	Medtr1g064710	RING/U-box protein						Medtr4g076100	gamma-aminobutyrate transaminase	Medtr3g096500	gibberellin 20-oxidase
		Medtr8g016120	adenine nucleotide alpha hydrolase-like domain kinase	Medtr5g069780	ATP-dependent zinc metalloprotease FTSH protein						Medtr8g066460	RNA recognition motif	Medtr3g466180	cationic peroxidase
		Medtr8g075330	glycoside hydrolase family 38 protein	Medtr3g075230	haloacid dehalogenase-like hydrolase						Medtr6g029250	transmembrane protein, putative	Medtr1g097935	chalcone and stilbene synthase family protein
		Medtr6g086290	rRNA-processing protein PIN domain protein	Medtr7g083540	zinc finger constans-like protein						Medtr1g063100	hypothetical protein	Medtr4g117890	UDP-glucosyltransferase family protein
		Medtr8g062240	transcription factor	Medtr8g099615	hypothetical protein						Medtr4g123593	transmembrane protein 14C	Medtr2g019370	plant gibberellin 2-oxidase
		Medtr8g038440	glutaredoxin (GRX) family protein	Medtr3g084140	UBL5 ubiquitin-like modifier						Medtr3g082750	unusual kinase, putative	Medtr8g100135	cytochrome P450 family protein
		Medtr5g033700	ubiquinone/menaquinone biosynthesis methyltransferase	Medtr4g109480	transmembrane protein, putative						Medtr4g024550	cytoplasmic ribosomal protein S13	Medtr2g055470	cytochrome P450 family 709 protein
		Medtr5g098850	AAA family ATPase	Medtr3g106820	ATP synthase, F0 subunit B						Medtr8g081020	polyubiquitin 3	Medtr4g128990	receptor-like kinase
		Medtr2g099110	GRAS family transcription factor	Medtr7g106660	Mal D 1-associated protein						Medtr4g088485	pentameric polyubiquitin	Medtr4g094090	white-brown-complex ABC transporter family protein
		Medtr6g090470	MAP kinase kinase	Medtr4g127770	lysine-tRNA ligase-like protein						Medtr4g008150	metal tolerance-like protein	Medtr6g033260	monofunctional aspartokinase
		Medtr3g010770	pectinesterase/pectinesterase inhibitor	Medtr8g064170	NAD-dependent aldehyde dehydrogenase family protein						Medtr3g081530	choline-phosphate cytidylyltransferase	Medtr7g118170	3-ketoacyl-CoA synthase-like protein
		Medtr1g102500	LRR receptor-like kinase family protein	Medtr6g033335	tetraspanin family protein						Medtr1g077850	Hop-interacting protein THI002	Medtr5g022770	anaphase-promoting complex subunit 11 RING-H2 finger protein
		Medtr2g093220	Dof domain zinc finger protein	Medtr5g005370	inositol 1,3,4-trisphosphate 5/6-kinase						Medtr1g050720	glycerol-3-phosphate dehydrogenase	Medtr4g009620	UPF0481 plant-like protein
		Medtr3g114120	GDSL-like lipase/acylhydrolase	Medtr5g048850	flavonol synthase/flavanone 3-hydroxylase						Medtr3g024380	RNA polymerase-associated Leo1-like protein	Medtr4g029550	extensin-like repeat protein
		Medtr4g119120	PPR containing plant-like protein	Medtr0512s0010	hypothetical protein						Medtr8g083170	long-chain-fatty-acid CoA ligase (AMP-forming)	Medtr8g071920	nodulin-like/MFS transporter
		Medtr2g078050	nucleolar GTP-binding-like protein	Medtr8g099065	P-loop nucleoside triphosphate hydrolase superfamily protein						Medtr3g088010	DUF740 family protein	Medtr2g086090	gland-specific fatty acyl-CoA reductase
		Medtr8g083220	subtilisin-like serine protease	Medtr3g010000	photosystem I reaction center subunit V						Medtr1g097690	type I inositol-1,4,5-trisphosphate 5-phosphatase	Medtr2g035170	disease-resistance response protein
		Medtr3g116080	papain family cysteine protease	Medtr4g064380	haloacid dehalogenase-like hydrolase						Medtr3g068150	thylakoid lumenal 15 kDa protein	Medtr4g011320	acyl thioesterase-like protein
		Medtr5g088350	CBL-interacting kinase	Medtr2g007800	protein interaction regulator family protein						Medtr8g089990	polyadenylate-binding protein II	Medtr7g083410	glycerophosphoryl diester phosphodiesterase family protein
		Medtr2g075860	NHL repeat protein	Medtr4g075040	photosystem II stability/assembly factor HCF136						Medtr1g039410	inosine-uridine preferring nucleoside hydrolase	Medtr1g105020	2-hydroxyisoflavanone dehydratase
		Medtr2g021310	armadillo/beta-catenin-like repeat protein	Medtr3g114850	plastocyanin						Medtr4g061140	L-ascorbate peroxidase	Medtr8g021237	hypothetical protein
		Medtr3g062500	LRR receptor-like kinase	Medtr2g085085	60S acidic ribosomal protein						Medtr8g009090	1-aminocyclopropane-1-carboxylate oxidase-like protein	Medtr5g078210	GDSL-like lipase/acylhydrolase
		Medtr8g027840	core histone H2A/H2B/H3/H4	Medtr3g076950	phloem specific protein						Medtr3g062850	hypothetical protein	Medtr3g463060	cytochrome P450 family-dependent fatty acid hydroxylase
		Medtr2g042130	subtilisin-like serine protease	Medtr1g110930	3-ketoacyl-CoA synthase-like protein						Medtr7g085790	transmembrane protein, putative	Medtr8g089800	cytochrome P450 family 88 protein
		Medtr4g031160	pentatricopeptide (PPR) repeat protein	Medtr4g075600	DNA-directed RNA polymerase II 82 kDa protein						Medtr4g112080	phosphopantothenate-cysteine ligase-like protein	Medtr5g053950	allene oxide cyclase
		Medtr3g053220	1,4-alpha-glucan-branching enzyme/amyloplastic protein	Medtr3g062890	NADH-quinone oxidoreductase cyanobacterial subunit N						Medtr4g050400	leguminosin group578 secreted peptide	Medtr4g127840	tyrosine kinase family protein
		Medtr5g459450	phosphatidylinositol-4-phosphate 5-kinase family protein	Medtr8g012390	heavy metal P-type ATPase						Medtr4g129470	E3 ubiquitin-protein ligase XBOS32	Medtr1g079730	carboxyl-terminal peptidase
		Medtr1g082580	Serine/Threonine kinase family protein	Medtr6g017260	thylakoid membrane slr0575-like protein						Medtr7g082530	wall associated kinase-like protein	Medtr6g034920	extensin-like region protein
		Medtr4g058760	glycosyltransferase family 2 protein	Medtr1g033340	zinc finger-like protein						Medtr1g115255	DExH-box splicing factor-binding site protein	Medtr8g024120	1-aminocyclopropane-1-carboxylate oxidase
		Medtr4g127480	subtilisin-like serine protease	Medtr4g080100	phospholipase A1						Medtr7g022890	cation diffusion facilitator family transporter	Medtr8g087890	GDSL-like lipase/acylhydrolase
		Medtr4g113070	drug resistance transporter-like ABC domain protein	Medtr7g028050	four ACT domain ACT domain protein which protein						Medtr3g108690	transmembrane protein, putative	Medtr1g023570	glyoxal oxidase amino-terminal protein
		Medtr1g014510	nodulin MtN21/EamA-like transporter family protein	Medtr4g092790	glutathione-regulated potassium-efflux system protein kefB						Medtr5g059100	K-like selenoprotein	Medtr1g112630	purple acid phosphatase superfamily protein
		Medtr1g073700	cyclopropane-fatty-acyl-phospholipid synthase	Medtr0318s0020	DUF3475 domain protein						Medtr1g021070	DUF1645 family protein	Medtr7g050870	pectinesterase/pectinesterase inhibitor
		Medtr2g023680	cytochrome P450 family monooxygenase	Medtr4g129670	tetraspanin family protein						Medtr3g466820	insulin-degrading enzyme	Medtr1g094130	hypothetical protein
		Medtr3g051730	ribosome 60S biogenesis amino-terminal protein	Medtr5g027530	phosphoribulokinase						Medtr4g094240	phosphate-responsive 1 family protein	Medtr7g016700	chalcone and stilbene synthase family protein
		Medtr1g023180	auxin-induced 5NG4-like protein	Medtr3g099400	VQ motif protein						Medtr8g095030	LRR receptor-like kinase	Medtr7g059010	male sterility MS5 family protein
		Medtr5g009150	dynamin-like protein 1E	Medtr1g098280	light-harvesting complex I chlorophyll A/B-binding protein						Medtr4g085910	ABA response element-binding factor	Medtr0334s0010	plastocyanin-like domain protein
		Medtr5g010635	pathogenesis-related thaumatin family protein	Medtr5g034050	DNA-directed RNA polymerase II 82 kDa protein						Medtr2g034640	Ras-related small GTP-binding family protein	Medtr4g124650	ATP-binding microtubule motor family protein
		Medtr8g067530	auxin-responsive AUX/IAA family protein	Medtr4g082330	transmembrane protein, putative						Medtr6g007760	nodulin MtN21/EamA-like transporter family protein	Medtr8g027345	myb transcription factor
		Medtr2g081930	organic cation/carnitine transporter	Medtr2g027660	RAB GTPase-like protein C2B						Medtr8g090235	TLD-domain nucleolar protein	Medtr0097s0070	CASP POPTRDRAFT-like protein
		Medtr5g087550	3-hydroxy-3-methylglutaryl-coenzyme A reductase-like protein	Medtr1g073230	O-linked N-acetylglucosamine transferase, ogt protein, putative						Medtr7g080740	transcription initiation factor TFIID subunit 10	Medtr1g079490	germin family protein
		Medtr7g033400	PPR containing protein	Medtr1g061850	FKBP-type peptidyl-prolyl cis-trans isomerase						Medtr1g013670	hypothetical protein	Medtr7g090120	fatty acid hydroxylase superfamily protein
		Medtr7g080860	DNA-directed RNA polymerase I subunit rpa43	Medtr3g105400	BRCT domain DNA repair protein						Medtr7g027017	membrane-anchored ubiquitin-fold protein 4 precursor	Medtr4g109830	MADS-box transcription factor
		Medtr4g123563	fungal proteinase A, aspartic proteinase superfamily protein	Medtr2g026060	inositol monophosphatase family protein						Medtr8g073560	Serine/Threonine-kinase Cx32, related protein	Medtr3g089125	bidirectional sugar transporter
		Medtr8g040910	receptor-like protein	Medtr2g009500	carbonic anhydrase family protein						Medtr8g464030	Rab3 GTPase-activating protein non-catalytic subunit	Medtr7g009960	O-acyltransferase WSD1-like protein
		Medtr8g092510	ribonucleoside-diphosphate reductase, alpha chain	Medtr5g071550	serine/threonine phosphatase family, 2C domain protein						Medtr1g108340	white-brown-complex ABC transporter family protein	Medtr4g008010	core-2/I-branching enzyme
		Medtr7g092380	chaperone DnaJ domain protein	Medtr7g095170	senescence-associated protein SAG102						Medtr1g110760	hypothetical protein	Medtr4g069040	dehydration-responsive RD22-like protein
		Medtr1g044580	salt stress response/antifungal domain protein	Medtr4g082580	WRKY transcription factor 3						Medtr2g096380	myb transcription factor	Medtr4g108690	GDSL-like lipase/acylhydrolase
		Medtr1g071070	DUF4378 domain protein	Medtr7g026320	hypothetical protein						Medtr3g073080	SAC3/GANP/Nin1/mts3/eIF-3 p25 family protein	Medtr2g435780	hypothetical protein
		Medtr7g102450	UDP-glucosyltransferase family protein	Medtr2g079460	hypothetical protein						Medtr4g118510	hypothetical protein	Medtr4g035330	cytochrome P450 family 81 protein
		Medtr5g099290	ClC chloride channel family protein	Medtr4g094518	FAD-binding berberine family protein						Medtr5g009360	long-chain fatty acyl CoA ligase	Medtr7g029540	Nodule Cysteine-Rich (NCR) secreted peptide
		Medtr2g012670	strubbelig receptor family 3 protein	Medtr1g017080	homeobox knotted-like protein						Medtr8g102600	2OG-Fe(II) oxygenase family oxidoreductase	Medtr5g070010	cytochrome P450 family-dependent fatty acid hydroxylase
		Medtr5g010330	AT hook motif DNA-binding family protein	Medtr7g117110	indole-3-acetic acid-amido synthetase						Medtr1g083430	ribosomal L22e family protein	Medtr5g007640	4-coumarate:CoA ligase-like protein
		Medtr6g012690	myb transcription factor mixta-like protein	Medtr4g052010	FAM210B-like protein						Medtr7g093290	metal tolerance-like protein	Medtr6g082360	hypothetical protein
		Medtr1g016570	F-box SKIP23-like protein	Medtr3g061630	chaperonin-like RbcX protein						Medtr3g449770	transcription factor	Medtr4g082360	transmembrane protein, putative
		Medtr5g094610	transcription termination factor family protein	Medtr2g039910	calmodulin-binding family protein						Medtr5g009720	archaeal/vacuolar-type H+-ATPase subunit E	Medtr6g088475	polyketide cyclase/dehydrase and lipid transporter
		Medtr2g067030	ATP/DNA-binding protein	Medtr4g107040	NAD-dependent aldehyde dehydrogenase family protein						Medtr4g088750	tyrosine kinase family protein	Medtr8g446830	Lipid transfer protein
		Medtr4g058015	electron transporter, putative	Medtr0374s0050	aldo/keto reductase family oxidoreductase						Medtr1g017270	squalene monooxygenase	Medtr3g099020	palmitoyl-acyl carrier thioesterase
		Medtr4g036575	LRR receptor-like kinase family protein	Medtr3g118430	NAD-dependent epimerase/dehydratase family protein						Medtr3g094000	RING-H2 zinc finger protein	Medtr2g008220	UDP-glucosyltransferase family protein
		Medtr7g029075	F-box/LRR protein, putative	Medtr6g084440	DUF1666 family protein						Medtr7g074190	auxin efflux carrier family protein	Medtr1g070970	DUF506 family protein
		Medtr3g008500	trehalose-phosphate phosphatase	Medtr4g097170	core histone H2A/H2B/H3/H4						Medtr3g067995	RING zinc finger protein, putative	Medtr3g083620	flavonoid O-methyltransferase-like protein
		Medtr7g027020	RALF-like protein	Medtr8g104210	hypothetical protein						Medtr8g010600	NAD-dependent epimerase/dehydratase family protein	Medtr4g007180	3-ketoacyl carrier synthase III
		Medtr1g069495	auxin response factor	Medtr5g032420	dicarboxylate carrier protein						Medtr2g005070	hypothetical protein	Medtr4g101280	Lipid transfer protein
		Medtr7g087110	O-acetylserine (thiol) lyase	Medtr8g011430	lectin kinase family protein						Medtr1g083450	Novel family	Medtr8g072640	3-hydroxy-3-methylglutaryl-coenzyme A reductase-like protein
		Medtr4g014260	F-box/RNI superfamily protein, putative	Medtr4g092690	glyoxysomal malate dehydrogenase						Medtr8g022210	synaptobrevin-like protein	Medtr5g019050	LysM-domain receptor-like kinase
		Medtr3g098960	tapetum determinant protein	Medtr4g089100	fiber protein Fb34						Medtr2g009390	FKBP-type peptidyl-prolyl cis-trans isomerase	Medtr4g057635	myb transcription factor
		Medtr3g109420	2-on-2 hemoglobin	Medtr1g097430	transmembrane protein, putative						Medtr3g087010	hypothetical protein	Medtr2g094020	beta-galactosidase-like protein
		Medtr2g103550	PPR containing plant-like protein	Medtr3g092780	PRR response regulator						Medtr1g098280	light-harvesting complex I chlorophyll A/B-binding protein	Medtr5g007730	chalcone and stilbene synthase family protein
		Medtr0017s0200	hypothetical protein	Medtr5g093720	calcium-binding EF hand protein						Medtr2g021150	F-box protein interaction domain protein	Medtr4g125470	12-oxophytodienoate reductase-like protein
		Medtr3g072350	WEB family plant protein	Medtr8g009090	1-aminocyclopropane-1-carboxylate oxidase-like protein						Medtr8g039090	NADPH:quinone oxidoreductase-like protein	Medtr6g034905	extensin-like region protein
		Medtr5g097870	transducin/WD-like repeat-protein	Medtr0339s0030	thylakoid lumenal 165 kDa protein						Medtr7g080280	transmembrane protein, putative	Medtr6g059730	Kunitz type trypsin inhibitor / Alpha-fucosidase
		Medtr4g081950	expansin-A1-like protein	Medtr1g082900	DUF1995 domain protein						Medtr7g109850	nitrogen fixation protein NifU	Medtr5g048550	2OG-Fe(II) oxygenase family oxidoreductase
		Medtr3g014660	LRP1 carboxy-terminal domain protein	Medtr1g112740	FAD-dependent urate hydroxylase-like protein						Medtr1g071300	transcription factor jumonji (JmjC) domain protein	Medtr5g083770	transmembrane amino acid transporter family protein
		Medtr6g080440	glutathione S-transferase	Medtr7g022310	sphingosine-1-phosphate lyase						Medtr1g029450	small GTPase family RAB protein	Medtr1g080990	MtN26
		Medtr5g089895	hypothetical protein	Medtr2g461020	zinc finger, C3HC4 type (RING finger) protein						Medtr4g125300	papain family cysteine protease	Medtr1g077460	plant/F9H3-4 protein
		Medtr0121s0010	transmembrane protein, putative	Medtr4g129950	AFG1-family ATPase						Medtr3g467560	salicylic acid carboxyl methyltransferase	Medtr8g006410	ethylene response factor
		Medtr5g075630	receptor-like kinase	Medtr1g019360	cold regulated protein, putative						Medtr2g015270	glutamate receptor 34	Medtr4g094772	cytochrome P450 family 81 protein
		Medtr5g083260	trichome birefringence-like protein	Medtr6g016875	Pmr5/Cas1p GDSL/SGNH-like acyl-esterase family protein						Medtr2g049330	hypothetical protein	Medtr3g021430	caffeic acid O-methyltransferase
		Medtr0288s0040	glycogen/starch/alpha-glucan phosphorylase family protein	Medtr5g024350	glutamate receptor 32						Medtr5g029370	transcription factor jumonji family protein	Medtr8g096660	hypothetical protein
		Medtr3g084530	flavonoid glucosyltransferase	Medtr8g036980	AN1-like zinc finger protein						Medtr4g010050	signal recognition particle 54 kDa protein	Medtr2g012850	serine carboxypeptidase-like protein
		Medtr4g110030	GDP-fucose O-fucosyltransferase-like protein	Medtr3g095540	photosystem I reaction center subunit N						Medtr3g072660	transcription factor	Medtr6g023950	short-chain dehydrogenase/reductase
		Medtr4g062480	PPR containing plant-like protein	Medtr5g098250	emp24/gp25L/p24 family protein						Medtr4g097600	homeobox associated leucine zipper protein	Medtr0219s0070	eukaryotic-type carbonic anhydrase
		Medtr4g033790	phosphate-responsive 1 family protein	Medtr4g088350	triose phosphate/phosphate translocator						Medtr3g005080	DNA replication complex GINS protein PSF1	Medtr2g040690	chitinase
		Medtr8g054410	PPR containing plant-like protein	Medtr5g066180	MADS-box transcription factor						Medtr4g125330	hypothetical protein	Medtr1g051365	hypothetical protein
		Medtr5g094250	pirin-like plant protein	Medtr4g097180	hypothetical protein						Medtr7g095090	transmembrane protein, putative	Medtr3g110205	AP2 domain class transcription factor
		Medtr3g073990	pollen Ole e I family allergen	Medtr2g009660	costars family protein abracl protein						Medtr8g040150	NADH dehydrogenase [ubiquinone] 1 alpha subcomplex subunit 6	Medtr5g084410	hypothetical protein
		Medtr2g073640	LRR receptor-like kinase	Medtr7g080530	phosphoglycolate phosphatase-like protein						Medtr1g112340	pyruvate carrier-like protein	Medtr5g017980	myb-like DNA-binding domain, shaqkyf class protein
		Medtr2g088470	homeobox leucine zipper protein	Medtr4g084190	scavenger mRNA decapping enzyme carboxy-term-binding protein						Medtr4g064947	hypothetical protein	Medtr6g084420	monoglyceride lipase
		Medtr3g107970	carboxy-terminal domain cyclin	Medtr4g080350	DnaJ heat shock amino-terminal domain protein						Medtr3g117220	inositol monophosphatase	Medtr6g015315	malonyl-CoA:isoflavone 7-O-glucoside malonyltransferase
		Medtr3g087150	plant/T5J17-70 protein, putative	Medtr2g101520	BHLH transcription factor-like protein						Medtr4g134410	YacP-like NYN domain protein	Medtr4g013770	disease resistance-responsive, dirigent domain protein
		Medtr2g088770	peroxidase family protein	Medtr8g070880	LRR receptor-like kinase						Medtr2g072180	calcium-dependent lipid-binding domain protein	Medtr5g066380	cell-wall invertase
		Medtr7g095680	heat shock transcription factor A3	Medtr8g018790	puromycin-sensitive aminopeptidase-like protein						Medtr3g087140	ubiquitin carboxyl-terminal hydrolase	Medtr2g008430	LL-diaminopimelate aminotransferase
		Medtr5g070920	cytochrome P450 family 71 protein	Medtr5g025015	hypothetical protein						Medtr3g082510	RING-H2 zinc finger protein	Medtr7g033445	polygalacturonase inhibitor
		Medtr1g101130	tubulin beta-1 chain	Medtr5g022710	SCF ubiquitin ligase, SKP1 component						Medtr4g123070	dihydrolipoyl dehydrogenase	Medtr1g075490	hypothetical protein
		Medtr1g021855	CAZy family GT8 glycosyltransferase	Medtr5g030130	PLATZ transcription factor family protein						Medtr8g069450	transmembrane protein, putative	Medtr6g022160	transmembrane protein, putative
		Medtr0015s0130	actin-97	Medtr4g086480	CXE carboxylesterase						Medtr3g055940	kinesin motor domain protein	Medtr8g445170	embryonic abundant-like protein
		Medtr8g037933	transmembrane protein, putative	Medtr2g070420	peroxisomal (S)-2-hydroxy-acid oxidase GLO1						Medtr3g096610	UDP-N-acetylglucosamine transferase subunit alg13	Medtr6g007770	pathogen-inducible alpha-dioxygenase
		Medtr1g107565	heavy metal-associated domain protein	Medtr5g022300	leaf ferredoxin-NADP reductase						Medtr8g093750	TPR repeat protein	Medtr6g486230	transmembrane protein, putative
		Medtr2g096610	core histone H2A/H2B/H3/H4	Medtr8g461030	methionine sulfoxide reductase B 2						Medtr1g070190	HR-like lesion-inducing protein	Medtr7g077180	Bowman birk trypsin inhibitor
		Medtr3g435250	YGL010w-like protein	Medtr5g030950	serine hydroxymethyltransferase						Medtr7g005540	transcription initiation factor IIA subunit 2	Medtr2g033980	transmembrane protein, putative
		Medtr3g096140	NAC domain class transcription factor	Medtr1g080860	auxin-responsive AUX/IAA family protein						Medtr5g015460	glycosyl hydrolase family 43 protein	Medtr6g034880	hypothetical protein
		Medtr8g091680	cytochrome P450 family 71 protein	Medtr8g105740	trehalose-6-phosphate synthase domain protein						Medtr2g094470	vacuolar fusion MON1-like protein	Medtr2g078930	MATE efflux family protein
		Medtr3g464330	microsomal omega-3 fatty acid desaturase	Medtr5g095010	nuclear speckle splicing regulatory protein, putative						Medtr7g039110	transcription factor	Medtr7g077215	Bowman birk trypsin inhibitor
		Medtr3g096900	beta-galactosidase	Medtr3g117290	dehydrin						Medtr3g075510	raffinose synthase or seed inhibition protein	Medtr3g034640	specific tissue protein
		Medtr4g105400	carboxyl-terminal peptidase	Medtr5g023230	DHHC-type zinc finger protein						Medtr1g097955	carboxypeptidase D-like protein	Medtr7g014510	isoflavone-7-O-methyltransferase
		Medtr5g080880	glycoprotein family protein	Medtr4g046733	eukaryotic translation initiation factor SUI1						Medtr4g099470	RAB GTPase-like protein A2D	Medtr3g111290	BHLH transcriptional factor
		Medtr1g059990	hypothetical protein	Medtr3g110840	LRR receptor-like kinase family protein						Medtr4g106790	DUF4228 domain protein	Medtr1g090957	legume lectin beta domain protein
		Medtr7g094250	2OG-Fe(II) oxygenase family oxidoreductase	Medtr5g029590	plastid fibrillin						Medtr1g069000	ADP-ribosylation factor GTPase-activating protein AGD10	Medtr3g025970	ninja-family protein AFP1
		Medtr5g024180	high mobility group (HMG)-box protein	Medtr7g053260	plant U-box protein						Medtr3g095570	autophagy-related protein	Medtr4g015460	glycoside hydrolase family 1 protein
		Medtr5g011500	armadillo repeat kinesin-like protein	Medtr2g023910	fungal proteinase A, aspartic proteinase superfamily protein						Medtr4g100930	peroxisome biogenesis protein	Medtr8g092840	RING-H2 finger protein ATL1L
		Medtr7g016910	pentatricopeptide (PPR) repeat protein	Medtr2g078010	ubiquitin-conjugating enzyme						Medtr7g098430	Pre-mRNA-processing factor 39	Medtr0056s0160	flavonol synthase/flavanone 3-hydroxylase
		Medtr3g113710	cytokinin riboside 5'-monophosphate phosphoribohydrolase	Medtr4g071860	fructose-bisphosphate aldolase class I						Medtr4g006570	SNAP receptor complex protein	Medtr4g069810	specific tissue protein
		Medtr6g015580	disease resistance protein (TIR-NBS-LRR class)	Medtr4g125300	papain family cysteine protease						Medtr8g061350	30S ribosomal protein S20
		Medtr7g108480	potassium transporter-like protein	Medtr1g071780	senescence-associated protein SAG102						Medtr7g070250	macrophage migration inhibition factor-like protein
		Medtr0043s0080	hypothetical protein	Medtr2g030170	CCAAT-binding transcription factor						Medtr1g095000	acyl-CoA N-acyltransferase domain protein
		Medtr2g078210	calmodulin-binding protein	Medtr5g053450	Serine/Threonine kinase domain protein						Medtr8g468530	ubiquitin-conjugating enzyme
		Medtr7g018240	PPR containing plant protein	Medtr5g008210	hydrogen peroxide induced protein, putative						Medtr4g104140	BTB/POZ and TAZ domain protein
		Medtr8g098510	LRR receptor-like kinase family protein	Medtr6g006190	universal stress family protein						Medtr1g014730	DUF1350 family protein
		Medtr5g081560	RING/FYVE/PHD zinc finger protein	Medtr4g099220	sucrose nonfermenting 1(SNF1)-related kinase						Medtr3g087940	BZIP family transcription factor
		Medtr0275s0020	hypothetical protein	Medtr1g029440	transmembrane protein, putative						Medtr8g069805	transmembrane protein, putative
		Medtr4g132280	glucan endo-1,3-beta-glucosidase-like protein	Medtr8g099720	ribosomal protein S6 family protein						Medtr8g073540	undecaprenyl pyrophosphate synthase
		Medtr5g076380	P-loop nucleoside triphosphate hydrolase superfamily protein	Medtr2g033020	30S ribosomal protein S1						Medtr4g124570	Sec34 family protein
		Medtr4g090520	Novel GRP family	Medtr5g063920	cryptochrome protein						Medtr5g032210	GPI ethanolamine phosphate transferase
		Medtr4g104320	pectate lyase family protein	Medtr1g026125	CDSP32 protein (drought-induced stress protein of 32 kDa)						Medtr8g030670	ubiquitin-protein ligase, putative
		Medtr8g005980	cytoplasmic-like malate dehydrogenase	Medtr4g112540	cell growth defect factor-like protein						Medtr6g015675	TIR-NBS-LRR RCT1-like resistance protein
		Medtr1g014930	DUF1677 family protein	Medtr3g052330	senescence regulator						Medtr1g031650	calcium-dependent lipid-binding (CaLB domain) family protein
		Medtr6g004420	hypothetical protein	Medtr1g112510	D-glycerate dehydrogenase/hydroxypyruvate reductase						Medtr3g070330	yippee family zinc-binding protein, putative
		Medtr4g101380	peptide/nitrate transporter	Medtr4g124080	hypothetical protein						Medtr3g093620	zinc-binding dehydrogenase family oxidoreductase
		Medtr3g088630	two-component response regulator ARR3-like protein	Medtr4g084040	glutathione S-transferase-like protein						Medtr0148s0080	S-locus lectin kinase family protein
		Medtr1g038650	TCP family transcription factor	Medtr1g023630	core histone H2A/H2B/H3/H4						Medtr4g093560	magnesium-dependent phosphatase-like protein
		Medtr5g032070	hypothetical protein								Medtr1g008700	2-on-2 hemoglobin
		Medtr5g072620	cinnamoyl-CoA reductase-like protein								Medtr3g005410	methylesterase
		Medtr3g026050	TCP family transcription factor								Medtr2g021040	structural constituent of ribosome protein, putative
		Medtr4g095360	subtilisin-like serine protease								Medtr5g039210	peptidyl-prolyl cis-trans isomerase
		Medtr7g052020	cysteine-rich RLK (receptor-like kinase) protein								Medtr4g103330	F0F1-type ATP synthase, delta subunit
		Medtr3g115340	starch branching enzyme I								Medtr3g049440	smad/FHA domain protein
		Medtr1g006490	major intrinsic protein (MIP) family transporter								Medtr1g107490	stress enhanced protein
		Medtr3g111690	DNA-3-methyladenine glycosylase I								Medtr4g121860	Ras-related small GTP-binding family protein
		Medtr2g064460	ribosomal protein L1p/L10e family protein								Medtr7g092700	PRA1 family protein
		Medtr7g031470	inactive LRR receptor-like kinase								Medtr8g015510	IAA-amino acid hydrolase ILR1-like protein
		Medtr5g021710	transcription factor								Medtr5g022630	GDSL-like lipase/acylhydrolase
		Medtr8g464570	cyclic nucleotide-gated ion channel-like protein								Medtr8g077950	bZIP transcription factor family protein
		Medtr1g018810	transcription factor-like protein								Medtr7g056233	oleoyl-[acyl-carrier] hydrolase (acyl-ACP thioesterase)
		Medtr4g116070	glycoside hydrolase family 79 amino-terminal domain protein								Medtr1g114520	anthranilate synthase alpha 1
		Medtr3g095340	alginate lyase								Medtr1g071540	kinase interacting (KIP1-like) family protein
		Medtr6g075280	pentatricopeptide (PPR) repeat protein								Medtr3g104710	protein phosphatase 2C family protein
		Medtr6g082480	Chitinase / Hevein / PR-4 / Wheatwin2								Medtr5g029590	plastid fibrillin
		Medtr4g094498	reticuline oxidase-like protein								Medtr2g461020	zinc finger, C3HC4 type (RING finger) protein
		Medtr3g043900	2OG-Fe(II) oxygenase family oxidoreductase								Medtr1g023140	thioredoxin H-type 1 protein
		Medtr4g006010	xyloglucan glycosyltransferase								Medtr7g116940	ubiquitin-conjugating enzyme E2
		Medtr5g083050	outer membrane OMP85 family protein								Medtr1g071610	acetyl-CoA carboxylase, putative
		Medtr2g034680	Chitinase								Medtr2g014480	DnaJ heat shock family protein
		Medtr5g015260	galactosyl transferase GMA12/MNN10 family protein								Medtr7g110710	polygalacturonase/glycoside hydrolase family protein
		Medtr4g057470	DUF1635 family protein								Medtr3g088560	BTB/POZ domain plant protein
		Medtr4g124670	CAAX amino terminal protease family protein								Medtr2g103570	microsomal signal peptidase subunit
		Medtr6g470960	LRR receptor-like kinase family protein								Medtr3g051770	calmodulin-domain kinase CDPK protein
		Medtr8g011150	Pre-mRNA-processing-splicing factor 8								Medtr2g006350	thiamine-phosphate pyrophosphorylase
		Medtr8g059560	titan9, putative								Medtr4g100740	tryptophan RNA-binding attenuator-like protein
		Medtr8g068265	1-deoxy-D-xylulose-5-phosphate synthase								Medtr8g076780	50S ribosomal protein L7/L12
		Medtr2g036780	HXXXD-type acyl-transferase family protein								Medtr4g089060	epoxide hydrolase-like protein
		Medtr6g012170	zinc-binding dehydrogenase family oxidoreductase								Medtr8g465470	S-locus lectin kinase family protein
		Medtr7g104640	PPR containing plant-like protein								Medtr7g085490	NDH-dependent cyclic electron flow protein, putative
		Medtr2g084895	nucleobase-ascorbate transporter-like protein								Medtr3g025870	hypothetical protein
		Medtr2g097030	expansin A10								Medtr2g029520	glycolipid transfer protein
		Medtr1g102190	Pti1-like kinase								Medtr1g043430	BHLH domain class transcription factor
		Medtr4g098660	pentatricopeptide (PPR) repeat protein								Medtr3g074230	TPR repeat thioredoxin TTL1-like protein
		Medtr3g091350	flavonol synthase/flavanone 3-hydroxylase								Medtr7g081010	archaeal/vacuolar-type H+-ATPase subunit B
		Medtr1g087880	P-loop nucleoside triphosphate hydrolase superfamily protein								Medtr8g085300	RabGAP/TBC domain protein
		Medtr2g086790	late embryogenesis abundant protein								Medtr4g105740	inactive poly [ADP-ribose] polymerase SRO4
		Medtr4g019165	pfkB family carbohydrate kinase								Medtr7g080117	riboflavin biosynthesis protein RibD
		Medtr8g056860	ATP-dependent zinc metalloprotease FTSH protein								Medtr6g084620	transmembrane protein, putative
		Medtr5g078360	DNA repair protein complementing xp-C cells-like protein								Medtr3g106770	phox (PX) domain protein
		Medtr7g103230	PPR containing plant-like protein								Medtr3g078020	executer 1
		Medtr8g009980	NADP-dependent alkenal double bond reductase								Medtr4g127150	protein transporter Sec61 subunit gamma-like protein
		Medtr2g012470	transmembrane amino acid transporter family protein								Medtr4g068770	structural constituent of ribosome protein
		Medtr5g015490	GRAS family transcription factor								Medtr2g084875	arogenate/prephenate dehydratase
		Medtr8g023310	pectinesterase/pectinesterase inhibitor								Medtr8g100065	GRAM domain protein/ABA-responsive-like protein
		Medtr4g087970	pectinesterase/pectinesterase inhibitor								Medtr6g093220	activator of Hsp90 ATPase, amino-terminal protein
		Medtr8g018890	midasin								Medtr8g010000	NADP-dependent alkenal double bond reductase
		Medtr3g069670	hypothetical protein								Medtr3g005140	electron transporter, putative
		Medtr1g029790	armadillo/beta-catenin-like repeat protein								Medtr6g088460	hypothetical protein
		Medtr2g031510	FAD-binding berberine family protein								Medtr7g082240	group IIB intron splicing facilitator CRS2
		Medtr3g083030	hypothetical protein								Medtr3g092020	F-box-like protein
		Medtr7g069640	ammonium transporter 1 protein								Medtr4g097010	adenylylsulfate kinase
		Medtr4g007750	cyclin-dependent kinase								Medtr2g099670	casein kinase I-like protein
		Medtr7g077620	DUF295 family protein								Medtr3g073560	transcription factor TGA7, putative
		Medtr7g015960	COBRA-like protein 2 precursor								Medtr4g129850	metal-dependent phosphohydrolase
		Medtr4g007910	hypothetical protein								Medtr5g062320	glycoside hydrolase family 3 amino-terminal domain protein
		Medtr5g029800	UDP-glucosyltransferase family protein								Medtr3g077890	DUF1645 family protein
		Medtr3g064190	P-loop nucleoside triphosphate hydrolase superfamily protein								Medtr5g065550	target SNARE coiled-coil protein
		Medtr5g067350	auxin response factor								Medtr4g009920	glycerol kinase-like protein
		Medtr5g077220	PPR containing plant-like protein								Medtr3g101740	thioredoxin
		Medtr1g075310	TPX2 (targeting protein for Xklp2) family protein								Medtr3g105820	translocon at the inner envelope membrane ofs protein 55-II
		Medtr4g109490	carbohydrate-binding X8 domain protein								Medtr4g009100	30S ribosomal protein S15
		Medtr7g051210	maternal effect embryo arrest protein								Medtr6g087880	late embryogenesis abundant protein
		Medtr1g106005	tubulin beta-1 chain								Medtr5g083010	lateral organ boundaries (LOB) domain protein
		Medtr3g102170	chromosome-associated kinesin KIF4A-like protein								Medtr3g088975	transmembrane protein, putative
		Medtr5g020890	mannan endo-1,4-beta-mannosidase-like protein								Medtr1g108710	ferredoxin reductase-like NAD(P) binding domain protein
		Medtr1g103060	hypothetical protein								Medtr7g089970	ferredoxin-dependent glutamate synthase
		Medtr4g063200	core histone H2A/H2B/H3/H4								Medtr4g024940	arginase family protein
		Medtr4g074160	centromere/microtubule-binding protein								Medtr7g089140	transcription elongation factor (TFIIS) family protein
		Medtr3g099120	non-specific phospholipase C4								Medtr0019s0100	functional resistance protein KR1, putative
		Medtr1g019280	carboxy-terminal region remorin								Medtr2g101420	DUF3754 family protein
		Medtr3g117230	26S proteasome regulatory particle triple-A ATPase protein								Medtr1g492950	drug resistance transporter-like ABC domain protein
		Medtr2g035660	plastid transcriptionally active 14 protein								Medtr8g062110	cinnamyl alcohol dehydrogenase
		Medtr1g073840	ethylene receptor ETR2								Medtr4g071520	squalene synthase
		Medtr6g044600	hypothetical protein								Medtr6g038220	UDP-glucosyltransferase family protein
		Medtr1g105305	glycoprotein membrane precursor GPI-anchored protein								Medtr2g020830	plant/F10N7-170 protein, putative
		Medtr4g084080	DCD (development and cell death) domain protein								Medtr7g084020	RING finger protein
		Medtr7g084830	PPR containing plant-like protein								Medtr4g094695	heavy metal P-type ATPase
		Medtr5g075970	TPR superfamily protein								Medtr4g023500	RNA 2'-phosphotransferase, Tpt1/KptA family protein
		Medtr7g086640	polyribonucleotide nucleotidyltransferase								Medtr4g115880	ubiquitin carboxyl-terminal hydrolase
		Medtr4g078440	O-acyltransferase WSD1-like protein								Medtr4g129950	AFG1-family ATPase
		Medtr5g025150	heavy metal transport/detoxification superfamily protein								Medtr8g009870	calcium-binding EF hand protein
		Medtr8g076040	SAUR-like auxin-responsive family protein								Medtr3g107530	homeobox domain protein
		Medtr3g450510	squalene/phytoene synthase								Medtr5g094450	GRAS family transcription factor
		Medtr2g081070	P-loop nucleoside triphosphate hydrolase superfamily protein								Medtr2g028660	vesicle transporter Sec20, putative
		Medtr4g101660	plant-specific transcription factor YABBY family protein								Medtr3g115290	zinc carboxypeptidase family protein
		Medtr5g097760	DWNN domain, A CCHC-type zinc finger protein								Medtr7g104270	inosine-uridine preferring nucleoside hydrolase
		Medtr3g117120	BZIP transcription factor bZIP124								Medtr7g094420	sugar transporter
		Medtr6g052750	LRR and NB-ARC domain disease resistance protein, putative								Medtr4g010330	DUF4050 family protein
		Medtr2g036920	DUF630 family protein								Medtr3g070850	double Clp-N motif P-loop nucleoside triphosphate hydrolase superfamily protein
		Medtr2g451510	glycoside hydrolase family 79 amino-terminal domain protein								Medtr4g063945	kinase 1B
		Medtr4g047800	homeobox leucine zipper protein								Medtr1g088870	metal tolerance-like protein
		Medtr7g005950	glucan synthase-like protein								Medtr4g130300	50S ribosomal protein L35
		Medtr8g463380	TCP family transcription factor								Medtr3g112410	thioredoxin H-type 1 protein
		Medtr8g066670	chlororespiratory reduction protein, putative								Medtr5g018280	methylesterase
		Medtr7g076150	methyltransferase PMT16, putative								Medtr1g076920	alpha/beta fold hydrolase
		Medtr5g057990	alpha-glucosidase								Medtr7g108620	alpha-1,3-mannosyltransferase, putative
		Medtr4g130940	ubiquitin carboxyl-terminal hydrolase								Medtr1g104650	linoleate 9S-lipoxygenase-like protein
		Medtr3g022130	LRR and NB-ARC domain disease resistance protein								Medtr2g009270	3,4-dihydroxy-2-butanone 4-phosphate synthase
		Medtr4g087780	hypothetical protein								Medtr4g134380	glutathione S-transferase tau 5
		Medtr3g464720	clathrin heavy chain								Medtr8g098290	bromo-adjacent-like (BAH) domain protein
		Medtr4g089095	Dof domain zinc finger protein								Medtr4g073590	cofilin/actin-depolymerizing factor-like protein
		Medtr1g114380	TCP family transcription factor								Medtr4g081370	BHLH domain class transcription factor
		Medtr7g446160	LRR receptor-like kinase family protein								Medtr4g107090	hypothetical protein
		Medtr8g023400	zinc finger, C3HC4 type (RING finger) protein								Medtr7g101800	kinase 1B
		Medtr8g032240	inositol polyphosphate multikinase beta-like protein								Medtr3g091290	OBP3-responsive protein
		Medtr6g088660	RNA-dependent RNA polymerase family protein								Medtr3g113160	alpha/beta fold hydrolase
		Medtr7g066730	DUF740 family protein								Medtr8g461300	hypothetical protein
		Medtr1g062760	RAB GTPase-like protein A5B								Medtr7g065265	glutathione S-transferase, amino-terminal domain protein
		Medtr7g074935	AT hook motif DNA-binding family protein								Medtr4g087300	BHLH transcription factor-like protein
		Medtr5g092100	PolI-like B DNA polymerase								Medtr5g070030	NAD(P)H:quinone oxidoreductase, type IV protein
		Medtr1g116947	pollen protein Ole E I-like protein								Medtr7g076200	peroxisomal biogenesis factor 11 family protein
		Medtr6g015965	transmembrane protein, putative								Medtr7g089780	family 31 glycosyl hydrolase, alpha-glucosidase
		Medtr5g069430	ribonuclease E/G family protein								Medtr2g086590	DUF3049 family protein
		Medtr5g014700	LRR receptor-like kinase family protein								Medtr4g079960	sequence-specific DNA-binding transcription factors protein, putative
		Medtr5g095820	aicarft/IMPCHase bienzyme family protein								Medtr1g116540	hypothetical protein
		Medtr5g091200	triacylglycerol lipase								Medtr6g086280	multiprotein bridging factor 1b-like protein
		Medtr4g121110	GATA type zinc finger transcription factor family protein								Medtr8g079910	RING finger protein
		Medtr3g088555	preprotein translocase subunit SecA								Medtr2g039480	esterase/lipase/thioesterase family protein
		Medtr4g081420	C2H2-like zinc finger protein								Medtr1g100220	sec-independent protein translocase
		Medtr8g085720	O-glycosyl hydrolase family 17 protein								Medtr4g077797	transcription factor DP, E2 dimerization partner protein
		Medtr7g051440	multi-copper oxidase-like protein								Medtr3g020670	short-chain dehydrogenase/reductase
		Medtr7g068380	vacuolar cation/proton exchanger 3								Medtr4g020040	plant inositol phosphorylceramide synthase
		Medtr3g117080	dihydrofolate reductase-thymidylate synthase-like protein								Medtr5g080450	ribulose bisphosphate carboxylase/oxygenase activase
		Medtr3g011950	pentatricopeptide (PPR) repeat protein								Medtr3g033790	glycoside hydrolase family 1 protein
		Medtr5g014820	cysteine desulfurase-like protein								Medtr4g066010	hypothetical protein
		Medtr5g006140	thermospermine synthase ACAULIS protein								Medtr4g074590	DUF177 domain protein
		Medtr8g090105	tRNA-splicing endonuclease subunit sen54 amino-terminal protein								Medtr5g027160	Mps one binder kinase activator-like protein 1A
		Medtr5g008690	PPR containing plant-like protein								Medtr4g125860	glyoxalase/bleomycin resistance protein/dioxygenase
		Medtr7g085390	O-glycosyl hydrolase family 17 protein								Medtr3g099350	hypothetical protein
		Medtr2g030310	malectin/receptor-like kinase family protein								Medtr4g019410	Serine/Threonine kinase family protein
		Medtr4g027425	nucleotidyltransferase family protein								Medtr4g007190	Low PSII accumulation protein
		Medtr2g090265	expansin-like protein B1								Medtr3g058630	ZIP metal ion transporter family protein
		Medtr3g463270	C2H2-like zinc finger protein								Medtr3g083980	SufS subfamily cysteine desulfurase
		Medtr7g111980	calmodulin-binding protein								Medtr8g090270	MFS transporter
		Medtr5g091640	PPR containing plant-like protein								Medtr3g106820	ATP synthase, F0 subunit B
		Medtr8g098230	P-loop nucleoside triphosphate hydrolase superfamily protein								Medtr8g073580	heterogeneous nuclear ribonucleoprotein
		Medtr1g090640	double Clp-N motif P-loop nucleoside triphosphate hydrolase superfamily protein								Medtr3g074610	serine/threonine phosphatase family, 2C domain protein
		Medtr3g117680	calcium-binding EF-hand protein								Medtr3g092390	LRR receptor-like kinase family protein
		Medtr3g064050	auxin response factor 2								Medtr1g048970	pterin-4-alpha-carbinolamine dehydratase
		Medtr6g075170	DNA polymerase epsilon subunit B								Medtr4g123060	craniofacial development protein
		Medtr5g027085	hypothetical protein								Medtr4g094985	cadmium/zinc-transporting ATPase, putative
		Medtr5g088490	PPR containing plant-like protein								Medtr7g024390	heat shock cognate 70 kDa protein
		Medtr1g028370	cyclic nucleotide-gated ion channel-like protein								Medtr3g088590	IAA-amino acid hydrolase ILR1-like protein
		Medtr1g101120	PAR1 protein								Medtr3g118520	N-acetylglucosaminyltransferase I
		Medtr1g008140	pectinesterase/pectinesterase inhibitor								Medtr1g060590	calmodulin-binding family protein
		Medtr1g042730	aldo/keto reductase family oxidoreductase								Medtr1g094160	DUF3783 domain protein
		Medtr3g109800	class III homeodomain leucine zipper protein								Medtr3g074050	Sec14p-like phosphatidylinositol transfer family protein
		Medtr1g495705	GTP-binding elongation factor Tu family protein								Medtr1g047640	digalactosyldiacylglycerol synthase
		Medtr4g063830	E3 ubiquitin-protein ligase XBAT31-like protein								Medtr4g125700	threonine synthase-like protein
		Medtr3g088110	NAC-like transcription factor								Medtr5g043480	UvrB/uvrC domain protein
		Medtr5g004980	transmembrane protein, putative								Medtr4g132540	transcription factor jumonji (JmjC) domain protein
		Medtr1g015530	LRR receptor-like kinase family protein								Medtr8g085580	transmembrane protein, putative
		Medtr1g017770	E3 ubiquitin ligase PUB14								Medtr7g088880	thylakoid lumenal 298 kDa protein
		Medtr3g072390	adenine nucleotide alpha hydrolase superfamily protein								Medtr3g005060	dienelactone hydrolase family protein
		Medtr4g063780	Dof domain zinc finger protein								Medtr1g077580	endosomal targeting BRO1-like domain protein
		Medtr5g031720	RNA-binding KH domain protein								Medtr3g107550	transmembrane protein, putative
		Medtr7g093260	actin-97								Medtr3g112490	transcription initiation factor IIF beta subunit
		Medtr3g069120	hypothetical protein								Medtr8g099455	pleckstrin-like (PH) domain protein
		Medtr4g035550	PHD finger plant-like protein								Medtr2g067610	APO RNA-binding protein
		Medtr3g025880	RNA-binding (RRM/RBD/RNP motif) family protein								Medtr4g078140	impaired sucrose induction protein, putative
		Medtr3g086120	LRR receptor-like kinase								Medtr4g081520	RNA-binding (RRM/RBD/RNP motif) family protein
		Medtr7g108905	pectinesterase/pectinesterase inhibitor								Medtr8g013560	G-type lectin S-receptor-like Serine/Threonine-kinase
		Medtr2g016760	DUF1685 family protein								Medtr4g108870	ribonuclease H superfamily polynucleotidyl transferase
		Medtr5g074690	translocon at the inner envelope membrane ofs 110 protein								Medtr8g071040	ubiquitin-conjugating enzyme E2
		Medtr8g075440	disease resistance protein (TIR-NBS-LRR class)								Medtr2g090240	epoxide hydrolase-like protein
		Medtr7g029365	triacylglycerol lipase-like protein								Medtr3g109950	sulfite exporter TauE/SafE family protein
		Medtr1g090670	myb-like transcription factor family protein								Medtr4g097160	NADH-ubiquinone oxidoreductase 18 kDa subunit
		Medtr4g082560	DHHC-type zinc finger protein								Medtr1g016390	protein reversion-TO-ethylene SENSITIVITY protein
		Medtr2g096010	P-loop nucleoside triphosphate hydrolase superfamily protein								Medtr4g015590	pyridoxal biosynthesis protein PDX2
		Medtr1g032100	ankyrin repeat plant-like protein								Medtr1g087330	triacylglycerol lipase
		Medtr8g104510	calmodulin-binding-like protein								Medtr2g104790	receptor-like kinase
		Medtr2g095060	Ripening related protein family								Medtr4g094368	caffeoyl-CoA-O-methyltransferase
		Medtr4g009950	VQ motif protein								Medtr3g094970	pathogenic type III effector avirulence factor Avr AvrRpt-cleavage: cleavage site protein
		Medtr3g060880	LRR receptor-like kinase family protein								Medtr7g103020	triosephosphate isomerase
		Medtr7g056197	double Clp-N motif P-loop nucleoside triphosphate hydrolase superfamily protein, putative								Medtr1g106775	peroxisomal membrane 22 kDa (Mpv17/PMP22) family protein
		Medtr1g079525	plastid transcriptionally active protein								Medtr8g076950	UPF0261 SACE-like protein
		Medtr1g103160	kinase interacting (KIP1-like) family protein								Medtr3g045150	UDP-glcnac-adolichol phosphate glcnac-1-P-transferase
		Medtr6g406250	cinnamoyl-CoA reductase								Medtr1g099270	hypothetical protein
		Medtr3g096420	PPR containing plant-like protein								Medtr7g451400	metacaspase-like protein
		Medtr2g033170	myb transcription factor								Medtr3g104600	grave disease carrier protein
		Medtr4g131300	PPR containing plant-like protein								Medtr4g102250	myelodysplasia-myeloid leukemia factor 1-interacting protein
		Medtr5g079860	23S rRNA m2A2503 methyltransferase								Medtr5g037270	plant/F14N23-31 protein
		Medtr4g109020	transmembrane protein, putative								Medtr2g041620	acyl-CoA N-acyltransferase (NAT) superfamily protein
		Medtr2g027010	tRNA (guanine(37)-N(1))-methyltransferase								Medtr4g078505	prefoldin protein
		Medtr5g067140	pentatricopeptide (PPR) repeat protein								Medtr4g132570	ERD (early-responsive to dehydration stress) family protein
		Medtr7g082180	hypothetical protein								Medtr4g112530	extracellular calcium sensing receptor
		Medtr7g113730	cation calcium exchanger								Medtr4g093170	methylmalonate-semialdehyde dehydrogenase
		Medtr1g018640	gibberellin-regulated family protein								Medtr8g086820	DUF1685 family protein
		Medtr1g070490	glycosyltransferase family 8 protein								Medtr3g051190	folate/biopterin transporter
		Medtr3g027610	eukaryotic translation initiation factor 3 subunit, putative								Medtr1g059970	glutathione S-transferase, amino-terminal domain protein
		Medtr1g084090	cyclin-like protein								Medtr1g084160	transcription factor bHLH147
		Medtr3g088415	carboxy-terminal domain cyclin								Medtr7g100500	receptor Serine/Threonine kinase
		Medtr3g057800	cytochrome P450 family 71 protein								Medtr4g014040	macrophage migration inhibition factor-like protein
		Medtr6g081410	MATE efflux family protein								Medtr3g064350	hypothetical protein
		Medtr7g070510	protein phosphatase 2C-like protein								Medtr8g090330	trehalose-phosphate phosphatase
		Medtr7g100937	folylpolyglutamate synthase								Medtr1g050545	serine carboxypeptidase-like protein
		Medtr5g039000	homeobox leucine zipper ATHB-like protein								Medtr2g087890	fatty acid hydroperoxide lyase
		Medtr1g097160	somatic embryogenesis receptor-like kinase								Medtr4g121960	ubiquitin-conjugating enzyme
		Medtr4g091320	armadillo/beta-catenin repeat protein								Medtr4g012810	hypothetical protein
		Medtr2g008240	beta-xylosidase/alpha-L-arabinofuranosidase-like protein								Medtr4g077510	scramblase-like protein
		Medtr6g011610	homeobox associated leucine zipper protein								Medtr8g012420	DUF760 family protein
		Medtr5g046240	RPAP1-like, carboxy-terminal protein								Medtr4g129630	fatty acid hydroxylase superfamily protein
		Medtr3g065250	glutamine synthetase domain protein								Medtr5g012880	phosphatidylserine decarboxylase
		Medtr5g097410	cytokinin receptor histidine kinase								Medtr3g114190	transmembrane protein, putative
		Medtr4g076140	GRAS family transcription factor								Medtr3g118020	plant phospholipase-like protein
		Medtr3g093710	receptor-like kinase								Medtr7g083080	plant-specific domain TIGR01615 family protein
		Medtr8g038460	histone H4 domain protein								Medtr4g115670	iron(III)-zinc(II) purple acid phosphatase, putative
		Medtr5g092610	hypothetical protein								Medtr4g035650	chaperone dnaJ-like protein
		Medtr2g030380	LRR receptor-like kinase family protein								Medtr0085s0010	cytochrome b5-like heme/steroid-binding domain protein
		Medtr7g068650	leucoanthocyanidin dioxygenase-like protein								Medtr7g102880	MFS transporter
		Medtr6g033740	P-loop nucleoside triphosphate hydrolase superfamily protein								Medtr3g087230	TLD-domain nucleolar protein
		Medtr1g094960	auxin response factor, putative								Medtr7g080040	regulator of ribonuclease activity protein A
		Medtr3g083970	DRIM (down-regulated in metastasis)-like protein								Medtr2g067980	lectin kinase family protein
		Medtr3g010310	cell division cycle-like protein								Medtr4g007990	pyridoxamine 5'-phosphate oxidase family protein
		Medtr1g089500	Rac GTPase activating protein								Medtr7g079840	zinc finger CCCH domain protein
		Medtr1g019050	NYN domain protein								Medtr7g073690	hypothetical protein
		Medtr3g075540	rhodanese/cell cycle control phosphatase superfamily protein								Medtr7g090740	elongation defective 1 protein/ELD1 protein
		Medtr3g099200	hypothetical protein								Medtr4g129320	hypothetical protein
		Medtr6g034905	extensin-like region protein								Medtr2g009480	leguminosin group485 secreted peptide
		Medtr7g099960	core histone H2A/H2B/H3/H4								Medtr8g107640	annexin D8
		Medtr3g031040	DNA topoisomerase IV subunit A								Medtr1g084790	LRR receptor-like kinase
		Medtr2g028830	SBP (S-ribonuclease-binding protein) family protein								Medtr8g098400	phospholipid hydroperoxide glutathione peroxidase
		Medtr7g094010	LRR receptor-like kinase								Medtr2g055750	translation initiation factor eIF-2B delta subunit
		Medtr1g052100	PPR containing plant-like protein								Medtr1g111090	RAD23 UV excision repair family protein
		Medtr7g117375	dopamine beta-monooxygenase								Medtr2g105480	ribulose bisphosphate carboxylase/oxygenase activase
		Medtr7g010300	homeobox domain, ZF-HD class protein								Medtr2g042900	jasmonate zim-domain protein
		Medtr1g093750	basic helix loop helix (BHLH) DNA-binding family protein								Medtr2g094160	4-hydroxy-3-methylbut-2-enyl diphosphate synthase
		Medtr7g029510	histone H4 domain protein								Medtr1g108640	DUF4228 domain protein
		Medtr4g014430	trichome birefringence-like protein								Medtr3g106130	stromal cell-derived factor-like protein
		Medtr3g463530	actin filament bundling protein P-115-ABP								Medtr4g020470	eukaryotic translation initiation factor 6-like protein
		Medtr5g070310	damaged DNA-binding protein								Medtr7g097200	glutathione gamma-glutamylcysteinyltransferase
		Medtr3g113720	glycosyl hydrolase family 9 protein								Medtr8g090215	RAB GTPase-like protein B1C
		Medtr0189s0050	DNA-directed RNA polymerase								Medtr3g100310	GDP-fucose protein O-fucosyltransferase
		Medtr8g033070	TCP family transcription factor								Medtr4g080340	DUF1685 family protein
		Medtr2g079740	transducin/WD-like repeat-protein								Medtr4g063950	receptor-like kinase
		Medtr2g038400	cation/H+ exchanger 3								Medtr8g032320	calcium-dependent lipid-binding (CaLB domain) family protein
		Medtr4g053785	gland-specific fatty acyl-CoA reductase								Medtr4g032805	DnaJ heat shock amino-terminal domain protein
		Medtr6g015020	biotin carboxyl carrier acetyl-CoA carboxylase								Medtr1g098640	UDP-glucose:sterol glucosyltransferase
		Medtr1g088980	DegP protease								Medtr1g069765	adaptin ear-binding coat-associated protein 1
		Medtr3g117150	organelle transcript processing protein, putative								Medtr4g005340	reticulon-like protein B2
		Medtr2g013950	VQ motif protein								Medtr4g005830	MAP kinase kinase
		Medtr1g024930	abscisic acid-responsive (TB2/DP1, HVA22) family protein								Medtr3g011890	salt stress response/antifungal domain protein
		Medtr2g085200	cyclin-dependent kinase								Medtr2g437470	hypothetical protein
		Medtr5g037890	thioredoxin-like protein								Medtr1g079830	hypothetical protein
		Medtr4g094958	LRR receptor-like kinase								Medtr1g073230	O-linked N-acetylglucosamine transferase, ogt protein, putative
		Medtr2g078040	RING/FYVE/PHD zinc finger protein								Medtr4g046757	isocitrate lyase
		Medtr1g103290	homocysteine S-methyltransferase-like protein								Medtr1g007390	auxin-independent growth promoter-like protein
		Medtr5g095660	transmembrane protein, putative								Medtr4g088975	receptor-like kinase
		Medtr6g017235	hypothetical protein								Medtr8g014530	hexokinase
		Medtr3g116860	glucose-1-phosphate adenylyltransferase family protein								Medtr3g108040	PsbP domain protein
		Medtr5g094210	Lipid transfer protein								Medtr1g026550	light-harvesting complex I chlorophyll A/B-binding protein
		Medtr7g111780	GDSL-like lipase/acylhydrolase								Medtr2g041600	Mps one binder kinase activator-like protein 1A
		Medtr5g076930	Pmr5/Cas1p GDSL/SGNH-like acyl-esterase family protein								Medtr3g101320	pheromone receptor-like protein
		Medtr7g103870	D-mannose-binding lectin protein, putative								Medtr6g083760	receptor-like kinase
		Medtr4g091600	PPR containing plant-like protein								Medtr3g076530	cytochrome P450 family 71 protein
		Medtr4g074350	delta(24)-sterol reductase-like protein								Medtr7g079030	proline iminopeptidase-like protein
		Medtr3g449590	polygalacturonase/glycoside hydrolase family protein								Medtr4g057670	fructose-bisphosphate aldolase class I
		Medtr5g082180	60S acidic ribosomal protein P0-1								Medtr5g023150	ACT-like tyrosine kinase family protein
		Medtr1g084820	carbohydrate-binding X8 domain protein								Medtr7g080170	catalytic/protein phosphatase type 2C
		Medtr7g056243	hypothetical protein								Medtr3g111510	wall associated kinase-like protein
		Medtr3g099190	acetolactate synthase 1 catalytic subunit								Medtr1g112240	PPR containing plant-like protein
		Medtr2g026530	CASP POPTRDRAFT-like protein								Medtr8g088030	16S rRNA processing protein RimM
		Medtr6g092720	ectonucleotide pyrophosphatase/phosphodiesterase								Medtr6g007975	senescence-associated protein
		Medtr7g081665	Serine/Threonine kinase family protein								Medtr0151s0030	inositol monophosphatase family protein
		Medtr2g026635	pentatricopeptide (PPR) repeat protein								Medtr1g010150	CHY and CTCHY and RING-type zinc finger protein
		Medtr4g056520	retinoid-inducible serine carboxypeptidase								Medtr5g021410	FMP32-like protein
		Medtr2g078120	tRNA dimethylallyltransferase								Medtr4g008540	defective in cullin neddylation protein, putative
		Medtr6g088795	hexokinase								Medtr2g061710	molybdenum cofactor biosynthesis protein A
		Medtr5g080650	pattern formation protein GNOM protein								Medtr4g017880	hypothetical protein
		Medtr5g090120	DEAD-box ATP-dependent RNA helicase-like protein								Medtr4g124080	hypothetical protein
		Medtr4g007820	double-stranded RNA-binding motif protein								Medtr8g006730	UDP-glucosyltransferase family protein
		Medtr7g076280	ribosomal RNA small subunit methyltransferase A								Medtr4g010100	ubiquitin system component CUE protein
		Medtr0245s0010	DNA topoisomerase I, bacterial protein								Medtr1g072690	peptidoglycan-binding domain protein
		Medtr5g079940	XH/XS domain protein								Medtr1g070360	iron-sulfur nubpl-like protein
		Medtr2g450310	flavin-binding monooxygenase-like protein								Medtr1g045140	proton gradient regulation protein
		Medtr2g015850	papain family cysteine protease								Medtr8g105200	histone-lysine N-methyltransferase setd3-like protein
		Medtr2g450710	nodulin-like/MFS transporter								Medtr4g014710	ataxin-3 protein
		Medtr4g130510	cellulose synthase-like protein								Medtr3g083310	hypothetical protein
		Medtr5g063720	hypothetical protein								Medtr8g089230	subtilisin-like serine protease
		Medtr4g068580	phosphatidylinositol 3- and 4-kinase								Medtr7g102980	indole-3-glycerol phosphate lyase IGL1
		Medtr5g079340	EF hand calcium-binding family protein								Medtr8g465150	S-locus lectin kinase family protein
		Medtr6g033800	heat shock cognate 70 kDa-like protein								Medtr4g084040	glutathione S-transferase-like protein
		Medtr0007s0390	receptor-like Serine/Threonine-kinase plant								Medtr7g108580	cytoplasmic C-1-tetrahydrofolate synthase
		Medtr7g062990	L-type lectin-domain receptor kinase IV2-like protein								Medtr1g028130	receptor-like kinase
		Medtr5g056510	3-ketoacyl-CoA synthase-like protein								Medtr5g031305	cinnamyl alcohol dehydrogenase-like protein
		Medtr4g064983	core histone H2A/H2B/H3/H4								Medtr7g117715	transmembrane protein, putative
		Medtr5g031870	receptor-like cytosolic Serine/Threonine-kinase								Medtr1g064710	RING/U-box protein
		Medtr2g078930	MATE efflux family protein								Medtr5g021240	D-2-hydroxyglutarate dehydrogenase
		Medtr1g035420	histone-lysine N-methyltransferase, suvh protein, putative								Medtr4g478130	S-norcoclaurine synthase-like protein
		Medtr5g022870	peroxidase family protein								Medtr2g105360	cytochrome P450 family Ent-kaurenoic acid oxidase
		Medtr3g072920	nucleic acid-binding protein								Medtr7g096100	phosphoribulokinase/uridine kinase family protein
		Medtr5g095670	pyridoxal-5'-phosphate-dependent enzyme family protein								Medtr3g051460	peptide methionine sulfoxide reductase family protein
		Medtr2g102800	alpha/beta fold hydrolase								Medtr8g022300	dormancy/auxin associated protein
		Medtr0036s0140	plant invertase/pectin methylesterase inhibitor								Medtr1g085070	pectinacetylesterase family protein
		Medtr1g100593	PPR containing plant-like protein								Medtr8g070000	isoprenylcysteine alpha-carbonyl methylesterase ICME protein
		Medtr4g114210	class III peroxidase								Medtr8g086260	alpha/beta-hydrolase superfamily protein
		Medtr7g091680	LRR receptor-like kinase family protein								Medtr4g032740	hypothetical protein
		Medtr8g089110	basic blue-like protein								Medtr8g073315	Sel1 repeat protein
		Medtr7g085640	Gar1/Naf1 RNA-binding region protein								Medtr2g008470	high affinity sulfate transporter type 1
		Medtr2g073350	NAD/NADH kinase family protein								Medtr1g017500	hypothetical protein
		Medtr1g084180	phospholipase/carboxylesterase family protein								Medtr5g022300	leaf ferredoxin-NADP reductase
		Medtr2g039450	alpha/beta fold hydrolase								Medtr3g115200	transducin/WD-like repeat-protein
		Medtr8g097160	DNA primase large subunit, putative								Medtr5g008705	EF hand calcium-binding family protein
		Medtr2g025740	Rho GDP-dissociation inhibitor-like protein								Medtr1g102420	embryo-specific protein
		Medtr2g078510	RNA exonuclease-like protein								Medtr6g033295	hypothetical protein
		Medtr1g083740	single-stranded DNA-binding protein								Medtr1g029520	four ACT domain ACT domain protein which protein
		Medtr4g113790	Serine/Threonine kinase family protein								Medtr7g068890	phosphoinositide phosphatase SAC1
		Medtr7g010820	peptide/nitrate transporter								Medtr8g019700	charged multivesicular body protein
		Medtr4g083370	antitermination NusB domain protein, putative								Medtr1g022265	LRR receptor-like kinase family protein
		Medtr1g045670	DNA mismatch repair protein								Medtr4g070010	BTB/POZ domain plant-like protein, putative
		Medtr2g079610	chromosome condensation regulator RCC1 repeat protein								Medtr5g015680	BTB/POZ and TAZ domain protein
		Medtr5g081740	acid phosphatase-like protein								Medtr0121s0060	stress responsive A/B barrel domain protein
		Medtr4g028930	ovate transcriptional repressor								Medtr3g064390	small GTPase family RAB protein
		Medtr1g009110	F-box protein interaction domain protein								Medtr7g102930	hypothetical protein
		Medtr1g054710	pre-rRNA processing protein Rrp5								Medtr8g069283	transmembrane protein, putative
		Medtr0223s0010	nucleotide-diphospho-sugar transferase family protein								Medtr4g015080	proton-dependent oligopeptide transport family protein
		Medtr4g081220	PPR containing plant-like protein								Medtr1g069325	pfkB family carbohydrate kinase
		Medtr6g053680	ATP-binding microtubule motor family protein, putative								Medtr8g018790	puromycin-sensitive aminopeptidase-like protein
		Medtr2g025690	BAG family molecular chaperone regulator 5								Medtr1g040145	BolA family transcriptional regulator
		Medtr2g078200	TCP family transcription factor								Medtr3g100630	divalent cation tolerance protein, CutA1 family protein
		Medtr2g016620	LRR receptor-like kinase								Medtr3g118300	hypothetical protein
		Medtr7g095640	inhibitor of apoptosis-promoting Bax1 protein								Medtr2g015580	GDSL-like lipase/acylhydrolase
		Medtr6g005460	polyribonucleotide nucleotidyltransferase								Medtr7g073520	ribosomal protein S6 kinase
		Medtr2g044070	sucrose synthase								Medtr1g018200	beta-like galactosidase
		Medtr1g086070	isopenicillin N epimerase-like protein								Medtr1g067200	integral membrane protein, TerC family protein
		Medtr2g078260	verticillium wilt disease resistance protein								Medtr3g062540	root phototropism-like protein
		Medtr3g078000	Serine/Threonine-kinase HT1-like protein								Medtr3g007510	S-locus lectin kinase family protein
		Medtr2g084020	lignin biosynthetic peroxidase								Medtr2g096720	transmembrane protein, putative
		Medtr7g069950	40S ribosomal S4-like protein								Medtr6g035295	UDP-glucosyltransferase family protein
		Medtr4g088055	Rho-like GTP-binding protein								Medtr7g100880	DNA-binding protein S1FA
		Medtr5g094400	frigida-LIKE protein								Medtr1g105970	tubulin alpha-6 chain, putative
		Medtr2g018740	plastid transcriptionally active protein								Medtr6g037640	import inner membrane translocase subunit tim16-like protein
		Medtr5g010150	major intrinsic protein (MIP) family transporter								Medtr4g128800	serine esterase family protein
		Medtr6g015265	LRR receptor-like kinase family protein								Medtr8g024380	subtilisin-like serine protease
		Medtr7g091450	transmembrane protein, putative								Medtr4g134460	NAC transcription factor-like protein
		Medtr6g034230	ABC transporter family protein								Medtr7g094600	phospholipid hydroperoxide glutathione peroxidase
		Medtr0722s0020	receptor-like kinase, putative								Medtr2g069340	mitotic spindle assembly checkpoint MAD2B-like protein
		Medtr5g074430	U1 small nuclear ribonucleoprotein								Medtr4g104440	L-isoaspartate O-methyltransferase
		Medtr5g032370	chaperone DnaJ-domain protein								Medtr4g092050	eukaryotic translation initiation factor-like protein
		Medtr4g027880	MACPF domain CAD1-like protein								Medtr8g015040	LRR receptor-like kinase plant
		Medtr3g045210	F-box/kelch-repeat plant protein								Medtr8g099985	trehalase
		Medtr4g008170	calcium-transporting ATPase 8, plasma membrane-type protein								Medtr3g104720	puromycin-sensitive aminopeptidase-like protein
		Medtr4g101730	vacuolar processing enzyme								Medtr7g113130	respiratory burst oxidase-like protein
		Medtr3g020820	plant calmodulin-binding-like protein								Medtr1g034300	extra-large GTP-binding protein
		Medtr5g022740	PPR containing plant-like protein								Medtr4g101820	Cu/Zn-superoxide dismutase copper chaperone
		Medtr6g018315	F-box protein								Medtr1g098700	plant/F1M20-13 protein
		Medtr7g012260	cyclic nucleotide-gated ion channel protein, putative								Medtr5g004630	hypothetical protein
		Medtr6g007737	RING-H2 finger protein ATL47								Medtr0004s0650	glycerol-3-phosphate transporter
		Medtr5g098800	coproporphyrinogen III oxidase								Medtr6g465290	hypothetical protein
		Medtr3g093110	60S ribosomal protein L6								Medtr7g117970	plant/F21F14-40 protein
		Medtr4g129580	hypothetical protein								Medtr0276s0040	DUF4057 family protein
		Medtr2g015720	trichome birefringence-like protein								Medtr8g092690	BolA family transcriptional regulator
		Medtr3g498785	tRNA nucleotidyltransferase/poly(A) polymerase								Medtr4g020590	disease resistance protein (TIR-NBS-LRR class), putative
		Medtr7g100510	WRKY family transcription factor								Medtr4g045980	photosystem II biogenesis protein
		Medtr4g032895	pentatricopeptide (PPR) repeat protein								Medtr3g114670	prolyl 4-hydroxylase alpha-like protein
		Medtr4g008630	zeatin O-glucosyltransferase-like protein								Medtr1g080690	TPX2 (targeting protein for Xklp2) family protein
		Medtr1g063850	RNA polymerase sigma factor								Medtr4g067310	pfkB family carbohydrate kinase
		Medtr7g066760	3-oxo-5-alpha-steroid 4-dehydrogenase								Medtr4g022580	UDP-glucose:sterol 3-O-glucosyltransferase
		Medtr3g105900	proton gradient regulation protein								Medtr4g021175	metal-dependent protein hydrolase
		Medtr1g035130	splicing factor U2af small subunit A-like protein								Medtr4g120340	plastid developmental protein DAG
		Medtr8g027150	PPR containing plant-like protein								Medtr4g104620	kinase AFC1
		Medtr5g094120	cell division FtsZ-like protein								Medtr3g100750	FH protein interacting protein FIP1, putative
		Medtr2g078020	TPR repeat thioredoxin TTL1-like protein								Medtr8g101690	2,3-diketo-5-methylthio-1-phosphopentane phosphatase
		Medtr6g471160	disease resistance protein (TIR-NBS-LRR class), putative								Medtr8g089985	RAB GTPase-like protein A1D
		Medtr4g094505	ubiquitin-specific protease family C19 protein								Medtr2g091190	transcription factor bHLH107-like protein
		Medtr0178s0030	DUF641 family protein								Medtr5g013010	homeobox associated leucine zipper protein
		Medtr7g067080	MYB transcription factor MYB51								Medtr5g097770	hypothetical protein
		Medtr7g026340	glucan endo-1,3-beta-glucosidase-like protein								Medtr1g018180	armadillo/beta-catenin-like repeat protein
		Medtr5g084790	GDSL-like lipase/acylhydrolase								Medtr1g103820	imidazoleglycerol-phosphate dehydratase
		Medtr3g072360	hypothetical protein								Medtr7g114960	HXXXD-type acyl-transferase family protein
		Medtr1g099280	ABC transporter-like family-protein								Medtr2g080040	peroxisomal membrane 22 kDa (Mpv17/PMP22) family protein
		Medtr7g087200	presenilin plant-like protein								Medtr8g090025	haloacid dehalogenase-like hydrolase
		Medtr8g066180	translin-associated factor X								Medtr6g065400	carboxylesterase-like protein
		Medtr5g030770	transcription factor bHLH93								Medtr4g064807	monosaccharide-H+ symporter
		Medtr7g022160	LRR receptor-like kinase family protein								Medtr8g017270	metallo-hydrolase/oxidoreductase superfamily protein
		Medtr8g065900	DNA-directed RNA polymerase-like protein								Medtr3g060220	cellulose synthase-like protein
		Medtr2g089340	dihydroxyacid dehydratase								Medtr4g116840	pleckstrin-like (PH) and lipid-binding START domain protein
		Medtr7g093200	microsomal omega-3 fatty acid desaturase								Medtr1g099110	ACT-like tyrosine kinase family protein
		Medtr1g022235	flavodoxin family protein								Medtr5g030530	carnitine/acylcarnitine carrier-like protein
		Medtr8g081510	serine transhydroxymethyltransferase								Medtr4g081550	transmembrane protein, putative
		Medtr7g108790	plant invertase/pectin methylesterase inhibitor								Medtr7g109610	ATP-dependent Clp protease proteolytic protein
		Medtr5g007520	GC-rich sequence DNA-binding factor, putative								Medtr8g093850	hypothetical protein
		Medtr4g094290	loricrin-like protein								Medtr1g109100	origin recognition complex subunit 4
		Medtr2g007650	patatin-like phospholipase domain protein								Medtr5g013230	glycerolipase A1
		Medtr1g064240	cyclic nucleotide-gated ion channel-like protein								Medtr6g012180	R2R3-myb transcription factor
		Medtr1g109620	trehalose-6-phosphate synthase domain protein								Medtr7g099540	transcription factor
		Medtr5g033800	Pmr5/Cas1p GDSL/SGNH-like acyl-esterase family protein								Medtr7g114980	aldo/keto reductase family oxidoreductase
		Medtr3g449250	DEAD-box ATP-dependent RNA helicase-like protein								Medtr4g061200	AP2-like ethylene-responsive transcription factor
		Medtr1g021950	metalloendopeptidase/zinc ion-binding protein								Medtr2g095510	4-coumarate:CoA ligase-like protein
		Medtr4g094730	LysM domain GPI-anchored protein								Medtr0059s0060	50S ribosomal protein L1p
		Medtr1g032500	cleavage and polyadenylation specificity factor, putative								Medtr2g094720	mediator of RNA polymerase II transcription subunit 7
		Medtr2g026010	F-box and associated interaction domain protein								Medtr4g023490	DnaJ-class molecular chaperone
		Medtr7g062540	auxin response factor 2								Medtr1g029810	eukaryotic aspartyl protease family protein
		Medtr2g010790	DNA-binding storekeeper protein-related transcriptional regulator, putative								Medtr5g053450	Serine/Threonine kinase domain protein
		Medtr7g033445	polygalacturonase inhibitor								Medtr3g065930	5'-AMP-activated kinase-like protein, putative
		Medtr0276s0010	heat shock protein 70 (HSP70)-interacting protein, putative								Medtr7g010000	LRR receptor-like kinase family protein
		Medtr3g052270	F0F1 ATP synthase subunit gamma								Medtr8g107010	FKBP-type peptidyl-prolyl cis-trans isomerase
		Medtr8g071100	DNA (cytosine-5)-methyltransferase								Medtr7g110820	charged multivesicular body protein
		Medtr5g073610	transmembrane protein, putative								Medtr3g053230	proline synthetase associated protein
		Medtr8g102580	E3 ubiquitin-protein ligase orthrus-like protein								Medtr3g109932	signal peptide peptidase-like protein
		Medtr7g405940	PPR containing plant-like protein								Medtr4g087590	HAD-family hydrolase IIA
		Medtr1g107315	limonoid UDP-glucosyltransferase-like protein								Medtr4g114690	TPR repeat protein
		Medtr5g079890	elicitor-responsive-like protein								Medtr3g462220	maternal effect embryo arrest protein, putative
		Medtr6g087590	tesmin/TSO1-like CXC domain protein								Medtr1g080840	thioredoxin-like protein 4B
		Medtr2g445230	DNA repair Rad51-like protein								Medtr5g016750	ethylene response factor
		Medtr5g079920	affected traf&#64257; cking protein								Medtr3g099767	calcium-dependent kinase family protein
		Medtr4g094090	white-brown-complex ABC transporter family protein								Medtr1g029620	NAD/NADH kinase family protein
		Medtr4g075333	pollen protein Ole E I-like protein								Medtr5g008720	DUF506 family protein
		Medtr1g086510	myb transcription factor								Medtr8g028410	ABIL1-like protein
		Medtr2g025580	blue copper-like protein								Medtr3g101750	polyketide cyclase/dehydrase and lipid transporter
		Medtr8g063760	NHL repeat protein								Medtr8g076250	transmembrane and coiled-coil protein
		Medtr5g069050	fructose-bisphosphate aldolase								Medtr8g106960	MAP kinase-like protein
		Medtr5g069630	anion transporter 4								Medtr1g075100	thioredoxin
		Medtr5g080390	pumilio-family RNA-binding repeatprotein								Medtr5g013910	haloacid dehalogenase-like hydrolase
		Medtr5g074510	E3 ubiquitin-protein ligase listerin-like protein								Medtr7g085240	ricin-type beta-trefoil lectin domain protein
		Medtr1g102070	gibberellin 20-oxidase								Medtr7g029345	ClC chloride channel family protein
		Medtr2g069770	hypothetical protein								Medtr4g071230	xylulose kinase-like protein
		Medtr5g010470	pre-mRNA splicing factor component protein								Medtr2g025140	ubiquinol oxidase
		Medtr6g027720	LRR receptor-like kinase								Medtr2g041190	charged multivesicular body protein
		Medtr8g027465	AP2 domain class transcription factor								Medtr3g074250	S-adenosylmethionine-dependent methyltransferase
		Medtr0603s0010	LRR and NB-ARC domain disease resistance protein								Medtr3g080480	vacuolar protein sorting-associated protein
		Medtr7g050425	phosphoglycerate mutase family protein								Medtr4g068970	NAD-dependent epimerase/dehydratase family protein
		Medtr7g088310	major intrinsic protein (MIP) family transporter								Medtr8g066630	EF hand calcium-binding family protein
		Medtr1g036430	RNA recognition motif								Medtr4g021690	NBS-LRR type disease resistance protein
		Medtr4g116320	F-box protein interaction domain protein								Medtr4g015550	starch-binding domain protein
		Medtr6g034515	substrate carrier family protein								Medtr2g021242	glutamine synthetase domain protein
		Medtr4g107110	microtubule-associated TORTIFOLIA-like protein								Medtr6g093240	phosphoglucan, water dikinase
		Medtr4g058740	lysine decarboxylase family protein								Medtr3g051210	vacuolar sorting protein SNF8
		Medtr2g034720	alpha-L-arabinofuranosidase/beta-D-xylosidase								Medtr8g465010	DUF1517 family protein
		Medtr2g091140	DUF455 family protein								Medtr4g005410	archaeal/vacuolar-type H+-ATPase subunit A
		Medtr3g097350	patellin-3 protein								Medtr7g072575	CBL-interacting kinase
		Medtr3g090160	translocon at the outer envelope membrane ofs protein								Medtr5g013370	GATA transcription factor-like protein
		Medtr7g059040	F-box/kelch-repeat plant protein								Medtr5g024250	DNA mismatch repair protein, carboxy-terminal domain protein
		Medtr7g061270	nuclear transcription factor Y subunit B								Medtr4g080100	phospholipase A1
		Medtr7g092770	C2 calcium/lipid-binding and GRAM domain protein								Medtr3g115500	receptor Serine/Threonine kinase
		Medtr5g016070	ribonuclease III domain protein								Medtr4g021570	armadillo/beta-catenin-like repeat protein
		Medtr5g097260	Nup133/Nup155-like nucleoporin								Medtr4g067300	CRS1/YhbY (CRM) domain protein
		Medtr8g018150	nucleolar GTP-binding-like protein								Medtr4g064987	UDP-glucosyltransferase family protein
		Medtr4g127530	DUF4228 domain protein								Medtr2g008960	transmembrane protein, putative
		Medtr1g080020	phosphoenolpyruvate carboxylase-related kinase								Medtr1g056550	syntaxin of plants 122 protein
		Medtr6g093180	beta-amyrin synthase								Medtr4g471590	GATA type zinc finger transcription factor family protein
		Medtr5g091380	receptor-like kinase plant								Medtr5g021530	serine carboxypeptidase S28 family protein
		Medtr1g083860	DUF1645 family protein								Medtr4g101030	hypothetical protein
		Medtr4g076030	Uro-adherence factor A, putative								Medtr1g090690	NB-ARC domain disease resistance protein
		Medtr0311s0030	cornichon family protein								Medtr8g027860	WRKY family transcription factor
		Medtr1g014420	armadillo/beta-catenin-like repeat protein								Medtr5g029650	syntaxin of plants protein
		Medtr8g038730	AT-rich interactive domain protein								Medtr3g008540	molybdopterin synthase sulfur carrier subunit
		Medtr8g062700	paired amphipathic helix SIN3-like protein								Medtr7g082430	receptor-like kinase
		Medtr4g013255	F-box/LRR protein								Medtr5g013020	palmitoyl protein thioesterase family protein
		Medtr7g055743	quinone-oxidoreductase-like protein								Medtr5g009290	hypothetical protein
		Medtr3g105320	kinase 1B								Medtr4g132350	hypothetical protein
		Medtr4g125890	SGT1-plant-like protein								Medtr3g450790	glutathione S-transferase
		Medtr4g070860	BZIP transcription factor bZIP124								Medtr2g100100	CA-responsive protein, putative
		Medtr2g078660	hypothetical protein								Medtr8g006710	UDP-glucosyltransferase family protein
		Medtr5g032440	threonine endopeptidase								Medtr3g072300	peptide/nitrate transporter
		Medtr4g058860	nucleotide/sugar transporter family protein								Medtr3g091680	hypothetical protein
		Medtr1g016740	hypothetical protein								Medtr5g029990	cinnamoyl-CoA reductase-like protein
		Medtr2g025180	calcium-binding EF hand protein								Medtr2g015860	maternal effect embryo arrest 18 protein
		Medtr3g088885	four ACT domain ACT domain protein which protein								Medtr4g083330	pyruvate kinase family protein
		Medtr1g073660	hypothetical protein								Medtr3g114540	RNA pseudouridine synthase, putative
		Medtr2g079330	nucleotidyltransferase family protein								Medtr6g071280	MAP kinase kinase
		Medtr5g069410	calcium ion-binding protein								Medtr1g009640	hypothetical protein
		Medtr3g024510	GDSL-like lipase/acylhydrolase								Medtr3g073450	co-chaperone GrpE family protein
		Medtr8g098435	cytochrome P450 family 94 protein								Medtr4g105680	GDSL esterase/lipase plant-like protein
		Medtr4g028130	AP2/B3 transcription factor family protein								Medtr1g067150	RabGAP/TBC domain protein
		Medtr4g082360	transmembrane protein, putative								Medtr5g014310	aluminum activated malate transporter family protein
		Medtr4g123810	S-adenosylmethionine synthase-like protein								Medtr8g006290	phosphoglycerate mutase family protein
		Medtr2g078920	hypothetical protein								Medtr6g065270	carboxylesterase-like protein
		Medtr1g073340	oxidation resistance-like protein								Medtr3g081580	ZIP zinc/iron transport family protein
		Medtr1g094190	RNA pseudouridine synthase								Medtr1g057650	lecithin retinol acyltransferase
		Medtr3g058990	RNA recognition motif								Medtr8g031230	hypothetical protein
		Medtr4g094942	carboxy-terminal domain cyclin								Medtr5g027530	phosphoribulokinase
		Medtr2g020380	Serine/Threonine kinase family protein								Medtr4g006560	glycoprotein family protein
		Medtr5g037080	MYB-like transcription factor family protein								Medtr4g067290	FAR-RED impaired response-like protein
		Medtr2g103140	acyl thioesterase-like protein								Medtr5g048850	flavonol synthase/flavanone 3-hydroxylase
		Medtr5g083150	methyltransferase PMT16, putative								Medtr8g091410	FKBP-type peptidyl-prolyl cis-trans isomerase
		Medtr5g007350	WEB family plant protein								Medtr5g053940	methionine aminopeptidase 1B
		Medtr1g071040	core histone H2A/H2B/H3/H4								Medtr2g435540	hypothetical protein
		Medtr5g087090	receptor-like protein								Medtr7g088410	alpha-L-arabinofuranosidase
		Medtr7g052690	3-demethylubiquinone-9 3-methyltransferase domain protein								Medtr4g089080	transmembrane protein, putative
		Medtr5g098310	peroxisomal acetoacetyl-coenzyme A thiolase								Medtr2g090330	zinc finger, C3HC4 type (RING finger) protein
		Medtr7g075453	fasciclin-like arabinogalactan protein								Medtr8g099060	seed maturation protein
		Medtr3g075110	oxygen-independent coproporphyrinogen III oxidase, putative								Medtr8g095320	ferrochelatase
		Medtr5g042870	DHHC-type zinc finger protein								Medtr0271s0070	transmembrane protein, putative
		Medtr2g069050	translation elongation factor EF-2 subunit								Medtr1g107525	kynurenine formamidase-like protein
		Medtr8g105340	40S ribosomal protein S2-4								Medtr4g092760	palmitoyltransferase TIP1
		Medtr5g032670	hypothetical protein								Medtr7g103380	F-box protein PP2-A13
		Medtr4g101860	triose-phosphate transporter family protein								Medtr5g092080	lipocalin-like domain protein
		Medtr5g037070	zinc ion-binding protein								Medtr4g109310	soluble N-ethylmaleimide-sensitive factor adaptor protein
		Medtr1g030650	TCP-1/cpn60 chaperonin family protein								Medtr2g014860	optic atrophy 3 protein
		Medtr8g016320	glucose-methanol-choline (GMC) oxidoreductase family protein								Medtr3g088645	NAD(P)H-quinone oxidoreductase subunit M
		Medtr5g033220	hypothetical protein								Medtr2g024300	chaperonin-like RbcX protein
		Medtr8g076160	lactoylglutathione lyase/glyoxalase I family protein								Medtr4g068880	plastid division protein PDV2, putative
		Medtr5g027510	ERD (early-responsive to dehydration stress) family protein								Medtr2g060760	DNA-binding bromodomain protein, putative
		Medtr5g089000	proteasome-associated ECM29-like protein								Medtr1g112030	2Fe-2S ferredoxin superfamily protein
		Medtr5g091120	60S ribosomal protein L18a-3								Medtr8g075340	osmosensor histidine kinase
		Medtr5g045300	hypothetical protein								Medtr7g112320	DNA polymerase III, epsilon subunit-like protein
		Medtr2g076330	hypothetical protein								Medtr7g080930	acyl-CoA thioesterase, putative
		Medtr6g445110	plant/T8K14-16 protein								Medtr4g005450	7-dehydrocholesterol reductase-like protein
		Medtr3g088930	LRR receptor-like kinase family protein								Medtr3g108560	F-box/RNI/FBD-like domain protein
		Medtr1g053900	DUF761 domain protein								Medtr2g011720	receptor-interacting protein, putative
		Medtr7g062660	L-type lectin-domain receptor kinase IV2-like protein								Medtr3g464770	fructose-6-phosphate-2-kinase/fructose-2, 6-bisphosphatase
		Medtr3g091460	PPR containing plant-like protein								Medtr4g059000	vacuolar fusion MON1-like protein
		Medtr5g098980	BZIP transcription factor								Medtr4g127800	homogentisate phytyltransferase
		Medtr2g100110	beta-galactosidase								Medtr7g020800	integral membrane HRF1 family protein
		Medtr3g075450	sieve element occlusion protein								Medtr8g092030	iron-sulfur cluster assembly protein IscA
		Medtr8g099410	endo-1,4-beta-glucanase								Medtr3g112420	ATP-dependent protease LA (lon) domain protein
		Medtr6g082190	hypothetical protein								Medtr4g074600	DHHC-type zinc finger protein
		Medtr7g114340	esterase/lipase/thioesterase-like protein								Medtr1g103050	zinc finger, C3HC4 type (RING finger) protein
		Medtr2g041610	Rad7, putative								Medtr2g010210	LisH/CRA/RING-U-box protein
		Medtr2g013580	callose synthase-like protein								Medtr2g063110	eukaryotic aspartyl protease family protein
		Medtr4g096690	3-oxoacyl-(acyl carrier) synthase II								Medtr4g094785	FKBP-type peptidyl-prolyl cis-trans isomerase
		Medtr3g033040	PPR containing plant-like protein								Medtr4g099100	poly(U)-specific endoribonuclease-B-like protein
		Medtr3g081310	PPR containing plant protein								Medtr4g077210	cytochrome P450 family protein
		Medtr7g090640	P-loop nucleoside triphosphate hydrolase superfamily protein								Medtr7g104650	SOUL heme-binding family protein
		Medtr6g034195	pyruvate kinase family protein								Medtr4g019910	SnoaL-like domain protein
		Medtr2g035780	cellulose synthase-like protein								Medtr1g026125	CDSP32 protein (drought-induced stress protein of 32 kDa)
		Medtr7g110720	WRKY1b transcription factor								Medtr3g067935	double-strand telomere-binding protein, putative
		Medtr1g059610	O-linked N-acetylglucosamine transferase, putative								Medtr4g084180	sulfiredoxin
		Medtr7g011840	PPR containing plant-like protein								Medtr2g024310	malonyl-CoA decarboxylase
		Medtr2g078290	proliferation-associated 2G4-like protein								Medtr8g104930	plant UBX domain protein
		Medtr2g062610	carboxyl-terminal peptidase								Medtr7g099200	RmlC-like cupins superfamily protein
		Medtr3g079210	Lipid transfer protein								Medtr2g006290	2Fe-2S ferredoxin superfamily protein
		Medtr2g019600	DUF642 family protein								Medtr5g038520	SecE/sec61-gamma subunit of protein translocation complex protein
		Medtr8g442400	octicosapeptide/phox/Bem1p domain kinase superfamily protein								Medtr7g069480	DnaJ heat shock amino-terminal domain protein
		Medtr1g009230	extracellular ligand-gated ion channel protein								Medtr3g075070	hypothetical protein
		Medtr5g011000	DNA-directed RNA polymerase								Medtr7g090890	transmembrane protein 14C
		Medtr3g084520	flavonoid glucosyltransferase								Medtr2g082640	BHLH domain class transcription factor
		Medtr3g109040	xyloglucan glycosyltransferase								Medtr3g013980	VQ motif protein
		Medtr7g069070	electron transport SCO1/SenC family protein, putative								Medtr8g098420	glutathione S-transferase theta
		Medtr8g023150	pectinesterase/pectinesterase inhibitor								Medtr6g082810	tyrosine kinase family protein
		Medtr3g104810	substrate carrier family protein								Medtr3g089065	thioredoxin M-type protein
		Medtr5g094740	CBS domain protein/transporter associated domain protein								Medtr6g029200	superoxide dismutase [Cu-Zn] protein
		Medtr2g086450	myb-like transcription factor family protein								Medtr1g019440	alpha amylase domain protein
		Medtr8g007150	Serine/Threonine kinase family protein								Medtr7g010750	transmembrane amino acid transporter family protein
		Medtr6g084940	PLAC8 family protein								Medtr2g101430	DUF3820 family protein
		Medtr5g029070	DUF3444 domain protein								Medtr1g100305	NAD(P)-binding rossmann-fold protein
		Medtr7g490310	two-component response regulator ARR3-like protein								Medtr8g032700	fructosamine kinase
		Medtr2g072160	callose synthase-like protein								Medtr2g103590	thiol-disulfide oxidoreductase DCC
		Medtr5g094810	multidrug resistance protein ABC transporter family protein								Medtr8g012380	FKBP-type peptidyl-prolyl cis-trans isomerase
		Medtr1g031830	NBS-LRR type disease resistance protein								Medtr4g068510	cold acclimation protein WCOR413
		Medtr8g027160	endoplasmic reticulum-type calcium-transporting ATPase								Medtr7g033080	hypothetical protein
		Medtr7g101730	transmembrane protein, putative								Medtr2g090295	E3 ubiquitin-protein ligase RMA1H1-like protein
		Medtr5g027860	disease resistance protein (CC-NBS-LRR class) family protein								Medtr2g019530	inwardly rectifying potassium channel subunit
		Medtr2g046740	subtilisin-like serine protease								Medtr1g052165	esterase D, putative
		Medtr8g096030	PPR containing plant-like protein								Medtr7g092470	exo-polyalpha-D-galacturonosidase-like protein
		Medtr7g077810	ubiquitin-protein ligase, putative								Medtr5g071560	MAP kinase kinase kinase
		Medtr4g064997	DUF3527 domain protein								Medtr2g101380	2Fe-2S iron-sulfur cluster-binding domain protein
		Medtr5g097320	heat shock protein 81-2								Medtr5g025560	F-box SKIP31-like protein
		Medtr1g023985	ATP-dependent RNA helicase DHX8								Medtr1g112360	hypothetical protein
		Medtr4g119790	flowering-promoting factor-like protein								Medtr2g070420	peroxisomal (S)-2-hydroxy-acid oxidase GLO1
		Medtr8g075010	eukaryotic aspartyl protease family protein								Medtr5g023090	ankyrin domain protein
		Medtr1g084140	solute carrier family 40 protein								Medtr1g094720	DNL zinc finger protein
		Medtr3g092310	CAZy family GT8 glycosyltransferase								Medtr3g011610	myb transcription factor
		Medtr6g093060	transducin/WD40 repeat protein								Medtr3g040070	vacuolar protein sorting-associated protein 26A
		Medtr2g019640	cytochrome P450 family monooxygenase								Medtr3g107397	chaperon protein P139, putative
		Medtr1g068970	short-chain dehydrogenase TIC 32								Medtr1g015410	cytokinin oxidase/dehydrogenase-like protein
		Medtr3g092790	late embryogenesis abundant protein								Medtr4g102010	cornichon family protein
		Medtr8g085780	calcium ion-binding protein								Medtr1g094000	phosphoenolpyruvate carboxylase
		Medtr1g086820	PPR containing plant protein								Medtr8g028425	DUF2358 family protein
		Medtr7g103680	HhH-GPD base excision DNA repair family protein								Medtr1g101240	protein phosphatase 1 regulatory subunit inhibitor protein
		Medtr3g080550	embryo defective 1381 protein								Medtr4g035180	Serine/Threonine-kinase CCR3-like protein
		Medtr3g110660	transmembrane amino acid transporter family protein								Medtr7g091990	carboxy-terminal region remorin
		Medtr8g063500	core histone H2A/H2B/H3/H4								Medtr5g013800	transmembrane protein, putative
		Medtr6g461810	cleavage and polyadenylation specificity factor subunit 1								Medtr7g023560	C2H2-type zinc finger protein
		Medtr4g065030	GTPase Der protein								Medtr2g029370	photosystem I reaction center subunit III
		Medtr3g080870	oligopeptide transporter OPT family protein								Medtr4g017810	BCL-2-associated athanogene protein
		Medtr8g468500	LRR receptor-like kinase								Medtr7g114070	stress regulated protein
		Medtr5g097270	cation-transporting ATPase plant								Medtr5g016410	cytochrome P450 family 81 protein
		Medtr4g123860	PPR containing plant-like protein								Medtr4g087905	nudix hydrolase-like protein
		Medtr7g094240	synapse-associated protein, putative								Medtr3g072340	haloacid dehalogenase-like hydrolase
		Medtr6g486270	Myb/SANT-like DNA-binding domain protein								Medtr8g092680	plastid lipid-associated protein
		Medtr1g012420	DEAD-box ATP-dependent RNA helicase-like protein								Medtr5g029240	defender against apoptotic death-like protein
		Medtr4g099160	60S ribosomal protein L37a-2								Medtr7g013260	UDP-glucosyltransferase family protein
		Medtr5g033820	LRR receptor-like kinase								Medtr4g007710	hypothetical protein
		Medtr5g080700	hypothetical protein								Medtr4g116920	glycoside hydrolase family 18 protein
		Medtr7g089790	DNA gyrase subunit B								Medtr2g088390	APO RNA-binding protein
		Medtr1g080430	FTSH extracellular protease family protein								Medtr5g004770	O-acyltransferase (WSD1-like) family protein
		Medtr4g094932	F-box protein SKIP2								Medtr3g053890	serine-glyoxylate aminotransferase-like protein
		Medtr4g129760	hypothetical protein								Medtr1g086340	polyketide cyclase/dehydrase and lipid transporter
		Medtr2g084285	DUF2146 family protein								Medtr7g076250	zinc finger, C3HC4 type (RING finger) protein
		Medtr5g090990	4-hydroxyphenylpyruvate dioxygenase								Medtr8g068220	tRNA/rRNA methyltransferase SpoU family protein
		Medtr7g017570	PPR containing plant protein								Medtr1g035690	dishevelled/Egl-10/leckstrin domain protein
		Medtr1g015890	glutaredoxin-like protein, putative								Medtr1g101330	calmodulin-binding protein
		Medtr1g054525	disease resistance response protein								Medtr3g084030	rhodanese/cell cycle control phosphatase superfamily protein
		Medtr3g091610	VAMP-like protein, putative								Medtr5g009310	pleckstrin-like (PH) domain protein
		Medtr7g113420	alpha/beta hydrolase family protein								Medtr7g029030	peroxidase family protein
		Medtr4g055520	cellulose synthase-like protein A1								Medtr1g026310	acyl:CoA ligase
		Medtr8g030750	phosphatidylinositol N-acetyglucosaminlytransferase subunit P-like protein								Medtr5g043580	hypothetical protein
		Medtr6g072450	disease resistance protein (TIR-NBS-LRR class)								Medtr7g034715	monodehydroascorbate reductase
		Medtr7g006040	calcineurin-like metallo-phosphoesterase superfamily protein								Medtr8g091600	transmembrane protein, putative
		Medtr4g076180	DNA-binding protein								Medtr7g114660	plant/F20D21-34 protein
		Medtr1g097610	30S ribosomal protein S1								Medtr6g008530	cytochrome P450 family protein
		Medtr8g093880	methyltransferase PMT26-like protein, putative								Medtr2g016520	RING/FYVE/PHD zinc finger protein
		Medtr8g011460	actin-binding calponin-like (CH) domain protein								Medtr4g091530	octicosapeptide/phox/Bem1p (PB1) domain protein
		Medtr6g071430	disease resistance protein (TIR-NBS-LRR class)								Medtr5g039730	peroxisomal adenine nucleotide carrier protein
		Medtr3g067670	PPR containing plant-like protein								Medtr3g085510	microsomal signal peptidase 12 kDa protein
		Medtr5g083500	hypothetical protein								Medtr3g100280	mechanosensitive ion channel-like protein
		Medtr6g065580	DNA (cytosine-5)-methyltransferase								Medtr1g114290	thioredoxin-like protein
		Medtr3g110450	leucine-rich receptor-like kinase family protein								Medtr1g036460	caffeic acid O-methyltransferase
		Medtr3g108700	cryptochrome, DASH family protein								Medtr3g075190	zinc finger CCCH domain protein
		Medtr3g091380	pectinesterase/pectinesterase inhibitor								Medtr2g020770	histidine phosphotransfer protein
		Medtr7g024560	hypothetical protein								Medtr4g021470	branched chain alpha-keto acid dehydrogenase E1 beta subunit
		Medtr1g103500	senescence-associated protein SAG102								Medtr8g085910	peptidyl-tRNA hydrolase family protein
		Medtr3g103500	xyloglucan glycosyltransferase								Medtr7g032900	methyltransferase type 11
		Medtr8g088520	calpain family cysteine protease								Medtr8g020200	early flowering protein
		Medtr3g096000	ATP-dependent zinc metalloprotease FTSH-like protein								Medtr8g068190	cinnamyl alcohol dehydrogenase-like protein
		Medtr1g054935	white-brown-complex ABC transporter family protein								Medtr1g050518	PP2A regulatory subunit TAP46-like protein
		Medtr5g086350	ubiquitin fusion degradation protein (UFD1), putative								Medtr3g067685	armadillo/beta-catenin repeat protein
		Medtr1g094740	lysine-specific demethylase ELF6-like protein, putative								Medtr3g111310	phosphoglycerate mutase family protein
		Medtr8g087940	5'-3' exonuclease family protein								Medtr5g014430	CAAX protease self-immunity protein
		Medtr1g045490	calcium-binding EF hand protein								Medtr3g052770	zinc finger protein
		Medtr1g115300	elongator complex protein								Medtr6g007697	potassium transporter-like protein
		Medtr7g088720	zinc finger (C3HC4-type RING finger) family protein, putative								Medtr2g061420	hypothetical protein
		Medtr2g028480	membrane-anchored endo-1,4-beta-glucanase								Medtr5g021580	salt tolerance-like protein
		Medtr8g005155	transcription termination factor family protein								Medtr7g022870	sulfate/bicarbonate/oxalate exchanger and transporter sat-1
		Medtr4g055920	DNA-binding and zinc-finger protein								Medtr3g081150	cysteine proteinase superfamily protein
		Medtr0009s0120	phosphatidylinositol 3- and 4-kinase								Medtr3g098170	acyl-coenzyme A thioesterase-like protein
		Medtr5g068570	transducin/WD40 repeat protein								Medtr2g082090	GRAS family transcription factor
		Medtr5g007970	diphthamide biosynthesis protein								Medtr8g102020	charged multivesicular body protein
		Medtr7g100260	hypothetical protein								Medtr4g073220	receptor-like kinase
		Medtr2g031620	toprim domain protein								Medtr5g059820	nitrate reductase [NADH]-like protein
		Medtr2g104940	major intrinsic protein (MIP) family transporter								Medtr3g101400	patatin-like phospholipase
		Medtr8g067590	hydroxyproline-rich glycoprotein family protein, putative								Medtr1g081620	O-acetylserine (thiol) lyase
		Medtr2g078310	PHD finger and bromo-adjacent-like domain protein								Medtr4g016980	AMP deaminase
		Medtr4g129920	cytosolic purine 5-nucleotidase								Medtr1g030430	cation transporter ChaC
		Medtr8g103480	PPR containing plant-like protein								Medtr4g123760	autophagy protein Atg8 ubiquitin-like protein
		Medtr2g034960	B-type response regulator								Medtr3g099773	target SNARE coiled-coil protein
		Medtr4g075330	hypothetical protein								Medtr5g023040	pentatricopeptide (PPR) repeat protein
		Medtr4g098900	purine permease								Medtr0053s0030	ubiquinone biosynthesis protein UbiB
		Medtr7g083870	short-chain dehydrogenase/reductase								Medtr0590s0010	glucose-6-phosphate 1-dehydrogenase
		Medtr1g069750	ABC transporter family I protein, SmABCI protein								Medtr8g095220	Zn-dependent alcohol dehydrogenase family protein
		Medtr7g117980	hypothetical protein								Medtr3g094160	alpha-galactosidase-like protein
		Medtr7g028970	ATP-dependent chaperone ClpB								Medtr4g007980	F-box/kelch-repeat plant protein
		Medtr5g077690	DEAD-box ATP-dependent RNA helicase								Medtr3g095180	transmembrane protein, putative
		Medtr5g096030	RPM1-interacting protein 4 (RIN4) family protein								Medtr6g085050	ATP-dependent Clp protease adaptor protein ClpS
		Medtr4g116210	nodulin-like/MFS transporter								Medtr8g074050	2OG-Fe(II) oxygenase family oxidoreductase
		Medtr4g045743	histone-lysine N-methyltransferase ATXR3								Medtr8g086330	protein transporter Sec61 subunit beta-like protein
		Medtr6g015370	longifolia protein								Medtr3g010220	RNA-binding KH domain protein
		Medtr7g078680	polygalacturonase/glycoside hydrolase family protein								Medtr7g079520	Grx4 family monothiol glutaredoxin
		Medtr5g059260	GDP-fucose protein O-fucosyltransferase								Medtr1g032430	UDP-3-O-[3-hydroxymyristoyl] N-acetylglucosamine deacetylase
		Medtr2g040410	zinc knuckle (CCHC-type) family protein								Medtr2g028530	oxidoreductase/ferric-chelate reductase
		Medtr5g097170	DnaJ heat shock amino-terminal domain protein								Medtr7g083130	esterase/lipase/thioesterase family protein
		Medtr5g093600	syntaxin of plants protein								Medtr7g066120	fructose-1,6-bisphosphatase
		Medtr5g004640	histone deacetylase family protein								Medtr8g076760	folate transporter/carrier-like protein
		Medtr3g084790	phragmoplast-associated kinesin-related protein								Medtr7g021530	phosphatase 2C family protein
		Medtr7g108860	CS domain protein								Medtr7g063270	NAD(P)-binding rossmann-fold protein
		Medtr7g092360	Serine/Threonine kinase family protein								Medtr7g111860	stem-loop-binding protein of 41 kDa protein B
		Medtr5g044050	cobalamin biosynthesis protein								Medtr5g007400	GCN5-related N-acetyltransferase (GNAT) family protein
		Medtr3g037230	zinc finger, C3HC4 type (RING finger) protein								Medtr2g010510	plant/T16L1-180 protein, putative
		Medtr8g028565	WRKY family transcription factor								Medtr5g016150	sigma factor sigb regulation rsbq-like protein
		Medtr5g069660	hypothetical protein								Medtr2g020820	hypothetical protein
		Medtr5g067980	SNF2 domain protein/helicase domain protein								Medtr8g028120	glyoxylate/succinic semialdehyde reductase
		Medtr6g007773	calmodulin-binding protein								Medtr7g112400	drought-induced protein
		Medtr8g030800	RNA polymerase II transcription mediators protein								Medtr7g095100	plant/T24G3-80 protein
		Medtr8g032570	armadillo/beta-catenin-like repeat protein								Medtr4g034770	photosystem I assembly protein Ycf4
		Medtr2g089975	disease resistance protein (CC-NBS-LRR class) family protein								Medtr5g025610	cytochrome P450 family ABA 8'-hydroxylase
		Medtr3g064560	regulator of chromosome condensation (RCC1) family protein								Medtr1g030850	hypothetical protein
		Medtr4g035310	RNA recognition motif								Medtr7g080220	DUF2358 family protein
		Medtr1g072640	PALE CRESS protein (PAC)								Medtr2g039120	beta-like galactosidase
		Medtr2g023540	5'-adenylylsulfate reductase								Medtr1g085680	cytochrome P450 family 709 protein
		Medtr5g038220	chromosome condensation regulator RCC1 repeat protein								Medtr5g047390	receptor-like protein
		Medtr6g004810	RNA-binding (RRM/RBD/RNP motif) family protein								Medtr3g045770	serine carboxypeptidase-like protein
		Medtr2g079300	DUF2921 family protein								Medtr7g095930	transmembrane protein, putative
		Medtr7g083585	hypothetical protein								Medtr3g115370	catalase heme-binding enzyme
		Medtr5g090430	ATP-dependent RNA helicase, putative								Medtr3g088040	light-harvesting complex I chlorophyll A/B-binding protein
		Medtr3g094770	E3 ubiquitin-protein ligase RKP-like protein								Medtr8g041410	cysteine protease inhibitor cystatin
		Medtr3g009500	UDP-glucosyltransferase, putative								Medtr3g023830	LRR and ubiquitin-like domain plant-like protein
		Medtr6g463330	cation diffusion facilitator family transporter								Medtr4g011820	aspartate aminotransferase
		Medtr1g014070	phototropic-responsive NPH3 family protein								Medtr1g050502	bZIP transcription factor
		Medtr2g085170	DUF616 family protein								Medtr5g041940	NAC transcription factor-like protein
		Medtr8g107730	hypothetical protein								Medtr1g105615	cysteine-rich receptor-kinase-like protein
		Medtr3g015500	NBS-LRR type disease resistance protein								Medtr7g010160	DUF1666 family protein
		Medtr3g464150	double Clp-N motif P-loop nucleoside triphosphate hydrolase superfamily protein								Medtr7g116380	serine/threonine-protein phosphatase PP1
		Medtr1g028320	glucosamine-6-phosphate isomerase/6-phosphogluconolactonase								Medtr1g484830	plant IF-like protein
		Medtr7g072560	saposin B domain protein								Medtr4g080020	F-box protein MAX2
		Medtr2g007855	COP9 signalosome complex subunit 8								Medtr3g080080	nucleotide exchange factor SIL1
		Medtr5g087590	trans-2-enoyl-CoA reductase								Medtr3g115180	transmembrane protein, putative
		Medtr1g031690	DNA gyrase subunit A								Medtr1g030290	long-chain fatty acyl CoA ligase, putative
		Medtr5g088250	F-box/LRR protein								Medtr3g118100	hypothetical protein
		Medtr5g031470	kinesin motor domain Di-glucose-binding protein								Medtr8g079120	methylesterase
		Medtr8g099605	FTSH extracellular protease family protein								Medtr8g079030	prolyl oligopeptidase family protein
		Medtr1g076540	pyruvate kinase family protein								Medtr3g028150	thylakoid lumenal 19 kDa protein
		Medtr1g009690	transcriptional regulator of RNA polII, SAGA, subunit								Medtr8g107430	transmembrane protein, putative
		Medtr1g086000	plastid transcriptionally active protein								Medtr5g042420	NAD(P)H dehydrogenase
		Medtr1g069855	Rho termination factor, putative								Medtr5g006410	hypothetical protein
		Medtr4g117470	ribosomal protein S8								Medtr2g089510	cytochrome b6-F complex iron-sulfur subunit
		Medtr7g112580	pectinesterase/pectinesterase inhibitor								Medtr8g080750	viral movement protein
		Medtr5g093940	PHD-finger protein								Medtr8g069915	EF hand calcium-binding family protein
		Medtr4g061090	vacuolar proton ATPase a3-like protein								Medtr3g117380	GATA type zinc finger transcription factor family protein
		Medtr6g007070	L-aspartate oxidase								Medtr8g043480	inositol polyphosphate 5-phosphatase I
		Medtr5g085780	calcineurin-metallo-phosphoesterase-like protein								Medtr3g073040	OSBP(oxysterol-binding protein)-related protein 1C
		Medtr7g017440	leguminosin group485 secreted peptide								Medtr7g109970	nitrogen regulatory protein P-II
		Medtr3g015440	TPR domain protein								Medtr2g045050	acyl-CoA thioesterase
		Medtr7g104500	cell division FtsZ-like protein								Medtr3g110180	casein kinase I-like protein
		Medtr7g056747	glycoside hydrolase family 1 protein								Medtr8g008930	1-aminocyclopropane-1-carboxylate oxidase-like protein
		Medtr7g076230	periodic tryptophan protein								Medtr1g067050	adenylate kinase
		Medtr0136s0060	activator of 90 kDa heat shock ATPase-like protein								Medtr7g058510	PPPDE thiol peptidase family protein, putative
		Medtr5g067170	UDP-glucosyltransferase family protein								Medtr4g007700	Snf1-related kinase interactor 1, putative
		Medtr4g094895	polysaccharide biosynthesis protein								Medtr1g013820	chorismate mutase
		Medtr2g084835	MORN domain protein								Medtr7g117200	WRKY family transcription factor
		Medtr2g031990	short-chain dehydrogenase/reductase family protein								Medtr7g113960	sugar porter (SP) family MFS transporter
		Medtr8g097190	15-cis-zeta-carotene isomerase								Medtr7g080530	phosphoglycolate phosphatase-like protein
		Medtr5g086030	LysM receptor kinase K1B								Medtr4g082820	UDP-glucosyltransferase family protein
		Medtr8g103380	Zc3h12a-like ribonuclease NYN domain protein								Medtr8g107380	protection of telomeres 1a protein
		Medtr8g039690	nudix hydrolase-like protein								Medtr8g012400	O-glycosyl hydrolase family 17 protein
		Medtr3g037080	actin-binding FH2 (formin-like) protein, putative								Medtr8g101570	homotetrameric cytidine deaminase
		Medtr4g051662	NB-ARC domain protein								Medtr3g435320	NDH-dependent flow 6 protein
		Medtr1g044135	plant/T32M21-140 protein								Medtr2g095880	Serine/Threonine-kinase rlckvii-like protein, putative
		Medtr4g043650	glycerol-3-phosphate dehydrogenase								Medtr2g097580	ZIP metal ion transporter family protein
		Medtr1g082215	viral A-type inclusion protein, putative								Medtr2g072930	2OG-Fe(II) oxygenase family oxidoreductase
		Medtr1g012620	myosin heavy chain-like protein								Medtr7g100550	PPR containing plant-like protein
		Medtr4g088220	guanylate-binding family protein								Medtr4g006875	sister chromatid cohesion PDS5-like protein
		Medtr5g089490	GTPase-activator protein for Rho-like GTPase family protein								Medtr5g092820	eukaryotic translation initiation factor SUI1
		Medtr5g087520	KRR1 small subunit processome component								Medtr8g020630	germin family 3 protein
		Medtr5g025100	kinesin-like calmodulin-binding protein								Medtr7g082660	plastid movement impaired-like protein
		Medtr1g016170	GATA zinc finger protein								Medtr5g027940	hypothetical protein
		Medtr4g077910	cellulose synthase-like protein								Medtr8g063090	hypothetical protein
		Medtr1g051125	armadillo/beta-catenin-like repeat protein								Medtr4g071010	transmembrane protein, putative
		Medtr4g114160	FkbM family methyltransferase								Medtr3g035130	long-chain acyl-CoA synthetase
		Medtr4g119670	CCAAT-binding factor								Medtr4g094538	N-acetylglucosaminyl-phosphatidylinositol de-N-acetylase
		Medtr3g026780	uroporphyrinogen-III C-methyltransferase								Medtr8g088420	tyrosine phosphatase, putative
		Medtr4g093650	RNA-binding KH domain protein								Medtr5g016810	AP2 domain transcription factor
		Medtr3g113170	polyamine oxidase								Medtr2g099125	RNA-binding ASCH domain protein
		Medtr1g098240	nucleotide/sugar transporter family protein								Medtr2g088230	gaba-receptor-associated protein ubiquitin domain protein
		Medtr7g078800	50S ribosomal protein L5P								Medtr1g054865	calmodulin-domain kinase CDPK protein
		Medtr5g020870	plant/F18B3-190 protein, putative								Medtr1g016230	glycine dehydrogenase [decarboxylating] protein
		Medtr4g071180	core histone H2A/H2B/H3/H4								Medtr1g096290	hypothetical protein
		Medtr8g101340	RNA helicase, ATP-dependent, SK12/DOB1 protein								Medtr4g025940	cytochrome P450 family 71 protein
		Medtr2g031410	zinc ion-binding protein								Medtr6g032880	NDH-dependent cyclic electron flow protein, putative
		Medtr2g087295	bHLH transcription factor-like protein								Medtr4g063090	tonoplast intrinsic protein
		Medtr5g088337	ribonuclease H superfamily polynucleotidyl transferase								Medtr3g096760	amino acid permease
		Medtr7g117270	plant organelle RNA recognition domain protein								Medtr7g090370	haloacid dehalogenase-like hydrolase family protein
		Medtr8g096110	transferring glycosyl group transferase								Medtr4g063100	myb transcription factor
		Medtr1g012520	EIN3-binding F-box-like protein								Medtr4g095050	cytochrome P450 family protein
		Medtr8g056900	guanine nucleotide exchange factor, putative								Medtr4g013200	thylakoid membrane phosphoprotein 14 kDa protein
		Medtr8g030680	signal peptide peptidase-like protein								Medtr1g007860	alpha/beta fold hydrolase
		Medtr7g080575	sister chromatid cohesion 1 protein								Medtr5g056550	alpha/beta-hydrolase superfamily protein
		Medtr2g064880	zinc ion-binding protein								Medtr3g463080	sodium-dependent phosphate transporter, putative
		Medtr1g086870	receptor-like Serine/Threonine-kinase ALE2-like protein								Medtr7g094470	transmembrane protein, putative
		Medtr5g088780	ATP synthase regulation protein NCA2								Medtr5g074290	DUF4228 domain protein
		Medtr2g027560	O-glycosyl hydrolase family 17 protein								Medtr1g108330	transmembrane protein, putative
		Medtr4g113100	LRR receptor-like kinase								Medtr8g010120	alpha/beta fold hydrolase
		Medtr2g006570	serine hydroxymethyltransferase								Medtr1g086990	calcium-dependent phosphotriesterase superfamily protein
		Medtr2g062640	natural resistance associated macrophage protein								Medtr1g076840	RmlC-like cupins superfamily protein
		Medtr1g024005	ATRAD3-like protein								Medtr4g084120	secondary thiamine-phosphate synthase enzyme
		Medtr4g109510	DnaJ heat shock family protein, putative								Medtr5g091900	transmembrane protein, putative
		Medtr4g108570	nucleosome/chromatin assembly factor group protein								Medtr8g096910	pathogenesis-related thaumatin family protein
		Medtr2g093280	carbamoyl-phosphate synthase large chain								Medtr4g127040	WRKY family transcription factor
		Medtr5g075955	transporter family ABC domain protein								Medtr5g012290	peptide/nitrate transporter
		Medtr6g021950	pectate lyase family protein								Medtr7g076400	digalactosyldiacylglycerol synthase
		Medtr6g022790	transmembrane amino acid transporter family protein								Medtr3g075230	haloacid dehalogenase-like hydrolase
		Medtr1g045060	transmembrane protein, putative								Medtr6g024415	PPR containing plant protein
		Medtr2g090660	hypothetical protein								Medtr1g009980	plastid lipid-associated protein
		Medtr4g113720	PPPDE thiol peptidase family protein, putative								Medtr2g084535	lysosomal pro-X carboxypeptidase-like protein
		Medtr1g008060	transcription factor jumonji (JmjC) domain protein, putative								Medtr5g011220	PGR5-like protein 1A
		Medtr7g037020	mediator of RNA polymerase II transcription subunit 21								Medtr3g070810	NLI interacting factor-like phosphatase
		Medtr5g083790	60S ribosomal protein L13a-4								Medtr1g075730	phosphatase 2C family protein
		Medtr7g055620	raffinose synthase or seed inhibition protein Sip1								Medtr7g084380	nudix hydrolase-like protein
		Medtr1g067570	DUF4378 domain protein								Medtr7g013850	anthocyanin 5-aromatic acyltransferase
		Medtr5g011050	phospholipase D alpha 1								Medtr3g006730	glycyl-tRNA synthetase/glycine-tRNA ligase
		Medtr1g047130	50S ribosomal L24-like protein								Medtr4g120420	hypothetical protein
		Medtr4g080777	disease resistance protein (TIR-NBS-LRR class), putative								Medtr5g040600	transmembrane protein, putative
		Medtr8g058380	anaphase promoting complex protein								Medtr6g004430	GHMP kinase ATP-binding protein, putative
		Medtr6g012810	Serine/Threonine kinase family protein								Medtr3g102120	SPla/RYanodine receptor (SPRY) domain protein
		Medtr7g066210	legume lectin beta domain protein								Medtr4g005440	CGI-like protein
		Medtr2g059350	GDP-fucose O-fucosyltransferase-like protein								Medtr8g080230	PLAT/LH2 domain lipoxygenase family protein
		Medtr4g127820	transducin/WD-like repeat-protein								Medtr0388s0020	SAUR-like auxin-responsive family protein
		Medtr5g097510	nuclear protein Es2								Medtr3g062890	NADH-quinone oxidoreductase cyanobacterial subunit N
		Medtr7g084560	DEAD-box-like helicase superfamily protein								Medtr1g093600	AP2/ERF and B3 domain transcription factor
		Medtr1g054205	peroxidase family protein								Medtr5g053270	CHUP1-like protein
		Medtr7g078090	ATP-dependent helicase BRM								Medtr8g106690	PAP fibrillin domain protein,expressed protein
		Medtr5g087560	TCP-1/cpn60 chaperonin family protein								Medtr4g125510	mediator of RNA polymerase II transcription subunit 20b
		Medtr3g053350	PPR containing plant-like protein								Medtr1g090380	cytosolic 5'-nucleotidase III, putative
		Medtr1g105965	pyruvate kinase family protein								Medtr8g043450	Pre-rRNA-processing protein TSR2, motif protein
		Medtr4g097120	PPR containing plant-like protein								Medtr0172s0030	RNA polymerase sigma factor
		Medtr5g044120	PPR containing plant-like protein								Medtr2g091220	riboflavin kinase/fmn hydrolase
		Medtr1g107135	alpha-L-fucosidase-like protein								Medtr1g101840	2OG-Fe(II) oxygenase family protein
		Medtr5g099280	CMP-sialic acid transporter, putative								Medtr8g095150	MACPF domain protein
		Medtr0305s0020	C2 calcium/lipid-binding and GRAM domain protein								Medtr3g093400	response to low sulfur protein, putative
		Medtr8g085280	histidine kinase-, DNA gyrase B								Medtr6g014150	UDP-glucosyltransferase family protein
		Medtr1g102880	hypothetical protein								Medtr2g097900	aluminum-activated citrate transporter
		Medtr3g073820	acetyl-CoA carboxylase								Medtr3g096800	transmembrane amino acid transporter family protein
		Medtr4g120900	topless-like protein								Medtr2g038040	transcription factor
		Medtr3g099757	glutathione S-transferase, amino-terminal domain protein								Medtr1g085550	polyketide cyclase/dehydrase and lipid transporter
		Medtr2g018690	auxin response factor 2								Medtr4g094742	NAD(P)-binding rossmann-fold protein, putative
		Medtr2g102435	amino-terminal acetyltransferase, putative								Medtr4g078390	O-acyltransferase WSD1-like protein
		Medtr1g030860	hypothetical protein								Medtr3g064090	cysteine-rich RLK (receptor-like kinase) protein
		Medtr3g010350	hypothetical protein								Medtr5g071900	fructose-6-phosphate-2-kinase/fructose-2, 6-bisphosphatase
		Medtr4g084060	alpha 1,4-glycosyltransferase family protein								Medtr5g065080	purine permease
		Medtr3g078770	ethylene insensitive transcription factor								Medtr1g102980	auxin canalization protein
		Medtr5g081240	transducin/WD-like repeat-protein								Medtr8g098415	NAD(P)-binding rossmann-fold protein
		Medtr5g082900	clathrin heavy chain								Medtr3g105050	hypothetical protein
		Medtr6g060230	LRR receptor-like kinase								Medtr7g095920	beta-carotene isomerase D27
		Medtr3g006280	disease resistance protein (TIR-NBS-LRR class)								Medtr8g098460	serine/threonine dehydratase serine racemase
		Medtr2g096000	DNA-binding protein, putative								Medtr2g023320	soluble starch synthase III-1
		Medtr2g014220	60S ribosomal protein L15-1								Medtr0536s0020	UDP-glucosyltransferase family protein
		Medtr3g063410	tubulin alpha-1 chain								Medtr1g100607	hypothetical protein
		Medtr4g078640	adoMet-dependent rRNA methyltransferase Spb1								Medtr1g019360	cold regulated protein, putative
		Medtr8g093250	cystathionine beta-lyase family protein								Medtr3g108910	hypothetical protein
		Medtr8g012320	xyloglucan glycosyltransferase								Medtr7g113020	epoxide hydrolase
		Medtr4g075150	serine carboxypeptidase-like protein								Medtr2g023280	DUO pollen-like protein, putative
		Medtr7g075120	hypothetical protein								Medtr4g095440	hypothetical protein
		Medtr4g068150	P-loop nucleoside triphosphate hydrolase superfamily protein								Medtr4g092520	LRR receptor-like kinase family protein
		Medtr8g074010	phosphoserine aminotransferase								Medtr3g065480	calmodulin-binding heat-shock protein
		Medtr3g069080	delta-1-pyrroline-5-carboxylate synthetase								Medtr7g093490	thioredoxin
		Medtr7g095710	calcium-transporting ATPase								Medtr6g053720	prolyl 4-hydroxylase alpha subunit, putative
		Medtr1g037310	zinc finger, C3HC4 type (RING finger) protein								Medtr5g027220	plant/K24G6-12 protein
		Medtr2g101990	kinesin motor catalytic domain protein								Medtr1g081330	WNK kinase
		Medtr1g054300	WD-40 repeat protein/notchless protein, putative								Medtr2g027100	ADP-ribosylation factor GTPase-activating AGD12-like protein
		Medtr2g011490	PLAC8 family protein								Medtr4g133770	transmembrane protein, putative
		Medtr3g072030	wound-induced-like protein								Medtr4g094525	fatty acid 2-hydroxylase-like protein
		Medtr5g072480	ubiquitin-activating enzyme E1 1								Medtr5g070210	undecaprenyl pyrophosphate synthase
		Medtr2g087870	acid phosphatase/vanadium-dependent haloperoxidase								Medtr1g016800	DUF1639 family protein
		Medtr2g437660	glycosyltransferase family 92 protein								Medtr2g081010	S54 family peptidase
		Medtr0227s0020	60S acidic ribosomal protein								Medtr1g112940	protein phosphatase 2A regulatory B subunit family protein
		Medtr2g018680	60S ribosomal protein L38A								Medtr3g090900	RNA polymerase sigma factor
		Medtr2g009110	splicing factor 3B subunit 1								Medtr8g043960	bZIP transcription factor
		Medtr4g013260	WRKY transcription factor								Medtr5g022240	armadillo repeat only protein
		Medtr1g051315	DNA topoisomerase IV								Medtr4g109600	glycerophosphoryl diester phosphodiesterase family protein
		Medtr4g123850	drug resistance transporter-like ABC domain protein								Medtr1g112510	D-glycerate dehydrogenase/hydroxypyruvate reductase
		Medtr4g116860	endoribonuclease dicer-like protein								Medtr7g072120	LURP-one-like protein
		Medtr7g092050	G-type lectin S-receptor-like Serine/Threonine-kinase								Medtr1g098660	thioredoxin
		Medtr3g045420	PPR containing plant-like protein								Medtr3g111700	heat shock protein-binding protein, putative
		Medtr1g019130	wuschel-related homeobox protein								Medtr5g054770	ATP-dependent Clp protease adaptor protein ClpS
		Medtr5g038910	myb transcription factor								Medtr2g082590	thioredoxin
		Medtr2g022860	membrane-associated salt-inducible protein								Medtr3g058240	cytochrome P450 family 71 protein
		Medtr8g010750	TCP-1/cpn60 chaperonin family protein								Medtr1g112740	FAD-dependent urate hydroxylase-like protein
		Medtr8g076100	heterogeneous nuclear ribonucleoprotein								Medtr4g125530	stress responsive A/B barrel domain protein
		Medtr2g026725	Myb/SANT-like DNA-binding domain protein								Medtr5g009500	substrate carrier family protein
		Medtr4g007250	plastocyanin-like domain protein								Medtr2g066110	phosphoglycerate kinase-like protein
		Medtr8g070070	histone-lysine N-methyltransferase, suvh protein, putative								Medtr1g052135	carboxy-terminal processing peptidase-like protein
		Medtr3g109620	transcriptional regulatory plant protein, putative								Medtr5g032420	dicarboxylate carrier protein
		Medtr2g017980	DNA polymerase III subunit gamma/tau								Medtr7g056393	2OG-Fe(II) oxygenase family oxidoreductase
		Medtr6g488100	BHLH transcription factor-like protein								Medtr3g098490	transferring glycosyl group transferase
		Medtr4g123597	transducin family protein/WD-40 repeat protein								Medtr4g074210	DUF3067 family protein
		Medtr1g063180	suppressor of auxin resistance 1 protein								Medtr5g034230	DUF1645 family protein
		Medtr5g043970	UDP-glucose 6-dehydrogenase family protein								Medtr4g054290	fatty acid hydroxylase superfamily protein
		Medtr8g030620	glycerol-3-phosphate acyltransferase								Medtr1g102890	1,2-dihydroxy-3-keto-5-methylthiopentene dioxygenase
		Medtr8g074610	F-box protein								Medtr6g051780	transmembrane protein, putative
		Medtr4g078230	glycoside hydrolase family 5 protein								Medtr4g017640	verticillium wilt resistance-like protein
		Medtr2g015790	ribosomal protein L34								Medtr8g036165	2-oxoglutarate (2OG) and Fe(II)-dependent oxygenase superfamily protein
		Medtr5g094770	PPR containing plant-like protein								Medtr4g079750	CMV 1a interacting protein
		Medtr2g436760	isoleucine-tRNA ligase								Medtr6g042030	transmembrane protein, putative
		Medtr1g093240	auxin-responsive AUX/IAA family protein								Medtr3g104980	DnaJ heat shock amino-terminal domain protein, putative
		Medtr2g096100	histone H4 domain protein								Medtr8g099495	RING-H2 finger ATL21A-like protein
		Medtr7g089120	tubulin beta-1 chain								Medtr8g076680	epoxide hydrolase
		Medtr3g095100	LRR receptor-like kinase family protein								Medtr7g065230	glutathione S-transferase, amino-terminal domain protein
		Medtr3g087780	eukaryotic aspartyl protease family protein								Medtr3g078610	succinate dehydrogenase subunit 4
		Medtr7g021190	carboxy-terminal domain phosphatase-like protein, putative								Medtr3g019390	Serine/Threonine kinase family protein
		Medtr5g005380	Serine/Threonine-kinase TOR								Medtr6g007030	trypsin-like serine protease
		Medtr7g067540	double-stranded RNA-binding motif protein								Medtr8g059015	thioredoxin M-type protein
		Medtr7g063470	bHLH transcription factor-like protein								Medtr4g071860	fructose-bisphosphate aldolase class I
		Medtr8g036115	hypothetical protein								Medtr4g106940	CASP ARALYDRAFT-like protein
		Medtr5g099020	MATE efflux family protein								Medtr3g085890	NADH-ubiquinone reductase complex 1 MLRQ subunit
		Medtr1g111390	transmembrane protein PFT27								Medtr2g099490	CCAAT-binding transcription factor
		Medtr5g096290	DUF1296 family protein								Medtr8g087820	cyclic phosphodiesterase-like protein
		Medtr5g067150	CBL-interacting kinase								Medtr3g106400	class II knotted-like homeobox protein
		Medtr8g071820	periplasmic polyamine-binding protein, putative								Medtr7g084800	glyceraldehyde-3-phosphate dehydrogenase
		Medtr5g090090	chromodomain helicase-DNA-binding protein								Medtr5g010040	hypothetical protein
		Medtr0009s0390	heat shock protein 81-2								Medtr8g099095	calmodulin-domain kinase CDPK protein
		Medtr5g089330	parvulin-type peptidyl prolyl cis/trans isomerase								Medtr8g095280	ENTH/VHS/GAT family protein
		Medtr2g064740	U5 small nuclear ribonucleoprotein 200 kDa helicase								Medtr4g122220	enoyl-CoA hydratase/isomerase family protein
		Medtr1g013040	Serine/Threonine kinase family protein								Medtr5g071550	serine/threonine phosphatase family, 2C domain protein
		Medtr5g016600	beta-1,4-xylosyltransferase, putative								Medtr4g007220	galactoside 2-alpha-L-fucosyltransferase-like protein
		Medtr5g023730	fatty acyl-CoA synthetase family protein								Medtr2g048720	inositol transporter 4
		Medtr4g113090	bile acid:sodium symporter								Medtr8g099000	tubby C 2 protein
		Medtr8g035620	AMP-dependent synthetase and ligase family protein								Medtr2g036430	malectin/receptor-like kinase family protein
		Medtr5g098860	PPR containing plant-like protein								Medtr4g094010	white-brown-complex ABC transporter family protein, putative
		Medtr4g044663	Serine/Threonine kinase family protein								Medtr8g098275	bHLH transcription factor
		Medtr8g077125	GTP-binding protein Era protein								Medtr3g017500	calcium-dependent ARF-type GTPase activating family protein
		Medtr4g103790	NOP56-like pre RNA processing ribonucleoprotein								Medtr7g033680	hypothetical protein
		Medtr1g103020	3-oxoacyl-(acyl carrier) synthase II								Medtr4g055030	Low molecular weight tyrosine-phosphatase, putative
		Medtr6g084400	plant synaptotagmin								Medtr8g085620	lipase/lipooxygenase, PLAT/LH2 family protein, putative
		Medtr7g102070	ABC transporter B family protein								Medtr2g082580	oxygen-evolving enhancer protein
		Medtr8g079485	60S ribosomal protein L38A								Medtr3g460800	NAD-dependent protein deacetylase SRT2
		Medtr2g027780	zinc finger, C3HC4 type (RING finger) protein								Medtr1g073260	hypothetical protein
		Medtr3g086150	TGN-related, localized SYP41-interacting protein, putative								Medtr7g102310	rhodanese/cell cycle control phosphatase superfamily protein
		Medtr7g020860	ADP-ribosylation factor GTPase-activating protein AGD10								Medtr7g116320	AT hook motif DNA-binding family protein
		Medtr4g084150	RPB3 DNA-directed RNA polymerase II subunit 3								Medtr3g102470	F-box GID2-like protein
		Medtr0003s0560	serine carboxypeptidase-like protein								Medtr2g031590	FAD-binding berberine family protein
		Medtr8g027180	calcium-binding EF-hand protein								Medtr5g008050	rubredoxin family protein
		Medtr2g078450	zinc finger, C3HC4 type (RING finger) protein								Medtr4g037265	hypothetical protein
		Medtr5g083780	Nop53 (60S ribosomal biogenesis) protein								Medtr4g077940	protein transporter
		Medtr1g060010	cell division FtsZ-like protein								Medtr4g084280	calcium-dependent lipid-binding (CaLB domain) family protein
		Medtr1g019640	EF hand protein								Medtr1g028100	stress-induced receptor-like kinase
		Medtr1g007490	hypothetical protein								Medtr3g073100	phosphatidylinositol-4-phosphate 5-kinase family protein
		Medtr8g023680	ethylene-responsive transcription factor ERF118-like protein								Medtr3g067795	tyrosine kinase family protein
		Medtr8g012325	40S ribosomal S8-like protein								Medtr3g086640	hypothetical protein
		Medtr3g092250	hypothetical protein								Medtr4g010180	LURP-one-like protein
		Medtr0103s0090	nodulin MtN21/EamA-like transporter family protein								Medtr1g007840	transmembrane protein, putative
		Medtr8g021330	exocyst subunit exo70 family protein								Medtr8g087320	hypothetical protein
		Medtr2g085340	RNA-binding S4 domain protein								Medtr3g092060	P-loop nucleoside triphosphate hydrolase superfamily protein
		Medtr1g012840	octicosapeptide/phox/Bem1p domain protein								Medtr6g023580	hypothetical protein
		Medtr4g057970	ruBisCO large subunit-binding protein protein								Medtr4g083540	SBP (S-ribonuclease-binding protein) family protein
		Medtr3g077050	60S ribosomal protein L27a-3								Medtr1g051895	calcium-binding EF-hand protein
		Medtr2g071620	ubiquitin carboxy-terminal hydrolase								Medtr4g005330	substrate carrier family protein
		Medtr8g446850	UDP-glcnac-adolichol phosphate glcnac-1-P-transferase								Medtr1g081950	VAMP-associated protein
		Medtr3g070460	GDSL-like lipase/acylhydrolase								Medtr4g021800	haloacid dehalogenase-like hydrolase
		Medtr2g021320	guanylate kinase-like protein								Medtr5g021170	protein reversion-TO-ethylene SENSITIVITY protein
		Medtr6g007650	methyl-CpG-binding domain protein								Medtr7g444820	plastid lipid-associated protein
		Medtr6g011800	ATP-dependent RNA helicase SUPV3L1								Medtr6g083740	receptor-like kinase
		Medtr1g100683	DNA mismatch repair MSH3-like protein								Medtr2g042970	DUF581 family protein
		Medtr7g097060	arabinose 5-phosphate isomerase, putative								Medtr2g095840	zinc-binding alcohol dehydrogenase family protein
		Medtr1g114220	PPR containing plant-like protein								Medtr1g102370	transcription factor
		Medtr8g022280	COP1-interacting-like protein								Medtr7g116360	polyubiquitin 3
		Medtr2g059890	rhodanese/cell cycle control phosphatase superfamily protein								Medtr1g032560	hypothetical protein
		Medtr3g111540	transmembrane protein, putative								Medtr2g089795	photosystem II biogenesis protein
		Medtr8g083290	flavonoid glucosyltransferase								Medtr7g118260	PRR response regulator
		Medtr4g132500	leucyl-tRNA synthetase								Medtr7g063440	chromosome condensation regulator RCC1 repeat protein
		Medtr7g096420	kelch repeat F-box protein								Medtr3g095010	ABC transporter F family protein
		Medtr3g111670	histone deacetylase complex subunit SAP30 Sin3-binding protein								Medtr4g133230	tonoplast dicarboxylate transporter-like protein
		Medtr1g060600	60S acidic ribosomal protein								Medtr4g082330	transmembrane protein, putative
		Medtr5g028350	rRNA-processing EBP2-like protein								Medtr2g025040	plastid lipid-associated protein
		Medtr8g107470	LRR receptor-like kinase								Medtr7g013200	UDP-glucosyltransferase family protein
		Medtr1g035230	pyrophosphate-fructose-6-phosphate 1-phosphotransferase								Medtr1g086585	insulin-induced protein
		Medtr5g091110	NOL1/NOP2/sun family protein								Medtr8g064870	limonoid UDP-glucosyltransferase-like protein
		Medtr7g075940	ARM repeat protein								Medtr4g082340	ERD (early-responsive to dehydration stress) family protein
		Medtr8g092060	UPF0202 plant-like protein								Medtr6g009410	plant/F14N23-31 protein
		Medtr8g065740	transcription factor								Medtr2g072190	hydroxyacylglutathione hydrolase
		Medtr3g012040	40S ribosomal protein S3a-1								Medtr2g064405	cation diffusion facilitator family transporter
		Medtr3g100050	GATA transcription factor								Medtr4g103550	SNF1-related kinase regulatory subunit gamma 1
		Medtr1g058390	LETM1-like protein								Medtr3g098650	glycoside hydrolase family 38 amino-terminal domain protein
		Medtr1g037280	sister chromatid cohesion PDS5-like protein								Medtr2g030400	3-hydroxyisobutyrate dehydrogenase
		Medtr4g098500	LSD1-type zinc finger protein								Medtr4g128930	zinc finger constans-like protein
		Medtr1g089600	receptor-like kinase in in flowers protein								Medtr2g017590	major intrinsic protein (MIP) family transporter
		Medtr1g050670	erythroid differentiation-related factor 1, putative								Medtr7g013810	glycoside hydrolase family 81 protein
		Medtr2g084275	auxin-regulated protein								Medtr5g036290	matrixin family protein
		Medtr4g062450	heavy-metal-associated domain protein								Medtr4g133870	outward rectifying potassium channel protein
		Medtr4g103680	argininosuccinate synthase								Medtr7g058700	tyrosine/DOPA decarboxylase
		Medtr2g102520	carboxy-terminal domain cyclin								Medtr3g052120	(3S)-linalool/(E)-nerolidol/(E,E)-geranyl linalool synthase
		Medtr1g103100	40S ribosomal protein S3a-1								Medtr7g092750	BZIP family transcription factor
		Medtr5g038060	peptide/nitrate transporter								Medtr8g024590	CBL-interacting kinase
		Medtr1g055315	START-2 domain protein								Medtr1g041475	phosphatase 2C family protein
		Medtr1g073010	Obg family GTPase CgtA								Medtr4g032905	plant/F12K8-2 protein, putative
		Medtr3g099700	MATE efflux family protein								Medtr2g103280	biotin carboxyl carrier acetyl-CoA carboxylase
		Medtr3g005710	glucuronoxylan 4-O-methyltransferase								Medtr4g124930	DUF581 family protein
		Medtr5g091390	WRKY family transcription factor								Medtr5g005480	cysteine-rich receptor-kinase-like protein
		Medtr1g085620	pectinacetylesterase family protein								Medtr8g080370	kelch repeat F-box protein
		Medtr3g074260	plant/F14D7-9 protein								Medtr5g012850	formyltetrahydrofolate deformylase
		Medtr3g111810	hypothetical protein								Medtr2g080290	transmembrane protein, putative
		Medtr3g070165	C2 domain protein								Medtr1g022400	PPR containing plant protein
		Medtr2g096570	core histone H2A/H2B/H3/H4								Medtr3g070340	light-harvesting complex I chlorophyll A/B-binding protein
		Medtr2g079510	nucleolar GTP-binding-like protein								Medtr1g083110	photosystem II reaction center PsbP family protein
		Medtr6g084410	CRS1/YhbY (CRM) domain protein								Medtr4g115900	actin-related protein 2/3 complex subunit 3
		Medtr8g009290	pigment defective 320 protein, putative								Medtr3g033150	RNA polymerase sigma factor
		Medtr4g082950	glycogen/starch/alpha-glucan phosphorylase family protein								Medtr1g090737	long-chain acyl-CoA synthetase
		Medtr7g020980	ethylene response factor								Medtr7g116300	C-Myc-binding-like protein
		Medtr1g023690	BZIP transcription factor								Medtr1g083690	catalytic/protein phosphatase type 2C
		Medtr7g099610	histone H4 domain protein								Medtr7g079530	haloacid dehalogenase-like hydrolase family protein
		Medtr3g005360	deoxyribonucleoside kinase								Medtr5g034250	carbonic anhydrase family protein
		Medtr1g095650	GTP-binding elongation factor Tu family protein								Medtr2g080990	hypothetical protein
		Medtr2g088820	histone-lysine N-methyltransferase								Medtr4g108800	ribulose-phosphate 3-epimerase
		Medtr8g106630	ATP-dependent RNA helicase DHX36-like protein								Medtr2g081140	vesicle-associated-like protein
		Medtr1g068960	PPR containing plant-like protein								Medtr3g109200	AIG2-like (avirulence induced protein) family protein
		Medtr1g022045	plant/F18O14-17 protein								Medtr8g015270	glucose-6-phosphate 1-dehydrogenase, putative
		Medtr8g023330	exocyst complex component Sec10								Medtr1g009030	plant/F12B17-70 protein
		Medtr7g096520	poly(ADP-ribose) polymerase domain protein								Medtr4g085070	DnaJ heat shock amino-terminal domain protein
		Medtr3g452750	LRR receptor-like kinase								Medtr3g462990	thylakoid soluble phosphoprotein TSP9 protein
		Medtr8g028180	eukaryotic translation initiation factor 1A-like protein								Medtr1g015290	ultraviolet-B-repressible protein
		Medtr7g029015	nodulin-like/MFS transporter								Medtr8g031440	tRNA-specific adenosine deaminase
		Medtr5g035150	Pmr5/Cas1p GDSL/SGNH-like acyl-esterase family protein								Medtr8g074210	strictosidine synthase family protein
		Medtr6g009370	LRR receptor-like kinase								Medtr1g021040	transcription factor
		Medtr7g021030	ribosomal protein L7Ae/L30e/S12e/Gadd45 family protein								Medtr2g010280	cytochrome P450 family protein
		Medtr7g086690	cation calcium exchanger								Medtr1g087200	universal stress family protein
		Medtr6g069685	ketose-bisphosphate aldolase class-II family protein								Medtr3g075090	Ulp1 protease family, carboxy-terminal domain protein
		Medtr2g046130	receptor-like kinase plant								Medtr8g088560	UDP-glucosyltransferase family protein
		Medtr8g079790	calmodulin-domain kinase CDPK protein								Medtr1g018030	acyl-CoA N-acyltransferase domain protein
		Medtr7g058930	male sterility MS5 family protein								Medtr5g016440	cytochrome P450 family protein
		Medtr8g022050	nucleolysin TIAR-like protein								Medtr1g116320	plastid lipid-associated protein
		Medtr8g086060	thioredoxin family protein, putative								Medtr4g016510	GDSL-like lipase/acylhydrolase
		Medtr7g110320	squamosa promoter-binding-like protein								Medtr4g052620	NAC transcription factor-like protein
		Medtr7g115550	cell division control protein, putative								Medtr4g081510	RNA-binding (RRM/RBD/RNP motif) family protein
		Medtr6g027620	valyl-tRNA synthetase/valine-tRNA ligase								Medtr2g090055	formiminotransferase-cyclodeaminase-like protein
		Medtr3g082650	RNA recognition motif								Medtr7g105100	alpha/beta fold hydrolase
		Medtr3g071620	DEAD-box ATP-dependent RNA helicase-like protein								Medtr4g020460	glucose-induced degradation-like protein, putative
		Medtr5g096860	armadillo/beta-catenin-like repeat protein								Medtr3g093970	hypothetical protein
		Medtr5g094430	WRKY family transcription factor								Medtr1g061850	FKBP-type peptidyl-prolyl cis-trans isomerase
		Medtr1g070145	kinesin light chain, putative								Medtr4g094962	FAD-dependent oxidoreductase
		Medtr7g088680	nascent proteinassociated complex alpha chain								Medtr2g061790	zinc finger, C3HC4 type (RING finger) protein
		Medtr5g028290	LRR and NB-ARC domain disease resistance protein, putative								Medtr3g104400	ZIP zinc/iron transport family protein
		Medtr1g094130	hypothetical protein								Medtr7g013180	UDP-glucosyltransferase family protein
		Medtr5g013540	peptidyl-prolyl cis-trans isomerase								Medtr3g087860	NAD(P)-binding rossmann-fold protein
		Medtr7g057770	60S ribosomal protein L13a-4								Medtr1g099290	chitinase
		Medtr5g089970	GTP-binding protein HflX								Medtr8g076940	cytochrome P450 family protein
		Medtr2g054880	arginine N-methyltransferase, putative								Medtr5g016100	DUF1230 family protein
		Medtr1g066860	40S ribosomal protein S23-1								Medtr7g080793	cytochrome protein C
		Medtr7g085820	importin beta-3, putative								Medtr4g009870	F-box/LRR-like protein
		Medtr6g012830	DUF1997 family protein								Medtr8g012410	hypothetical protein
		Medtr3g091310	histone-lysine N-methyltransferase ATX3								Medtr6g014170	UDP-glucosyltransferase family protein
		Medtr8g077150	chaperone DnaJ-domain protein, putative								Medtr7g080270	glucosamine-fructose-6-phosphate aminotransferase
		Medtr3g462710	proton-dependent oligopeptide transport family protein								Medtr1g032250	1-aminocyclopropane-1-carboxylate oxidase-like protein
		Medtr4g008200	GDP-fucose protein O-fucosyltransferase								Medtr4g108360	BHLH transcription factor
		Medtr5g041930	YGL010w-like protein								Medtr1g025680	GDSL-like lipase/acylhydrolase
		Medtr5g012210	adenine phosphoribosyltransferase-like protein								Medtr4g120410	catalytic/protein phosphatase type 2C
		Medtr1g080950	GDP-D-mannose-3,5-epimerase								Medtr2g008120	serine decarboxylase
		Medtr7g075840	CAZy family GT8 glycosyltransferase								Medtr2g010590	CAP, cysteine-rich secretory protein, antigen 5
		Medtr2g101290	ATP-dependent zinc metalloprotease FTSH protein								Medtr3g027890	signal peptidase complex subunit 3B-like protein
		Medtr4g037575	hypothetical protein								Medtr4g081675	S-locus lectin kinase family protein
		Medtr2g100870	MMS19 nucleotide excision repair-like protein								Medtr7g097150	AGC kinase
		Medtr5g080780	histone acetyltransferase type B catalytic subunit, putative								Medtr2g049790	CBL-interacting kinase
		Medtr5g034290	nucleic acid-binding, OB-fold-like protein								Medtr4g088430	drought-induced protein
		Medtr5g092130	DNA/RNA-binding protein Kin17, motif protein								Medtr4g080790	electron transfer flavoprotein subunit alpha
		Medtr8g016330	receptor-like Serine/Threonine-kinase ALE2								Medtr8g085650	F-box/kelch-repeat plant-like protein
		Medtr7g026230	actin-97								Medtr5g018365	methyl esterase
		Medtr3g027140	RNA-binding (RRM/RBD/RNP motif) family protein								Medtr8g070530	phototropin-2 protein
		Medtr7g113360	zinc finger (Ran-binding) family protein								Medtr2g022760	glycoside hydrolase family 1 protein
		Medtr0077s0010	hypothetical protein								Medtr7g092170	DIS3-exonuclease-like protein
		Medtr7g088050	translocon at the outer envelope membrane ofs protein								Medtr3g111580	biotin/lipoate A/B protein ligase family protein
		Medtr4g094815	caffeoyl-CoA 3-O-methyltransferase								Medtr4g107970	WRKY family transcription factor
		Medtr8g102240	NAC transcription factor-like protein								Medtr7g081270	transcription termination factor family protein
		Medtr3g008270	U-box kinase family protein								Medtr2g008970	ICE-like protease (caspase) p20 domain protein
		Medtr8g098345	UDP-N-acetylmuramyl-tripeptide synthetase								Medtr2g069350	SBP (S-ribonuclease-binding protein) family protein, putative
		Medtr0189s0030	P-loop nucleoside triphosphate hydrolase superfamily protein								Medtr7g056450	S-locus lectin kinase family protein
		Medtr6g008500	cytochrome P450 family 82 protein								Medtr1g115740	light-harvesting complex I chlorophyll A/B-binding protein
		Medtr4g086370	autophagy protein								Medtr3g114850	plastocyanin
		Medtr5g015570	60S ribosomal protein L26-1								Medtr5g045770	cytochrome P450 family 71 protein
		Medtr3g026400	glycoside hydrolase family 1 protein								Medtr2g008590	SpoIIE-like protein phosphatase domain protein
		Medtr7g021500	importin-like protein								Medtr8g102470	6-phosphogluconate dehydrogenase NAD-binding domain protein
		Medtr7g111650	meiotically up-regulated protein 71-like protein								Medtr4g091190	FAD-binding berberine family protein
		Medtr7g114260	HASTY-like protein								Medtr4g005070	high chlorophyll fluorescence phenotype 173 protein
		Medtr3g027200	NB-ARC domain disease resistance protein								Medtr3g086230	photosystem II core complex family psbY protein
		Medtr2g093510	pre-mRNA-processing-splicing factor								Medtr5g032090	mechanosensitive ion channel-like protein
		Medtr7g051230	2Fe-2S ferredoxin-like protein								Medtr4g084270	phosphoglucomutase/phosphomannomutase family protein
		Medtr4g098820	ribose-phosphate pyrophosphokinase								Medtr8g098770	RING-H2 zinc finger protein
		Medtr1g014040	enoyl-CoA hydratase/isomerase								Medtr8g067280	basic helix loop helix (bHLH) family transcription factor
		Medtr2g019370	plant gibberellin 2-oxidase								Medtr7g099450	LRR ribonuclease inhibitor domain protein
		Medtr8g036880	ADP/ATP carrier protein								Medtr1g009613	WRKY family transcription factor
		Medtr2g025190	ubiquitin-specific protease family C19 protein								Medtr1g016120	ZIP zinc/iron transport family protein
		Medtr1g032610	RNA-directed RNA polymerase								Medtr2g010815	regulator of ribonuclease activity protein A
		Medtr1g095570	Myb DNA-binding domain protein								Medtr4g082810	UDP-glucosyltransferase family protein
		Medtr5g070450	RNA recognition motif								Medtr8g102820	alpha/beta-hydrolase domain protein
		Medtr3g491920	transducin/WD40 repeat protein								Medtr3g463720	RING/U-box protein
		Medtr2g098425	hypothetical protein								Medtr8g045695	polyketide cyclase/dehydrase and lipid transporter
		Medtr5g027970	extra-large GTP-binding protein								Medtr1g078030	mammalian STARD2 lipid-binding START domain protein
		Medtr6g084920	C-8,7 sterol isomerase, putative								Medtr3g082720	hypothetical protein
		Medtr3g075530	E3 ubiquitin-protein ligase RGLG2-like protein								Medtr3g077410	NAD(P)-binding rossmann-fold protein
		Medtr4g068320	B3 domain transcription factor VRN1-like protein								Medtr2g072450	inner membrane protease subunit 1
		Medtr3g091820	Dof-type zinc finger DNA-binding family protein								Medtr4g021210	ribulose bisphosphate carboxylase/oxygenase activase
		Medtr2g100640	DNA repair-like proteinRadA								Medtr7g038720	iron-regulated ABC transporter membrane component SufB
		Medtr7g112460	topless-like protein								Medtr7g109520	calvin cycle protein CP12-1
		Medtr1g113830	Serine/Threonine-kinase ATR-like protein								Medtr4g064883	enoyl-(acyl carrier) reductase
		Medtr2g069680	PPR containing plant-like protein								Medtr3g100230	chromosome-associated kinesin KIF4-like protein, putative
		Medtr2g030630	translocon outer complex protein								Medtr3g008010	UDP-glucosyltransferase family protein
		Medtr8g464450	lysine-specific histone demethylase-like protein								Medtr7g066590	LRR receptor-like kinase
		Medtr2g084985	stress responsive A/B barrel domain protein								Medtr8g072330	hypothetical protein
		Medtr6g061670	DUF296 domain protein								Medtr5g009140	triacylglycerol lipase
		Medtr8g062720	DEAD-box ATP-dependent RNA helicase								Medtr0004s0440	peroxisomal biogenesis factor 11 family protein
		Medtr3g462400	histone H4 domain protein								Medtr5g033230	glutamate-glyoxylate aminotransferase
		Medtr7g093560	tubulin gamma complex-associated protein								Medtr8g091995	nudix family hydrolase
		Medtr7g056313	RNA polymerase Rpb1 carboxy-terminal repeat protein, putative								Medtr4g095660	acetamidase/formamidase, putative
		Medtr6g004840	embryo defective 3012 protein								Medtr8g020290	disease resistance protein (TIR-NBS-LRR class), putative
		Medtr7g451340	eukaryotic translation initiation factor 4G-like protein								Medtr7g088330	cytochrome P450 family protein
		Medtr7g018610	nuclear matrix constituent-like protein								Medtr1g106730	C2H2-type zinc finger protein
		Medtr5g086790	tousled-like kinase 2								Medtr3g491830	protein phosphatase 2C-like protein
		Medtr5g021610	lactoylglutathione lyase/glyoxalase I family protein								Medtr5g022130	chaperone protein DnaJ 11
		Medtr8g012340	peptidyl-prolyl cis-trans isomerase FKBP62-like protein								Medtr4g010150	fatty-acid desaturase
		Medtr2g098470	ethylene insensitive transcription factor								Medtr2g099950	cell-wall invertase
		Medtr4g065040	NAD-dependent aldehyde dehydrogenase family protein								Medtr2g022190	RING zinc finger protein, putative
		Medtr1g105890	transmembrane protein, putative								Medtr8g040630	transcription factor IIB
		Medtr2g094020	beta-galactosidase-like protein								Medtr1g069915	CRAL/TRIO, amino-terminal domain protein
		Medtr8g019520	alfin-like transcription factor								Medtr2g049780	transcription termination factor family protein
		Medtr8g105350	microtubule-associated protein 70-1								Medtr6g065370	CXE carboxylesterase
		Medtr2g097290	double-strand telomere-binding protein, putative								Medtr3g104950	ultraviolet-B-repressible protein
		Medtr1g013790	WRKY family transcription factor								Medtr6g004100	ferredoxin-thioredoxin reductase, variable chain
		Medtr4g109420	dentin sialophosphoprotein-like protein, putative								Medtr2g030240	2-succinylbenzoate-CoA ligase/peroxisomal protein
		Medtr4g119100	acyl-CoA-binding domain protein								Medtr6g445490	transmembrane protein, putative
		Medtr6g048300	septum site determining protein MinD, putative								Medtr1g116270	glutathione S-transferase
		Medtr2g010110	DNA polymerase V-like protein, putative								Medtr1g094730	Serine/Threonine kinase family protein
		Medtr6g033340	duplicated homeodomain protein, putative								Medtr1g110670	monoglyceride lipase, putative
		Medtr8g080520	cytochrome P450 family 78 protein								Medtr0102s0060	indole-3-acetic acid-amido synthetase
		Medtr4g028960	plant U-box protein								Medtr8g028525	hypothetical protein
		Medtr2g093960	C2H2-type zinc finger protein								Medtr5g030600	starch synthase
		Medtr1g056800	embryo defective 2016 protein								Medtr3g093530	cytochrome P450 family protein
		Medtr7g111770	hypothetical protein								Medtr7g112490	protein phosphatase 2C family protein
		Medtr5g086540	LysM receptor kinase K1B								Medtr2g086580	PAK-box/P21-Rho-binding domain Rho GTPase activating protein
		Medtr5g072900	calcineurin-like metallo-phosphoesterase superfamily protein								Medtr5g042520	plant/M4I22-120 protein, putative
		Medtr5g022000	transformation/transcription domain associated protein								Medtr1g025550	calcium-dependent lipid-binding (CaLB domain) family protein
		Medtr5g081250	folylpolyglutamate synthase								Medtr5g033590	alpha/beta-hydrolase superfamily protein
		Medtr6g011680	ABC transporter B family protein								Medtr4g011280	peptide/nitrate transporter plant
		Medtr4g100920	asparagine-tRNA ligase								Medtr7g015710	PLC-like phosphodiesterase superfamily protein
		Medtr1g064630	Serine/Threonine kinase stpk-V protein								Medtr6g032990	myb-like transcription factor family protein
		Medtr7g093640	hypothetical protein								Medtr5g097970	hypothetical protein
		Medtr1g047200	transcription initiation factor TFIID, subunit TAF11								Medtr4g057310	RING finger and CHY zinc finger protein
		Medtr1g015930	C2H2 type zinc finger protein								Medtr1g116120	plastid transketolase
		Medtr1g076430	3-ketoacyl-CoA synthase-like protein								Medtr1g026170	alpha amylase domain protein
		Medtr7g058790	Clavata3/ESR (CLE) gene family member MtCLE06								Medtr0565s0010	GDSL-like lipase/acylhydrolase
		Medtr1g087300	triacylglycerol lipase SDP1								Medtr2g099140	transmembrane protein, putative
		Medtr8g011470	pathogenic type III effector avirulence factor Avr AvrRpt-cleavage: cleavage site protein								Medtr5g010090	phosphoglycerate mutase family protein
		Medtr4g005880	D-3-phosphoglycerate dehydrogenase family protein								Medtr1g081280	DUF2358 family protein
		Medtr1g072780	PWWP domain protein								Medtr4g127690	transmembrane protein, putative
		Medtr8g106170	SWAP (suppressor-of-white-APricot)/surp domain protein								Medtr8g062990	zinc induced facilitator-like protein
		Medtr2g095390	white-brown-complex ABC transporter family protein								Medtr5g025570	hypothetical protein
		Medtr7g070240	nucleolar complex-associated protein								Medtr7g096150	photosystem II reaction center W
		Medtr1g069405	transmembrane protein, putative								Medtr3g101670	light-harvesting complex I chlorophyll A/B-binding protein
		Medtr1g042300	NADH-ubiquinone oxidoreductase 51 kDa subunit								Medtr6g014585	hypothetical protein
		Medtr3g095730	plant U-box protein								Medtr8g088590	integrin-linked kinase family protein
		Medtr5g009530	ubiquitin ligase cop1, putative								Medtr1g072360	F-box GID2-like protein
		Medtr2g027090	sister chromatid cohesion PDS5-like protein								Medtr2g064650	photosystem II 10 kDa proteinPsbR protein
		Medtr8g046140	50S ribosomal protein L5P								Medtr3g110280	glycoside hydrolase family 18 protein
		Medtr3g095810	40S ribosomal SA-like protein								Medtr4g011530	phototropic-responsive NPH3 family protein
		Medtr3g077450	modifier OF SNC1 1, putative								Medtr4g132020	senescence regulator
		Medtr2g100270	PRA1 (prenylated RAB acceptor) family protein								Medtr2g013140	stem-specific TSJT1-like protein
		Medtr3g013635	40S ribosomal protein S19-1								Medtr8g072010	pectinacetylesterase family protein
		Medtr1g022145	GYF domain protein								Medtr1g110870	zinc finger constans-like protein
		Medtr1g107480	D-3-phosphoglycerate dehydrogenase family protein								Medtr6g029390	methyltransferase-like protein
		Medtr4g085810	receptor-like kinase								Medtr2g054130	SOUL heme-binding family protein
		Medtr5g067670	lung seven transmembrane receptor family protein								Medtr8g027885	UDP-glucosyltransferase family protein
		Medtr8g097210	MACPF domain protein								Medtr3g061480	transmembrane protein, putative
		Medtr5g081230	serine/threonine-protein phosphatase PP1								Medtr4g006970	CBL-interacting kinase
		Medtr8g088370	import component Toc86/159, G and M domain protein								Medtr4g100480	nudix family hydrolase
		Medtr5g096890	neutral/alkaline non-lysosomal ceramidase								Medtr3g098100	acyl-CoA thioesterase, putative
		Medtr4g094705	E3 ubiquitin-protein ligase UPL1-like protein								Medtr5g030950	serine hydroxymethyltransferase
		Medtr5g083300	chromatin remodeling complex subunit								Medtr4g125600	ultraviolet-B-repressible protein
		Medtr6g088790	leucine-rich receptor-like kinase family protein								Medtr4g021260	Avr9/Cf-9 rapidly elicited protein
		Medtr7g115580	ankyrin repeat 13B-like protein								Medtr4g012850	carnitine/acylcarnitine carrier CACL-like protein
		Medtr2g104140	topless-like protein								Medtr1g021730	inositol polyphosphate 5-phosphatase I
		Medtr8g027810	pentatricopeptide (PPR) repeat protein								Medtr8g494200	phytoalexin deficient protein
		Medtr7g099880	nuclear pore complex Nup205-like protein								Medtr7g116795	thylakoid membrane phosphoprotein 14 kDa protein
		Medtr2g098110	outer membrane OMP85 family protein								Medtr1g111060	hypothetical protein
		Medtr4g092620	LL-diaminopimelate aminotransferase								Medtr4g092840	phosphoglycerate mutase family protein
		Medtr2g006750	importin beta-4								Medtr3g015100	alkaline/neutral invertase
		Medtr4g094130	3,4-dihydroxy-2-butanone 4-phosphate synthase								Medtr5g021390	cytochrome P450 family ferulate hydroxylase
		Medtr5g007790	chromosome region maintenance protein 1/exportin								Medtr3g086830	hypothetical protein
		Medtr8g091470	cellulose synthase-interactive protein								Medtr5g016090	prolyl 4-hydroxylase subunit alpha-like protein
		Medtr4g089170	alpha/beta hydrolase family protein								Medtr4g127510	OSBP(oxysterol-binding protein)-related protein 4C
		Medtr5g030430	basic helix loop helix (bHLH) family transcription factor								Medtr4g066330	glycoside hydrolase family 1 protein
		Medtr1g008310	PPR containing plant-like protein								Medtr1g027700	malectin/receptor-like kinase family protein
		Medtr5g097580	RNA-binding (RRM/RBD/RNP motif) family protein								Medtr7g053200	Serine/Threonine-kinase OXI1-like protein
		Medtr3g408430	F-box plant-like protein								Medtr5g024880	3-hydroxy-3-methylglutaryl-coenzyme A reductase-like protein
		Medtr3g088665	PHD-finger protein								Medtr7g114490	benzyl alcohol O-benzoyltransferase
		Medtr8g072640	3-hydroxy-3-methylglutaryl-coenzyme A reductase-like protein								Medtr4g131760	glucose-1-phosphate adenylyltransferase family protein
		Medtr8g018747	heavy metal-associated domain protein								Medtr7g063390	enoyl-(acyl carrier) reductase
		Medtr2g007250	vacuolar protein sorting-associated protein, putative								Medtr4g052840	late embryogenesis abundant hydroxyproline-rich glycoprotein
		Medtr1g073690	RNA-binding (RRM/RBD/RNP motif) family protein								Medtr5g006670	12-oxophytodienoate reductase-like protein
		Medtr6g083780	receptor-like kinase								Medtr1g067320	transmembrane protein, putative
		Medtr0011s0320	triose-phosphate transporter family protein								Medtr1g110510	S1/P1 nuclease family protein
		Medtr4g134530	DNA polymerase III subunit gamma/tau								Medtr5g026910	transmembrane protein, putative
		Medtr4g094598	ribosomal protein S8								Medtr1g077480	alpha-galactosidase-like protein
		Medtr2g438400	ankyrin repeat plant-like protein								Medtr3g070100	sedoheptulose-1,7-bisphosphatase
		Medtr5g026640	sodium:solute symporter family protein								Medtr5g013690	SBP (S-ribonuclease-binding protein) family protein
		Medtr1g077800	Serine/Threonine kinase family protein								Medtr1g027890	receptor-like kinase
		Medtr2g030300	WPP domain associated protein								Medtr4g087160	maternal effect embryo arrest protein, putative
		Medtr7g069210	bacteriochlorophyll synthase, putative								Medtr4g084020	trypsin family protein
		Medtr6g087000	cyclic nucleotide-binding domain protein								Medtr1g010130	endonuclease V-like protein
		Medtr7g109830	long-chain fatty acyl CoA ligase								Medtr3g073330	hypothetical protein
		Medtr7g104930	small nuclear ribonucleoprotein								Medtr3g079420	linoleate 13S-lipoxygenase 2-1, related protein
		Medtr6g013150	WRKY transcription factor 11-2, putative								Medtr3g020970	subtilisin inhibitor 1
		Medtr2g438150	potassium transporter 12								Medtr4g120800	phosphoglucomutase, putative
		Medtr1g018350	SPOC domain protein								Medtr4g119850	F-box plant-like protein
		Medtr5g086700	ubiquitin carboxyl-terminal hydrolase-like protein								Medtr2g016150	plant/F28N24-12 protein
		Medtr2g089080	histone-lysine N-methyltransferase ATXR3								Medtr7g108775	DUF538 family protein
		Medtr3g087800	cellulose synthase-interactive protein								Medtr2g061030	homeobox associated leucine zipper protein
		Medtr2g451540	heat shock protein 70 (HSP70)-interacting protein, putative								Medtr1g081550	cytidine/deoxycytidylate deaminase family protein
		Medtr4g087080	hypothetical protein								Medtr4g070660	transmembrane protein, putative
		Medtr5g013250	FAD/NAD(P)-binding oxidoreductase family protein								Medtr4g066630	glycoside hydrolase family 1 protein
		Medtr2g006020	transducin/WD40 repeat protein								Medtr1g072260	stem-loop-binding protein of 41 kDa protein A
		Medtr7g090020	BTB/POZ ankyrin repeat protein								Medtr2g090020	wound-responsive family protein
		Medtr4g081380	thioredoxin								Medtr1g080800	Chitinase / Hevein / PR-4 / Wheatwin2
		Medtr1g025620	hypothetical protein								Medtr7g117550	hypothetical protein
		Medtr3g083500	mediator of RNA polymerase II transcription subunit 13								Medtr7g106000	harpin-induced-like protein
		Medtr7g015770	disease resistance protein (CC-NBS-LRR class) family protein								Medtr2g086880	NAC transcription factor-like protein
		Medtr5g090620	UDP-glucose flavonoid 3-O-glucosyltransferase								Medtr7g080250	thioredoxin
		Medtr4g113270	nucleotide-sugar transporter								Medtr3g010000	photosystem I reaction center subunit V
		Medtr5g075450	cytochrome P450 family cinnamate 4-hydroxylase								Medtr8g009560	fatty acid hydroxylase superfamily protein
		Medtr8g099900	tRNA nucleotidyltransferase/poly(A) polymerase								Medtr8g069800	F-box/kelch-repeat plant protein
		Medtr2g084555	serine kinase-like protein								Medtr5g038420	TWIN LOV protein
		Medtr8g076070	peptidylprolyl cis/trans isomerase, NIMA-interacting protein								Medtr2g098015	hypothetical protein
		Medtr7g033165	GDSL-like lipase/acylhydrolase								Medtr4g086855	sucrose nonfermenting 1(SNF1)-related kinase
		Medtr7g033720	F-box/LRR protein								Medtr0795s0020	metal ion-binding protein, putative
		Medtr1g010090	hypothetical protein								Medtr4g134130	universal stress family protein
		Medtr6g021740	PPR containing plant-like protein								Medtr7g095960	DUF506 family protein
		Medtr7g061540	E3 ubiquitin-protein ligase								Medtr6g034725	carbon-nitrogen family hydrolase
		Medtr2g040970	EEIG1/EHBP1 protein amino-terminal domain protein								Medtr4g005300	TPR domain protein
		Medtr8g013990	DUF1677 family protein								Medtr3g114750	syringolide-induced protein 14-1-1
		Medtr0076s0010	S-adenosyl-L-methionine decarboxylase leader peptide protein								Medtr1g060050	1-phosphatidylinositol phosphodiesterase-like protein
		Medtr6g080420	elongation factor Tu (EF-Tu) GTP-binding family protein								Medtr4g036675	UDP-N-acetylglucosamine acyltransferase
		Medtr5g078090	ADP-ribosylation factor-like protein A1D								Medtr8g032260	plant/T32A16-60 protein
		Medtr1g116370	glucan synthase-like protein								Medtr4g080050	DUF688 family protein
		Medtr8g037325	structural maintenance of chromosomes protein								Medtr4g057450	xyloglucan endotransglucosylase/hydrolase family protein
		Medtr8g005870	PPR containing plant-like protein								Medtr2g461950	leguminosin group485 secreted peptide
		Medtr4g019130	SOUL heme-binding family protein								Medtr6g049280	heavy metal-associated domain protein
		Medtr1g031750	armadillo/beta-catenin-like repeat protein, putative								Medtr3g092040	rhodanese/cell cycle control phosphatase superfamily protein
		Medtr3g093470	COP1-interacting-like protein, putative								Medtr4g080350	DnaJ heat shock amino-terminal domain protein
		Medtr8g085980	tubulin beta-1 chain								Medtr2g090200	photosystem II Pbs27 protein
		Medtr8g442420	peptidyl-prolyl cis-trans isomerase-like protein								Medtr4g057960	P-loop nucleoside triphosphate hydrolase superfamily protein
		Medtr1g038815	P-loop nucleoside triphosphate hydrolase superfamily protein								Medtr8g095470	VQ motif protein
		Medtr8g020920	receptor-like kinase								Medtr5g026430	3-hydroxy-3-methylglutaryl-coenzyme A reductase-like protein
		Medtr7g104890	signal recognition particle 54 kDa protein								Medtr4g127630	metaxin-like protein, putative
		Medtr4g061610	nonphototropic hypocotyl protein								Medtr8g078870	photosystem II oxygen-evolving enhancer protein
		Medtr0001s0490	growth-regulating factor								Medtr8g027870	UDP-glucosyltransferase family protein
		Medtr4g078150	pfkB family carbohydrate kinase								Medtr4g123030	alkaline/neutral invertase
		Medtr8g061110	S-locus lectin kinase family protein								Medtr7g102330	four ACT domain ACT domain protein which protein
		Medtr2g048630	regulator of nonsense transcripts-like protein								Medtr7g100570	transmembrane protein, putative
		Medtr6g078930	disease resistance protein (TIR-NBS-LRR class), putative								Medtr5g006740	12-oxophytodienoate reductase-like protein
		Medtr3g012440	CXE carboxylesterase								Medtr7g115220	Chitinase / Hevein / PR-4 / Wheatwin2
		Medtr2g085300	core-2/I-branching enzyme								Medtr2g082660	plant/F3H11-7 protein
		Medtr4g029440	zinc finger, C3HC4 type (RING finger) protein								Medtr4g073410	L-ascorbate peroxidase
		Medtr2g084010	lignin biosynthetic peroxidase								Medtr7g064130	plant/K8E10-2 protein
		Medtr8g088060	ubiquitin-40S ribosomal S27a-like protein								Medtr4g005360	lipid-binding serum glycoprotein-like protein
		Medtr3g093330	hypothetical protein								Medtr8g038090	annexin D8
		Medtr4g044110	cytokinin oxidase/dehydrogenase-like protein								Medtr1g078090	heavy metal transport/detoxification superfamily protein
		Medtr2g058580	PPR containing plant-like protein								Medtr4g092690	glyoxysomal malate dehydrogenase
		Medtr1g058250	40S ribosomal protein S17								Medtr8g015170	receptor-like kinase
		Medtr8g014360	drug resistance transporter-like ABC domain protein								Medtr4g010000	alpha/beta fold hydrolase
		Medtr4g132120	tRNA wybutosine-synthesizing 2/3/4-like protein								Medtr5g012490	eukaryotic aspartyl protease family protein
		Medtr1g017380	TCP-1/cpn60 chaperonin family protein								Medtr1g063940	myb transcription factor
		Medtr8g059125	plasma-membrane choline transporter family protein								Medtr3g062950	bis(5-adenosyl)-triphosphatase-like protein
		Medtr5g017470	heat shock transcription factor								Medtr1g025290	hypothetical protein
		Medtr4g104800	PPR containing plant protein								Medtr2g090360	structural constituent of cell wall protein, putative
		Medtr7g075060	armadillo repeat kinesin-like protein								Medtr5g048670	replication factor-A protein 1, amino-terminal domain protein
		Medtr4g117990	transcription factor								Medtr5g010640	pathogenesis-related thaumatin family protein
		Medtr8g040700	ribosomal methyltransferase								Medtr8g099575	calcineurin B-like protein 4-1
		Medtr7g012240	tRNA/rRNA methyltransferase SpoU family protein								Medtr4g051290	photosystem II Q(B) protein
		Medtr5g089300	Pre-mRNA branch site p14-like protein								Medtr4g114320	substrate carrier family protein
		Medtr1g088410	tubulin gamma complex-associated protein								Medtr4g104550	cytochrome P450 family 71 protein
		Medtr5g091680	MAP kinase-like protein								Medtr6g078330	glycoside hydrolase family 1 protein
		Medtr3g107920	50S ribosomal protein L4, bacterial/organelle protein								Medtr3g014608	transmembrane protein, putative
		Medtr3g097060	chromosome condensation regulator RCC1 repeat protein								Medtr7g067000	transmembrane protein, putative
		Medtr8g009780	hypothetical protein								Medtr4g132360	glycine cleavage system T protein
		Medtr7g017100	auxin transporter BIG								Medtr4g063710	heat shock cognate 70 kDa protein
		Medtr1g108840	MATE efflux family protein								Medtr3g111870	cytosolic purine 5-nucleotidase
		Medtr8g077940	GRAS family transcription factor								Medtr1g110290	core-2/I-branching enzyme
		Medtr3g006350	transmembrane protein, putative								Medtr2g032100	UDP-D-glucose/UDP-D-galactose 4-epimerase
		Medtr6g086680	DUF538 family protein								Medtr1g026380	prolyl oligopeptidase-like protein
		Medtr2g039250	nucleosome/chromatin assembly factor group protein								Medtr4g111720	peptidyl-prolyl cis-trans isomerase
		Medtr7g022480	amidohydrolase family protein								Medtr4g094050	white-brown-complex ABC transporter family protein
		Medtr5g089500	Got1/SFT2-like vescicle transporter family protein								Medtr1g077030	4,5-DOPA dioxygenase extradiol-like protein
		Medtr8g027425	transducin family protein/WD-40 repeat protein								Medtr3g104920	mechanosensitive ion channel family protein
		Medtr3g115250	pre-rRNA-processing TSR1-like protein								Medtr3g086650	hypothetical protein
		Medtr3g491840	importin beta-like protein								Medtr1g026075	calcium-dependent kinase family protein
		Medtr4g099300	tRNA/rRNA methyltransferase SpoU family protein								Medtr4g034790	cytochrome B(amino-terminal)/b6/petB protein
		Medtr5g020050	succinate dehydrogenase [ubiquinone] flavoprotein subunit								Medtr1g029550	hypothetical protein
		Medtr6g009520	P-loop nucleoside triphosphate hydrolase superfamily protein								Medtr4g014490	DUF538 family protein
		Medtr7g068310	UPF0420 C16orf58-like protein								Medtr7g013220	UDP-glucosyltransferase family protein
		Medtr3g098730	armadillo/beta-catenin repeat protein								Medtr7g072270	LURP-one-like protein
		Medtr3g467380	AP2/B3 transcription factor family protein								Medtr8g105140	nudix hydrolase-like protein
		Medtr4g093580	beta-ureidopropionase-like protein								Medtr1g079763	plant/MNJ8-150 protein
		Medtr5g082890	anaphase-promoting complex subunit 1								Medtr2g006870	potassium outward rectifying channel protein
		Medtr2g073380	integral membrane family protein								Medtr2g086290	alpha/beta fold hydrolase
		Medtr5g083490	PRA1 (prenylated RAB acceptor) family protein								Medtr4g078110	cytochrome P450 family protein
		Medtr7g111600	carbohydrate-binding X8 domain protein								Medtr5g068940	uridylate kinase-like protein
		Medtr6g084140	peptidyl-prolyl cis-trans isomerase-like protein								Medtr7g108735	late embryogenesis abundant protein
		Medtr5g079730	pyridoxal kinase								Medtr8g035860	cytochrome P450 family protein
		Medtr8g093680	30S ribosomal protein S5								Medtr2g008990	ICE-like protease (caspase) p20 domain protein
		Medtr3g073470	serine transhydroxymethyltransferase								Medtr4g131180	NADP-dependent glyceraldehyde-3-phosphate dehydrogenase
		Medtr8g006995	50S ribosomal protein L4, bacterial/organelle protein								Medtr3g088425	DPP6 amino-terminal domain protein
		Medtr1g048030	guanine nucleotide-binding-like protein								Medtr1g106215	hypothetical protein
		Medtr8g061970	multidrug resistance protein ABC transporter family protein								Medtr7g065080	peptide/nitrate transporter plant
		Medtr1g085130	flap endonuclease 1-A								Medtr4g094762	basic helix loop helix (BHLH) DNA-binding family protein
		Medtr5g025980	bystin, putative								Medtr6g048060	RNA-binding (RRM/RBD/RNP motif) family protein
		Medtr3g101370	polyadenylate-binding protein RBP47C								Medtr6g007647	homeobox associated leucine zipper protein
		Medtr8g080090	like-Sm protein								Medtr8g005245	hypothetical protein
		Medtr5g030570	VQ motif protein								Medtr4g023550	DUF1499 family protein
		Medtr4g094205	translocon at the outer membrane ofs-like protein								Medtr3g435480	DOF-type zinc finger DNA-binding family protein
		Medtr5g012940	E3 ubiquitin-protein ligase HOS1								Medtr1g080910	twin arginine translocase
		Medtr4g107210	PPR containing plant-like protein								Medtr3g101420	gibberellin receptor GID1
		Medtr3g091180	plant/T32M21-140 protein								Medtr1g029500	F-box SKP2A-like protein
		Medtr7g498280	inactive rhomboid-like protein								Medtr6g018770	DUF4378 domain protein
		Medtr1g018680	carboxy-terminal domain cyclin								Medtr6g022210	cystinosin-like protein
		Medtr6g463380	M48 family peptidase								Medtr1g033480	anthranilate synthase component II
		Medtr1g089570	receptor-like cytosolic Serine/Threonine-kinase								Medtr2g069400	cysteine-rich TM module stress tolerance protein
		Medtr8g023700	ethylene-responsive transcription factor ERF118-like protein								Medtr0690s0010	receptor-like kinase
		Medtr3g058530	leucyl-tRNA synthetase, putative								Medtr1g030480	chlorophyllide A oxygenase
		Medtr1g084720	ABC transporter I family protein								Medtr8g021380	jasmonate zim-domain protein
		Medtr3g064210	P-loop nucleoside triphosphate hydrolase superfamily protein								Medtr1g067000	myb transcription factor
		Medtr4g084200	beta-1,4-xylosyltransferase IRX10L-like protein, putative								Medtr1g027970	receptor-like kinase
		Medtr4g072110	GLN phosphoribosyl pyrophosphate amidotransferase								Medtr7g035095	plant/MGF10-16 protein
		Medtr8g007390	heterogeneous nuclear ribonucleoprotein								Medtr2g105090	DS12 from 2D-PAGE of leaf protein, putative
		Medtr1g048080	pentatricopeptide (PPR) repeat protein								Medtr8g078790	DUF4228 domain protein
		Medtr7g111750	50S ribosomal protein L21, related protein								Medtr7g102320	transmembrane protein, putative
		Medtr5g093860	microtubule associated protein, MAP65/ASE1 family protein								Medtr4g010140	post-illumination chlorophyll fluorescence increase
		Medtr2g081000	plant/MXC17-8 protein								Medtr7g058640	synaptobrevin-like protein
		Medtr8g015570	60S ribosomal L28-like protein								Medtr4g019160	Yos1-like protein
		Medtr4g064780	translocon at the outer envelope membrane ofs protein 75-III								Medtr3g106660	calcium-dependent lipid-binding (CaLB domain) family protein
		Medtr2g027300	geranylgeranyl pyrophosphate synthase								Medtr2g055250	F-box protein
		Medtr7g012790	circadian clock coupling factor ZGT								Medtr5g096820	galactinol-raffinose galactosyltransferase
		Medtr1g442840	S-adenosylmethionine-dependent methyltransferase, putative								Medtr7g107560	Rac GTPase activating protein
		Medtr6g083320	calmodulin-binding-like protein								Medtr6g007747	nodulin MtN21/EamA-like transporter family protein
		Medtr8g019620	brevis radix-like protein								Medtr5g030870	cysteine-rich TM module stress tolerance protein
		Medtr3g075050	nucleic acid-binding, OB-fold-like protein								Medtr6g477860	myb transcription factor
		Medtr0004s0480	LUC7 amino-terminal protein								Medtr2g070060	glutathione S-transferase, amino-terminal domain protein
		Medtr4g094305	substrate carrier family protein								Medtr4g133928	acyl carrier protein
		Medtr5g070360	Lipid transfer protein								Medtr1g076570	2-methyl-6-phytylbenzoquinone methyltranferase
		Medtr8g044030	isoprenylcysteine carboxyl methyltransferase								Medtr5g040170	DNA polymerase lambda-like protein
		Medtr1g107215	plant basic secretory protein (BSP) family protein								Medtr6g082420	alpha/beta fold hydrolase
		Medtr1g089865	2OG-Fe(II) oxygenase family oxidoreductase								Medtr5g021290	LRR receptor-like kinase family protein
		Medtr1g015830	lysine decarboxylase family protein								Medtr4g025730	pectinesterase/pectinesterase inhibitor
		Medtr3g085130	cytokinin receptor histidine kinase								Medtr8g060850	metallothionein-like protein type 3
		Medtr4g101410	OSBP(oxysterol-binding protein)-related protein 1C								Medtr4g094812	caffeoyl-CoA 3-O-methyltransferase
		Medtr2g095220	phosphatidylinositol N-acetylglucosaminyltransferase								Medtr4g054150	fatty acid hydroxylase superfamily protein
		Medtr1g085300	metal ion-binding protein								Medtr4g124360	divergent CCT motif protein
		Medtr5g021080	NB-ARC domain disease resistance protein								Medtr4g088030	trichome birefringence-like protein
		Medtr1g015620	myosin heavy chain								Medtr1g083440	dormancy/auxin associated protein
		Medtr7g096090	auxin-responsive AUX/IAA family protein								Medtr4g086620	calmodulin-binding protein
		Medtr2g099095	DUF936 family protein								Medtr1g083540	DUF1399 family protein
		Medtr7g083840	nuclear cap-binding protein								Medtr1g104610	haloacid dehalogenase-like hydrolase
		Medtr3g009730	aminoalcoholphosphotransferase								Medtr4g007080	NDH-dependent cyclic electron flow protein
		Medtr3g077860	ataxia telangiectasia mutated protein, putative								Medtr8g028100	DUF2996 family protein
		Medtr5g089870	homeobox leucine zipper protein								Medtr4g064740	SR-rich pre-mRNA splicing activator
		Medtr5g021090	glutaredoxin C4								Medtr2g014950	28 kDa heat- and acid-stable phosphoprotein-like protein
		Medtr8g467340	homeobox domain, ZF-HD class protein								Medtr8g077145	hypothetical protein
		Medtr3g068990	methyltransferase PMT16, putative								Medtr4g065870	transcription factor bHLH122-like protein
		Medtr5g087720	plant/T10F18-100 protein								Medtr5g064610	thylakoid lumenal 29 kDa protein
		Medtr5g078290	senescence-associated protein, putative								Medtr5g020860	hypothetical protein
		Medtr5g081550	lipase								Medtr2g099470	Chitinase (Class IV) / Hevein
		Medtr1g109170	ATP-dependent RNA helicase DHX36-like protein								Medtr1g070495	photosystem II reaction center W
		Medtr2g097700	translocon at the outer envelope membrane ofs protein 75-III								Medtr4g037505	photosystem II 5 kDa protein
		Medtr8g088270	TCP-1/cpn60 chaperonin family protein								Medtr1g100753	3-hexulose-6-phosphate isomerase, putative
		Medtr7g069180	disease resistance protein (TIR-NBS-LRR class), putative								Medtr2g010160	octicosapeptide/phox/Bem1p (PB1) domain protein
		Medtr4g120740	transducin family protein/WD-40 repeat protein								Medtr4g018770	GDP-mannose transporter GONST3
		Medtr1g029630	DNA topoisomerase 2-binding-like protein								Medtr8g088720	2Fe-2S ferredoxin superfamily protein
		Medtr4g131190	replication termination factor 2								Medtr8g464080	hypothetical protein
		Medtr4g128620	adenosylmethionine-8-amino-7-oxononanoate transaminase								Medtr7g068550	GDSL-like lipase/acylhydrolase
		Medtr4g123110	calcium-dependent lipid-binding-like protein								Medtr4g073240	ubiquitin-conjugating enzyme E2
		Medtr2g089350	universal stress family protein								Medtr3g094320	adenine/guanine permease AZG2-like protein
		Medtr1g054355	hypothetical protein								Medtr1g037580	cytochrome P450 family ABA 8'-hydroxylase
		Medtr5g034500	potassium transporter-like protein								Medtr4g053420	UDP-D-apiose/UDP-D-xylose synthase
		Medtr2g072790	caffeic acid O-methyltransferase								Medtr1g115400	F-box plant-like protein
		Medtr1g115375	RNA recognition motif								Medtr1g050640	peptidase inhibitor I9
		Medtr8g077205	ubiquitin-protein ligase								Medtr8g465910	E3 ubiquitin-protein ligase RMA1H1-like protein
		Medtr1g095070	major intrinsic protein (MIP) family transporter								Medtr7g023690	polygalacturonase inhibitor protein
		Medtr6g043210	ribosomal protein S13P/S18e								Medtr8g099475	hypothetical protein
		Medtr3g085210	lipid transfer protein								Medtr3g110038	SAUR-like auxin-responsive family protein
		Medtr6g026900	cleavage stimulation factor								Medtr4g114550	IDS4-like protein
		Medtr7g024190	hypothetical protein								Medtr5g091190	transmembrane protein, putative
		Medtr3g031220	WRKY transcription factor								Medtr7g092820	rhodanese/cell cycle control phosphatase superfamily protein
		Medtr3g041700	hydroxymethylglutaryl-CoA lyase								Medtr4g072790	papain family cysteine protease
		Medtr4g059400	60S ribosomal L12-like protein								Medtr4g051380	DNA-directed RNA polymerase subunit alpha
		Medtr3g068005	E3 ubiquitin-protein ligase RING1-like protein								Medtr7g016780	chalcone and stilbene synthase family protein
		Medtr6g007787	BAH domain-containing protein								Medtr8g062790	IAA-amino acid hydrolase ILR1-like protein
		Medtr3g105790	peroxidase family protein								Medtr6g035305	fructose-1,6-bisphosphatase, cytosolic-like protein
		Medtr8g036080	brefeldin A-inhibited guanine nucleotide-exchange protein								Medtr4g070340	allergenic isoflavone reductase-like protein Bet protein
		Medtr8g107460	tetratricopeptide domain thioredoxin								Medtr1g043350	ethylene-responsive transcription factor 1B
		Medtr4g119340	elongation factor Tu family protein								Medtr4g029350	Lipid transfer protein
		Medtr6g016325	ATP sulfurylase-like protein								Medtr4g082900	hypothetical protein
		Medtr3g101790	THO complex, protein								Medtr4g087540	hypothetical protein
		Medtr1g047180	C3HC4-type RING zinc finger protein								Medtr5g013470	NADP-specific glutamate dehydrogenase
		Medtr5g033090	60S ribosomal protein L27a-3								Medtr2g014240	auxin-repressed/dormancy-associated protein
		Medtr7g090510	UDP-sulfoquinovose synthase								Medtr4g118810	plant integral membrane protein
		Medtr7g083030	phenylalanyl-tRNA synthetase								Medtr8g024680	methyltransferase, putative
		Medtr3g098990	DEK domain chromatin associated protein								Medtr8g068890	dicarboxylate carrier protein
		Medtr7g110000	boron transporter-like protein								Medtr7g100050	nodulin MtN21/EamA-like transporter family protein
		Medtr1g116470	callose synthase-like protein								Medtr2g090210	plant/F9H3-4 protein
		Medtr8g069920	phospholipid-transporting ATPase-like protein								Medtr1g082420	thylakoid lumen 183 kDa protein
		Medtr5g042100	arabinanase/levansucrase/invertase, putative								Medtr4g104640	cytochrome P450 family 71 protein
		Medtr8g061940	core histone H2A/H2B/H3/H4								Medtr8g081620	chaperone DnaJ domain protein
		Medtr4g063030	NDX1 homeobox protein								Medtr3g028630	stress-induced receptor-like kinase
		Medtr8g032000	NAD(P)-binding rossmann-fold protein								Medtr2g078340	calcium-binding EF-hand protein
		Medtr8g069470	MATE efflux family protein								Medtr8g100075	methyltransferase PMT16, putative
		Medtr3g110240	casein kinase I-like protein								Medtr2g028190	eukaryotic aspartyl protease family protein
		Medtr4g106540	E2F transcription factor-E2FE-like protein								Medtr1g013450	zinc finger constans-like protein
		Medtr2g095260	2-phosphoglycerate kinase								Medtr6g033320	light-harvesting complex I chlorophyll A/B-binding protein
		Medtr1g017880	transducin/WD-like repeat-protein								Medtr7g061840	double-strand telomere-binding protein, putative
		Medtr3g025300	U5 small nuclear ribonucleoprotein helicase								Medtr3g070290	anthranilate synthase alpha 1
		Medtr2g437460	pentatricopeptide (PPR) repeat protein								Medtr3g064900	oxidoreductase family, NAD-binding rossmann fold protein
		Medtr1g066900	PPR containing plant-like protein								Medtr2g103510	nucleobase-ascorbate transporter-like protein
		Medtr1g084980	phytochrome-interacting factor 31								Medtr4g101740	translation elongation factor EF protein
		Medtr1g063350	thylakoid lumenal 150 kDa protein								Medtr3g023230	hypothetical protein
		Medtr8g093570	phosphatidylinositol 4-kinase beta-like protein								Medtr7g073530	Serine/Threonine kinase domain protein
		Medtr7g069980	ferritin								Medtr5g022350	pathogenesis-related thaumatin family protein
		Medtr1g104840	hypothetical protein								Medtr5g067410	glutamyl-tRNA reductase
		Medtr2g076680	alpha-1,2-mannosyltransferase Alg9								Medtr3g068030	ribulose bisphosphate carboxylase/oxygenase activase
		Medtr6g080360	myb transcription factor								Medtr4g055260	2-carboxy-D-arabinitol 1-phosphate (CA1P) phosphatase
		Medtr7g023250	MAPK phosphatase								Medtr3g079820	DUF3148 family protein
		Medtr4g073370	E3 ubiquitin-protein ligase								Medtr5g018480	cytochrome P450 family protein
		Medtr8g090125	membrane calcium-translocating P-type ATPase								Medtr8g044140	UDP-glucosyltransferase family protein
		Medtr4g133740	pentatricopeptide (PPR) repeat protein								Medtr4g039540	hypothetical protein
		Medtr2g070630	RING-type E3 ubiquitin ligase								Medtr3g086440	zinc induced facilitator-like protein
		Medtr1g023510	polyamine oxidase								Medtr5g098770	light-harvesting complex I chlorophyll A/B-binding protein
		Medtr8g006950	RING finger protein								Medtr0052s0060	senescence-associated protein
		Medtr6g009540	P-loop nucleoside triphosphate hydrolase superfamily protein								Medtr2g436960	light-harvesting complex I chlorophyll A/B-binding protein
		Medtr6g056080	DEAD-box ATP-dependent RNA helicase								Medtr8g467220	RING/FYVE/PHD zinc finger protein
		Medtr5g077070	NADP-dependent isocitrate dehydrogenase								Medtr1g086180	MYB family transcription factor
		Medtr7g013730	RNA-binding (RRM/RBD/RNP motif) family protein								Medtr4g104370	KDEL-tailed cysteine endopeptidase CEP1
		Medtr7g034405	DNA repair UVH3-like protein								Medtr2g078680	AP2 domain class transcription factor
		Medtr2g020440	BRCT domain DNA repair protein								Medtr0530s0020	clathrin assembly protein
		Medtr6g080430	plastid movement impaired protein								Medtr4g115330	raffinose synthase or seed inhibition protein
		Medtr5g087680	F-box/WD-40 repeat plant protein								Medtr4g045810	(E)-beta-ocimene/myrcene synthase
		Medtr3g091940	secretory pathway protein Sec39								Medtr3g464380	NAD(P)H dehydrogenase B2
		Medtr8g027685	eukaryotic translation initiation factor 3 subunit								Medtr6g077990	GRAM domain protein/ABA-responsive-like protein
		Medtr2g028550	kinetochore NDC80-like protein								Medtr0004s0510	small heat shock protein
		Medtr2g079830	fiber protein Fb34								Medtr8g070095	aldo/keto reductase family oxidoreductase
		Medtr1g010300	embryo defective 2410 protein								Medtr0052s0160	senescence-associated protein
		Medtr8g103750	ARF GTPase activator								Medtr8g073120	anaphase-promoting complex subunit 11 RING-H2 finger protein
		Medtr8g006705	homeobox associated leucine zipper protein								Medtr7g010710	(E)-beta-ocimene/myrcene synthase
		Medtr7g111260	peptide/nitrate transporter								Medtr1g082310	receptor-like cytosolic Serine/Threonine-kinase
		Medtr1g097460	hypoxanthine-guanine phosphoribosyltransferase								Medtr4g016730	ADP/ATP carrier protein
		Medtr8g044210	phospholipid-transporting ATPase-like protein								Medtr0024s0260	S54 family peptidase
		Medtr4g029020	CBL-interacting kinase								Medtr6g038200	UDP-glucosyltransferase family protein
		Medtr4g094415	MAP kinase kinase kinase-like protein								Medtr1g062370	allergen Pru protein, putative
		Medtr3g099777	E3 ubiquitin-protein ligase UPL1-like protein								Medtr6g086485	hypothetical protein
		Medtr6g077870	OPT family oligopeptide transporter								Medtr7g076520	SPX (SYG1/Pho81/XPR1) domain protein MFS transporter
		Medtr7g106250	digalactosyldiacylglycerol synthase								Medtr7g079900	photosystem I reaction center subunit XI
		Medtr4g103830	carbamoylphosphate synthase small subunit								Medtr4g081500	hypothetical protein
		Medtr7g086080	RNA-binding (RRM/RBD/RNP motif) family protein								Medtr8g107110	EF hand calcium-binding family protein
		Medtr1g023160	GTP-binding protein Obg2, putative								Medtr8g104190	zinc finger constans-like protein
		Medtr1g024820	transcription factor bHLH140-like protein								Medtr5g036410	matrix metalloproteinase
		Medtr1g053255	RRP12-like protein								Medtr4g092850	octicosapeptide/phox/Bem1p (PB1) domain protein
		Medtr2g007780	ribosomal protein L10 family protein								Medtr7g075540	cytochrome P450 family protein
		Medtr6g022180	cystinosin-like protein								Medtr2g081090	light-harvesting complex I chlorophyll A/B-binding protein
		Medtr4g035100	TATA-binding protein associated factor-like protein								Medtr5g090250	inhibitor of trypsin and hageman factor-like protein
		Medtr3g103300	lecithin:cholesterol acyltransferase family protein								Medtr2g090340	hypothetical protein
		Medtr4g070600	ribosomal protein S25								Medtr1g108810	MATE efflux family protein
		Medtr6g065070	histone deacetylation protein Rxt3								Medtr4g051370	photosystem II CP47 chlorophyll A apoprotein
		Medtr7g108805	60S ribosomal protein L18-3								Medtr3g114920	high mobility group B-like protein
		Medtr3g101560	hypothetical protein								Medtr8g005175	oxygen-evolving enhancer protein
		Medtr4g108260	aldose 1-epimerase family protein								Medtr4g036090	trehalose-phosphate phosphatase
		Medtr8g072430	kinesin-like calmodulin-binding protein								Medtr7g062470	transmembrane protein, putative
		Medtr2g104960	cinnamoyl-CoA reductase-like protein								Medtr5g023110	wound-responsive family protein
		Medtr1g019960	alpha/beta-hydrolase family-like protein								Medtr3g035600	photosystem I P700 chlorophyll A apoprotein A2
		Medtr7g077700	RNA polymerase II transcription mediators protein								Medtr4g051177	photosystem I P700 chlorophyll A apoprotein A1
		Medtr3g048950	aspartyl/glutamyl-tRNA(Asn/Gln) amidotransferase subunit A								Medtr7g034535	beta-amyrin synthase
		Medtr7g020870	myb/SANT-like DNA-binding domain protein								Medtr3g008920	major intrinsic protein (MIP) family transporter
		Medtr7g079110	heavy metal transport/detoxification superfamily protein								Medtr4g066240	cyanogenic beta-glucosidase, putative
		Medtr7g109470	DNA mismatch repair MSH3-like protein								Medtr1g022315	sugar porter (SP) family MFS transporter
		Medtr2g043230	GroES chaperonin								Medtr5g011820	DUF1442 family protein
		Medtr2g028870	C6HC-type zinc finger RING/U-box protein								Medtr2g101820	photosystem I reaction center subunit VI
		Medtr2g027740	CAZy family GT8 glycosyltransferase								Medtr8g023790	light-harvesting complex I chlorophyll A/B-binding protein
		Medtr7g007780	armadillo/beta-catenin repeat protein								Medtr2g061780	transmembrane protein, putative
		Medtr2g086610	ribosomal protein S25								Medtr3g016200	transmembrane protein, putative
[truncated: 828 more rows]
