# Supplementary material for: Transcriptome-IPMS analysis reveals a tissue-dependent miR156/SPL13 regulatory mechanism in alfalfa drought tolerance
Source: BMC Genomics. 2020 Oct 19;21:721. doi: 10.1186/s12864-020-07118-4 (PMC7574311; doi:10.1186/s12864-020-07118-4)
Supplement: Supplementary file 3 — Additional file 3: Table S2. List of genes differentially expressed between control and drought stressed SPL13RNAi plants. DEG that are (a) increased and (b) decreased in drought-stressed SPL13RNAi plants. The differentially expressed genes are categorized as common to all tissues followed by tissue-specific (leaf, stem, or root tissues) expressions. N = 3 biological samples for each condition, where biological samples represent individual plants treated with similar treatment exposure. [file 12864_2020_7118_MOESM3_ESM.xlsx]

## Sheet: Sheet1
List of genes differentially expressed between control and drought stressed SPL13RNAi plants
(A) List of increased genes in drought-stressed SPL13RNAi plants								(B) List of decreased genes in SPL13RNAi plants
Commonly increased genes by all tissues of SPL13RNAi plants		Increased only in leaf tissues		Increased only in stem tissues		Increased only in root tissues		Commonly decreased genes by all tissues of SPL13RNAi plants		Decreased only in leaf tissues		Decreased only in stem tissues		Decreased only in root tissues
Gene	Function	Gene	Function	Gene	Function	Gene	Function	Gene	Function	Gene	Function	Gene	Function	Gene	Function
Medtr4g014540	ferritin	Medtr3g072840	camphor resistance CrcB-like protein	Medtr3g065080	Avr9/Cf-9 rapidly elicited protein	Medtr3g078170	NAD-dependent aldehyde dehydrogenase family protein	Medtr7g113405	3-ketoacyl-CoA synthase-like protein	Medtr3g073370	beta-1,3-galactosyltransferase-like protein	Medtr1g083700	topless-like protein	Medtr3g091650	ribonuclease P protein subunit P38, related protein, putative
Medtr7g069980	ferritin	Medtr1g023570	glyoxal oxidase amino-terminal protein	Medtr1g021730	inositol polyphosphate 5-phosphatase I	Medtr4g130540	heat shock 70 kDa protein	Medtr8g069775	high affinity nitrate transporter 27	Medtr8g077040	salicylic acid carboxyl methyltransferase	Medtr4g071070	vacuolar proton ATPase a3-like protein	Medtr5g090770	NPR1/NIM1-like regulatory protein, putative
Medtr4g090525	3'(2'),5'-bisphosphate nucleotidase	Medtr6g032965	3-ketoacyl-CoA synthase-like protein	Medtr4g066210	cyanogenic beta-glucosidase, putative	Medtr4g123950	group 3 LEA protein			Medtr7g113020	epoxide hydrolase	Medtr4g045743	histone-lysine N-methyltransferase ATXR3	Medtr2g026180	RNA-binding (RRM/RBD/RNP motif) family protein
Medtr8g070770	Defensin MtDef42	Medtr1g025780	GDSL-like lipase/acylhydrolase	Medtr1g103060	hypothetical protein	Medtr1g100627	hypothetical protein			Medtr1g075700	glycolipid transfer protein	Medtr4g073370	E3 ubiquitin-protein ligase	Medtr8g461110	LRR receptor-like kinase, putative
		Medtr8g040910	receptor-like protein	Medtr7g106340	E3 ubiquitin-protein ligase PUB23-like protein	Medtr3g086630	C3HC4-type RING zinc finger protein			Medtr3g096830	transmembrane amino acid transporter family protein	Medtr7g018610	nuclear matrix constituent-like protein	Medtr1g069450	multidrug resistance protein ABC transporter family protein
		Medtr4g019880	GDSL-like lipase/acylhydrolase	Medtr2g018175	senescence regulator	Medtr2g011660	myb transcription factor			Medtr4g060480	acyl-CoA dehydrogenase	Medtr3g110460	transmembrane protein, putative	Medtr2g075910	UNE1-like protein
		Medtr2g100070	glucose-methanol-choline (GMC) oxidoreductase family protein	Medtr8g089920	Avr9/Cf-9 rapidly elicited protein, putative	Medtr4g107010	spotted leaf protein, putative			Medtr5g028020	plant/F3C3-6 protein	Medtr2g082570	kinesin motor domain protein	Medtr5g081460	hypothetical protein
		Medtr3g089570	pollen Ole e I family allergen	Medtr0021s0160	hypothetical protein	Medtr4g073840	NBS-LRR type disease resistance protein			Medtr2g031490	FAD-binding berberine family protein	Medtr3g092250	hypothetical protein	Medtr1g096910	sucrose proton symporter, putative
		Medtr8g009590	fatty acid hydroxylase superfamily protein	Medtr4g051350	50S ribosomal protein L33	Medtr4g113820	early nodulin 93			Medtr2g020830	plant/F10N7-170 protein, putative	Medtr2g103730	phospholipase D alpha 1	Medtr4g011630	drug resistance transporter-like ABC domain protein
		Medtr2g078470	2-isopropylmalate synthase	Medtr6g049280	heavy metal-associated domain protein	Medtr3g089070	EF hand calcium-binding family protein			Medtr4g077210	cytochrome P450 family protein	Medtr5g088850	late embryogenesis abundant protein	Medtr8g090140	LRR receptor-like kinase
		Medtr4g028180	Lipid transfer protein	Medtr8g068520	transmembrane protein	Medtr2g026420	hypothetical protein			Medtr5g091060	4-hydroxyphenylpyruvate dioxygenase	Medtr1g061220	endonuclease/exonuclease/phosphatase family protein	Medtr2g090765	fasciclin-like arabinogalactan protein
		Medtr5g076960	myb transcription factor	Medtr4g052620	NAC transcription factor-like protein	Medtr8g027860	WRKY family transcription factor			Medtr2g027660	RAB GTPase-like protein C2B	Medtr8g088520	calpain family cysteine protease	Medtr5g009000	hexokinase
		Medtr6g021530	GDSL-like lipase/acylhydrolase	Medtr6g023910	short-chain alcohol dehydrogenase	Medtr7g108650	TSPO/MBR family protein			Medtr4g133660	GRAS family transcription factor	Medtr4g033790	phosphate-responsive 1 family protein	Medtr1g114270	DUF810 family protein
		Medtr4g037480	transmembrane protein, putative	Medtr5g077510	Avr9/Cf-9 rapidly elicited protein	Medtr7g100070	type I inositol-1,4,5-trisphosphate 5-phosphatase			Medtr1g070520	auxin-responsive AUX/IAA family protein	Medtr8g083210	aspartokinase-homoserine dehydrogenase	Medtr4g091370	sugar porter (SP) family MFS transporter
		Medtr1g069085	hypothetical protein	Medtr4g054150	fatty acid hydroxylase superfamily protein	Medtr8g017100	DUF4228 domain protein			Medtr3g449930	oxygen-evolving enhancer protein 2-1	Medtr3g088220	protein disulfide isomerase	Medtr4g024370	DUF1442 family protein
		Medtr7g100335	hypothetical protein	Medtr7g081270	transcription termination factor family protein	Medtr8g018747	heavy metal-associated domain protein			Medtr5g017470	heat shock transcription factor	Medtr4g008250	coatomer subunit beta	Medtr8g013560	G-type lectin S-receptor-like Serine/Threonine-kinase
		Medtr7g099670	transmembrane protein, putative	Medtr7g106000	harpin-induced-like protein	Medtr3g011890	salt stress response/antifungal domain protein			Medtr4g112430	phospholipid-transporting ATPase-like protein	Medtr4g076210	beta-adaptin-like protein	Medtr8g445800	LRR receptor-like kinase, putative
		Medtr4g096700	DNA replication licensing factor MCM4	Medtr4g095050	cytochrome P450 family protein	Medtr3g465010	acyl-CoA N-acyltransferase (NAT) superfamily protein, putative			Medtr1g093240	auxin-responsive AUX/IAA family protein	Medtr3g014090	E3 ubiquitin-protein ligase KEG	Medtr5g024020	seed linoleate 9S-lipoxygenase
		Medtr8g069800	F-box/kelch-repeat plant protein	Medtr8g077145	hypothetical protein	Medtr4g038440	caffeic acid O-methyltransferase			Medtr3g462990	thylakoid soluble phosphoprotein TSP9 protein	Medtr1g116470	callose synthase-like protein	Medtr1g076370	CBL-interacting kinase
		Medtr4g131830	cytochrome P450 family 87 protein	Medtr0055s0120	senescence-associated protein	Medtr4g073520	transmembrane amino acid transporter family protein			Medtr2g029560	peroxidase family protein	Medtr4g124630	phosphoinositide phosphatase SAC4	Medtr5g430730	phosphoenolpyruvate carboxykinase [ATP] protein
		Medtr4g050060	condensin complex subunit 2	Medtr1173s0010	heavy metal transport/detoxification superfamily protein	Medtr5g071560	MAP kinase kinase kinase			Medtr2g008870	ribosome biogenesis regulatory family protein	Medtr7g115080	GDP-D-mannose-3,5-epimerase	Medtr2g064930	receptor-like kinase
		Medtr0340s0020	DNA-binding protein, putative	Medtr8g106530	transmembrane protein, putative	Medtr2g049020	inositol transporter 4			Medtr3g118100	hypothetical protein	Medtr4g005880	D-3-phosphoglycerate dehydrogenase family protein	Medtr2g088980	cysteine-rich RLK (receptor-like kinase) protein
		Medtr4g093850	phototropic-responsive NPH3 family protein	Medtr7g053200	Serine/Threonine-kinase OXI1-like protein	Medtr1g087710	DUF761 domain protein			Medtr1g007180	transmembrane amino acid transporter family protein	Medtr1g023180	auxin-induced 5NG4-like protein	Medtr4g125940	peroxidase family protein
		Medtr8g469010	ribonucleoside-diphosphate reductase small chain	Medtr4g100420	ethylene response factor	Medtr7g100100	Cys2-His2 zinc finger transcription factor			Medtr1g075440	peptide transporter	Medtr6g016215	armadillo/beta-catenin-like repeat protein	Medtr2g041960	Serine/Threonine kinase family protein
		Medtr4g098630	NAC transcription factor-like protein	Medtr8g059170	NAC transcription factor-like protein	Medtr5g025690	EF hand calcium-binding family protein			Medtr7g083870	short-chain dehydrogenase/reductase	Medtr4g071900	ATP-binding microtubule motor family protein	Medtr2g036650	plasma membrane H+-ATPase
		Medtr5g020000	chromatin-remodeling complex ATPase chain, putative	Medtr5g082150	nematode resistance HSPRO2-like protein	Medtr8g102550	protein phosphatase 2C-like protein			Medtr4g118800	plant integral membrane protein	Medtr1g109200	fructose-bisphosphate aldolase	Medtr6g027840	ankyrin repeat RF-like protein, putative
		Medtr1g107165	hypothetical protein	Medtr6g082420	alpha/beta fold hydrolase	Medtr1g013700	CBL-interacting kinase			Medtr8g091320	myo-inositol 1-phosphate synthase	Medtr8g012340	peptidyl-prolyl cis-trans isomerase FKBP62-like protein	Medtr7g072510	class III peroxidase
		Medtr8g087890	GDSL-like lipase/acylhydrolase	Medtr2g013010	polyphenoloxidase	Medtr3g085020	transmembrane protein, putative			Medtr8g070480	plant/MCA23-20 protein	Medtr7g111080	transducin/WD40 repeat protein	Medtr2g034480	glucan endo-1,3-beta-glucosidase
		Medtr3g084790	phragmoplast-associated kinesin-related protein	Medtr1g088795	hypothetical protein	Medtr4g128570	xyloglucan endotransglucosylase/hydrolase family protein			Medtr8g005175	oxygen-evolving enhancer protein	Medtr2g435800	acyl-CoA dehydrogenase family protein	Medtr3g009050	LRR receptor-like kinase
		Medtr7g098170	breast cancer susceptibility protein, putative	Medtr2g080030	hypothetical protein	Medtr6g045433	Kunitz type trypsin inhibitor / Alpha-fucosidase			Medtr7g105870	harpin-induced-like protein	Medtr1g040105	methylenetetrahydrofolate reductase	Medtr2g014920	LRR receptor-like kinase family protein, putative
		Medtr8g090000	minichromosome maintenance (MCM2/3/5) family protein	Medtr4g035180	Serine/Threonine-kinase CCR3-like protein	Medtr8g079360	LRR and NB-ARC domain disease resistance protein			Medtr1g029450	small GTPase family RAB protein	Medtr3g107520	cellulose synthase-like protein	Medtr4g105370	LRR receptor-like kinase family protein
		Medtr5g094560	cytochrome P450 family 71 protein	Medtr8g028100	DUF2996 family protein	Medtr1g074410	transmembrane protein, putative			Medtr6g036780	LRR receptor-like kinase	Medtr1g107425	cinnamyl alcohol dehydrogenase-like protein	Medtr3g074380	sugar porter (SP) family MFS transporter
		Medtr8g068265	1-deoxy-D-xylulose-5-phosphate synthase	Medtr8g035880	zinc-binding dehydrogenase family oxidoreductase	Medtr8g022400	leginsulin related MtN11/16/17 family			Medtr6g045643	C2 domain protein	Medtr7g026230	actin-97	Medtr1g094660	white-brown-complex ABC transporter family protein, putative
		Medtr3g098580	AP2 domain class transcription factor	Medtr2g090020	wound-responsive family protein	Medtr3g073670	heavy metal transport/detoxification superfamily protein			Medtr2g094093	galactose oxidase/kelch repeat protein	Medtr5g069410	calcium ion-binding protein	Medtr5g019010	cytochrome P450 family 71 protein
		Medtr6g486230	transmembrane protein, putative	Medtr1g093100	xyloglucanase-specific endoglucanase inhibitor protein	Medtr4g073530	senescence/dehydration-associated-like protein			Medtr3g079750	glycoside hydrolase family 3 protein	Medtr3g089940	zinc-binding alcohol dehydrogenase family protein	Medtr5g095220	cytochrome P450 family 71 protein
		Medtr4g122270	DNA replication licensing factor MCM2, putative	Medtr8g069835	hypothetical protein	Medtr2g041070	disease resistance protein (TIR-NBS-LRR class)			Medtr8g095220	Zn-dependent alcohol dehydrogenase family protein	Medtr7g073470	hypothetical protein	Medtr7g088350	DHHC-type zinc finger protein
		Medtr3g077910	carbonic anhydrase family protein	Medtr4g104370	KDEL-tailed cysteine endopeptidase CEP1	Medtr2g015540	transmembrane protein, putative			Medtr2g082220	histone H2A 6	Medtr3g113970	tubulin beta-1 chain	Medtr7g071680	short-chain dehydrogenase/reductase
		Medtr6g073013	zinc finger homeodomain protein	Medtr3g094080	hypothetical protein	Medtr2g032710	polygalacturonase plant-like protein			Medtr3g069960	transmembrane amino acid transporter family protein	Medtr3g084310	serine transhydroxymethyltransferase	Medtr5g081960	HXXXD-type acyl-transferase family protein
		Medtr7g092570	UV-B-insensitive protein, putative	Medtr1g100777	heat shock transcription factor B2A	Medtr8g078270	EF hand calcium-binding family protein			Medtr8g012960	RPM1 interacting protein 4 transcript protein	Medtr4g088735	pollen Ole e I family allergen	Medtr2g076490	epidermis-specific secreted EP1-like glycoprotein
		Medtr3g102310	carboxy-terminal domain cyclin	Medtr8g069283	transmembrane protein, putative	Medtr4g078710	ethylene response factor			Medtr3g061630	chaperonin-like RbcX protein	Medtr6g477980	argonaute protein 1A	Medtr4g094010	white-brown-complex ABC transporter family protein, putative
		Medtr1g056640	O-glycosyl hydrolase family 17 protein	Medtr3g008040	ABC transporter	Medtr7g038690	LRR receptor-like kinase			Medtr8g083520	NAD-dependent aldehyde dehydrogenase family protein	Medtr7g110000	boron transporter-like protein	Medtr5g094230	glycerophosphoryl diester phosphodiesterase family protein
		Medtr6g032885	ARM repeat protein	Medtr3g064900	oxidoreductase family, NAD-binding rossmann fold protein	Medtr6g004880	raffinose synthase or seed inhibition protein			Medtr5g012920	peroxisomal acyl-coenzyme A oxidase-like protein	Medtr2g069050	translation elongation factor EF-2 subunit	Medtr4g117670	amine oxidase [copper containing] protein, putative
		Medtr1g038340	DExH-box splicing factor-binding site protein	Medtr5g091190	transmembrane protein, putative	Medtr5g009970	endo-1,4-beta-glucanase			Medtr2g030420	P-loop nucleoside triphosphate hydrolase superfamily protein	Medtr3g031040	DNA topoisomerase IV subunit A	Medtr4g083570	ZIP zinc/iron transport family protein
		Medtr3g464720	clathrin heavy chain	Medtr3g099670	clathrin assembly protein	Medtr2g102243	sulfate/bicarbonate/oxalate exchanger and transporter sat-1			Medtr6g023340	chitinase	Medtr3g111980	allergenic isoflavone reductase-like protein Bet protein	Medtr4g073690	nodulin-like/MFS transporter
		Medtr4g071090	minichromosome maintenance (MCM2/3/5) family protein	Medtr5g066760	hypothetical protein	Medtr3g114530	nucleoredoxin, putative			Medtr1g041085	3-ketoacyl-CoA synthase-like protein	Medtr4g094705	E3 ubiquitin-protein ligase UPL1-like protein	Medtr8g009770	stress-induced protein, putative
		Medtr7g061720	expansin-A1-like protein	Medtr5g035550	transmembrane protein, putative	Medtr8g432400	C2 domain protein			Medtr1g105090	1-cys peroxiredoxin PER1	Medtr8g018730	seed linoleate 9S-lipoxygenase	Medtr7g009820	polyvinylalcohol dehydrogenase-like protein
		Medtr0002s0900	hypothetical protein	Medtr8g039090	NADPH:quinone oxidoreductase-like protein	Medtr3g098960	tapetum determinant protein			Medtr7g115070	calcium-binding EF hand protein, putative	Medtr7g074060	ZIP metal ion transporter family protein	Medtr1g030890	auxin efflux carrier family transporter
		Medtr8g103245	core histone H2A/H2B/H3/H4	Medtr6g006990	carbonic anhydrase family protein	Medtr4g105110	armadillo repeat only 1 protein			Medtr7g085780	transmembrane protein, putative	Medtr7g056103	cytochrome P450 family monooxygenase	Medtr1g019340	AGC kinase
		Medtr8g099640	origin recognition complex subunit 1	Medtr7g076620	hypothetical protein	Medtr7g079080	1-aminocyclopropane-1-carboxylate synthase			Medtr1g025550	calcium-dependent lipid-binding (CaLB domain) family protein	Medtr3g085850	glyceraldehyde-3-phosphate dehydrogenase	Medtr3g107870	drug resistance transporter-like ABC domain protein
		Medtr8g075950	chalcone-flavanone isomerase family protein	Medtr1g015140	WRKY family transcription factor	Medtr4g045667	beta-amylase			Medtr2g064470	NAC transcription factor-like protein	Medtr4g131850	phospholipase A 2A	Medtr8g098895	plant/F1M20-13 protein
		Medtr5g008010	anaphase-promoting complex subunit cdc20-like protein	Medtr7g117200	WRKY family transcription factor	Medtr2g016200	LRR receptor-like kinase family protein			Medtr4g015570	light-harvesting complex I chlorophyll A/B-binding protein	Medtr4g123110	calcium-dependent lipid-binding-like protein	Medtr2g099470	Chitinase (Class IV) / Hevein
		Medtr4g110030	GDP-fucose O-fucosyltransferase-like protein	Medtr4g127690	transmembrane protein, putative	Medtr1g022250	P-loop nucleoside triphosphate hydrolase superfamily protein			Medtr8g104930	plant UBX domain protein	Medtr1g063180	suppressor of auxin resistance 1 protein	Medtr7g059290	pectate lyase-like protein
		Medtr7g097020	armadillo/beta-catenin repeat protein	Medtr4g113710	receptor-like kinase	Medtr4g125860	glyoxalase/bleomycin resistance protein/dioxygenase			Medtr8g101880	ATP synthase G subunit family protein	Medtr5g082900	clathrin heavy chain	Medtr4g129010	tyrosine kinase family protein
		Medtr8g087940	5'-3' exonuclease family protein	Medtr8g005245	hypothetical protein	Medtr3g082720	hypothetical protein			Medtr2g042370	adipocyte plasma membrane-associated-like protein	Medtr4g107440	zinc ion-binding protein	Medtr1g107500	LRR receptor-like kinase family protein
		Medtr2g098240	Serine/Threonine kinase family protein	Medtr8g066850	transmembrane protein, putative	Medtr2g079990	NAC transcription factor-like protein			Medtr8g076490	ubiquitin-conjugating enzyme	Medtr8g101330	acetyl-CoA carboxylase biotin carboxylase subunit	Medtr7g112550	F-box protein PP2-A13
		Medtr7g053500	glucan endo-1,3-beta-glucosidase-like protein	Medtr4g082330	transmembrane protein, putative	Medtr3g068200	protein phosphatase 2C-like protein			Medtr6g088665	2OG-Fe(II) oxygenase family oxidoreductase	Medtr8g023330	exocyst complex component Sec10	Medtr3g055610	glycerophosphoryl diester phosphodiesterase family protein
		Medtr4g129420	RING-H2 finger protein ATL13, putative	Medtr3g064350	hypothetical protein	Medtr4g125010	DUF1677 family protein			Medtr6g033330	seven transmembrane MLO family protein	Medtr4g098890	methyltransferase PMT14-like protein, putative	Medtr4g087810	phospholipase A1
		Medtr1g102500	LRR receptor-like kinase family protein	Medtr4g122260	nacl-inducible Ca2+-binding protein	Medtr2g019160	transmembrane protein, putative			Medtr5g038280	homeobox leucine zipper family protein	Medtr5g005380	Serine/Threonine-kinase TOR	Medtr7g102820	leucoanthocyanidin dioxygenase-like protein
		Medtr4g088735	pollen Ole e I family allergen	Medtr0004s0440	peroxisomal biogenesis factor 11 family protein	Medtr4g122740	plant invertase/pectin methylesterase inhibitor			Medtr8g042770	zinc induced facilitator-like protein	Medtr7g037440	glucose-6-phosphate 1-dehydrogenase	Medtr1g038810	type I inositol-1,4,5-trisphosphate 5-phosphatase
		Medtr5g029320	homeobox leucine zipper protein	Medtr8g098485	BTB/POZ domain plant protein	Medtr8g463180	plastocyanin-like domain protein			Medtr4g046033	hypothetical protein	Medtr4g088965	mediator of RNA polymerase II transcription subunit 16	Medtr5g014090	type I inositol-1,4,5-trisphosphate 5-phosphatase
		Medtr1g102350	subtilisin-like serine protease	Medtr8g096910	pathogenesis-related thaumatin family protein	Medtr1g105630	tyrosine kinase family protein			Medtr2g102740	plastidic ATP/ADP-transporter-like protein	Medtr1g492950	drug resistance transporter-like ABC domain protein	Medtr1g063120	4-coumarate:CoA ligase-like protein
		Medtr8g030590	cytochrome P450 family 94 protein	Medtr4g006140	50S ribosomal protein L32	Medtr3g083570	calmodulin-binding family protein			Medtr1g031650	calcium-dependent lipid-binding (CaLB domain) family protein	Medtr2g013580	callose synthase-like protein	Medtr2g028580	LRR receptor-like kinase
		Medtr3g009500	UDP-glucosyltransferase, putative	Medtr5g023170	rhodanese-related sulfurtransferase	Medtr0160s0040	CASP POPTRDRAFT-like protein			Medtr8g098400	phospholipid hydroperoxide glutathione peroxidase	Medtr5g011040	3-hydroxy-3-methylglutaryl coenzyme A synthase	Medtr4g029170	peroxidase family protein
		Medtr5g066320	chromosome-associated kinesin KIF4A-like protein	Medtr1g098460	AP2 domain class transcription factor	Medtr5g092990	TIR-like domain protein TSDC protein			Medtr7g024760	acetyltransferase (GNAT) domain protein	Medtr2g104960	cinnamoyl-CoA reductase-like protein	Medtr6g016795	glycoside hydrolase family 81 protein
		Medtr2g010760	kinesin motor catalytic domain protein	Medtr2g105060	WRKY family transcription factor	Medtr8g104510	calmodulin-binding-like protein			Medtr1g073740	cellulose synthase-like protein D3	Medtr8g074010	phosphoserine aminotransferase	Medtr1g056870	E3 ubiquitin-protein ligase PUB23-like protein
		Medtr1g069825	G1-like protein	Medtr1g114290	thioredoxin-like protein	Medtr1g014700	F-box only protein			Medtr1g068970	short-chain dehydrogenase TIC 32	Medtr1g101130	tubulin beta-1 chain	Medtr7g070050	abscisic acid receptor
		Medtr5g037080	MYB-like transcription factor family protein	Medtr1g029500	F-box SKP2A-like protein	Medtr8g105140	nudix hydrolase-like protein			Medtr4g123030	alkaline/neutral invertase	Medtr3g110417	TPR repeat protein	Medtr5g036410	matrix metalloproteinase
		Medtr3g089035	basic blue-like protein	Medtr6g008220	ferredoxin-thioredoxin reductase catalytic chain	Medtr7g095230	Lipid transfer protein			Medtr4g079700	Pmr5/Cas1p GDSL/SGNH-like acyl-esterase family protein	Medtr2g046130	receptor-like kinase plant	Medtr1g040430	ethylene response factor
		Medtr5g034840	transcription factor-like protein	Medtr8g043450	Pre-rRNA-processing protein TSR2, motif protein	Medtr4g093810	hypothetical protein			Medtr1g047190	receptor-like protein	Medtr2g100110	beta-galactosidase	Medtr2g020710	sugar porter (SP) family MFS transporter
		Medtr2g008110	vacuolar iron transporter-like protein	Medtr0052s0060	senescence-associated protein	Medtr7g099200	RmlC-like cupins superfamily protein			Medtr5g038460	plant/T7N9-9 protein	Medtr1g107480	D-3-phosphoglycerate dehydrogenase family protein	Medtr0121s0060	stress responsive A/B barrel domain protein
		Medtr2g035230	core histone H2A/H2B/H3/H4	Medtr5g018670	photosystem II oxygen-evolving enhancer protein	Medtr2g037690	disease resistance protein (TIR-NBS-LRR class), putative			Medtr1g111400	P-loop nucleoside triphosphate hydrolase superfamily protein	Medtr5g091250	transport complex-like protein	Medtr3g109160	SAUR-like auxin-responsive family protein
		Medtr5g023660	DNA (cytosine-5)-methyltransferase CMT3-like protein	Medtr4g054290	fatty acid hydroxylase superfamily protein	Medtr4g125460	GDP-fucose O-fucosyltransferase-like protein			Medtr1g076330	ion channel pollux-like protein	Medtr1g103160	kinase interacting (KIP1-like) family protein	Medtr8g102860	sugar porter (SP) family MFS transporter
		Medtr2g031610	Sec14p-like phosphatidylinositol transfer family protein	Medtr2g064650	photosystem II 10 kDa proteinPsbR protein	Medtr2g070460	9-cis-epoxycarotenoid dioxygenase			Medtr3g092095	cytochrome b5-like heme/steroid-binding domain protein	Medtr7g111240	rhicadhesin receptor	Medtr7g058640	synaptobrevin-like protein
		Medtr2g021710	PPR containing plant-like protein	Medtr1g072420	xyloglucanase-specific endoglucanase inhibitor protein	Medtr2g087288	aluminum activated malate transporter family protein			Medtr2g080270	hypothetical protein	Medtr6g085010	aspartic protease in GUARD CELL-like protein	Medtr5g088990	plastocyanin-like domain protein
		Medtr5g098060	fasciclin-like arabinogalactan protein	Medtr1g088640	universal stress family protein	Medtr4g020110	delta-1-pyrroline-5-carboxylate synthetase			Medtr4g085480	Serine/Threonine kinase, plant-type protein, putative	Medtr8g090165	ATP/DNA-binding protein	Medtr7g015950	COBRA-like protein 2 precursor
		Medtr4g059720	fasciclin-like arabinogalactan protein	Medtr8g085650	F-box/kelch-repeat plant-like protein	Medtr7g117415	ubiquitin ligase SINAT3			Medtr3g012440	CXE carboxylesterase	Medtr3g086150	TGN-related, localized SYP41-interacting protein, putative	Medtr1g096310	caffeic acid O-methyltransferase
		Medtr1g082920	kinesin motor domain protein	Medtr1g010080	DUF1997 family protein	Medtr4g068220	transmembrane protein, putative			Medtr3g093830	WRKY family transcription factor	Medtr2g026685	heavy metal transport/detoxification superfamily protein	Medtr4g013355	disease resistance-responsive, dirigent domain protein
		Medtr2g084245	glucuronoxylan glucuronosyltransferase, putative	Medtr7g028945	transmembrane protein, putative	Medtr8g104490	calmodulin-binding-like protein			Medtr7g021570	LRR receptor-like kinase	Medtr1g053955	helicase	Medtr1g093600	AP2/ERF and B3 domain transcription factor
		Medtr8g022870	subtilisin-like serine protease	Medtr7g118290	thylakoid membrane phosphoprotein 14 kDa protein	Medtr4g068457	transducin/WD40 repeat protein			Medtr4g072020	arginine decarboxylase	Medtr7g005950	glucan synthase-like protein	Medtr3g070860	leucoanthocyanidin dioxygenase-like protein
		Medtr2g036920	DUF630 family protein	Medtr5g035665	DUF1262 family protein	Medtr7g090590	GASA/GAST/Snakin			Medtr1g040195	benzyl alcohol O-benzoyltransferase	Medtr4g097790	transmembrane protein, putative	Medtr3g102450	receptor-like kinase
		Medtr3g065300	chromosome condensation-like protein	Medtr2g096380	myb transcription factor	Medtr2g011070	BHLH transcription factor-like protein			Medtr2g082430	dual-specificity kinase domain protein	Medtr3g030040	cellulose synthase-like protein	Medtr5g023260	transmembrane amino acid transporter family protein
		Medtr1g088190	glycosyl hydrolase family 9 protein	Medtr5g026620	ubiquinol oxidase 1a	Medtr4g090970	calmodulin-binding protein			Medtr1g056890	DNA-directed RNA polymerase I, II	Medtr4g068580	phosphatidylinositol 3- and 4-kinase	Medtr3g088870	4-coumarate:CoA ligase-like protein
		Medtr7g093910	core histone H2A/H2B/H3/H4	Medtr1g106075	photosystem I reaction center subunit N	Medtr3g111650	hypothetical protein			Medtr8g101890	ATP synthase G subunit family protein	Medtr2g027300	geranylgeranyl pyrophosphate synthase	Medtr1g081240	pollen-specific SF21-like protein
		Medtr4g063630	pathogenesis-related thaumatin family protein	Medtr1g076840	RmlC-like cupins superfamily protein	Medtr3g074070	transducin/WD40 repeat protein			Medtr6g033800	heat shock cognate 70 kDa-like protein	Medtr3g073620	myosin heavy chain-like protein, putative	Medtr1g033100	pollen protein Ole E I-like protein
		Medtr1g075610	cyclin-dependent kinase	Medtr4g068280	trigger factor-like protein, putative	Medtr6g048440	beta-carotene hydroxylase			Medtr1g067050	adenylate kinase	Medtr5g089000	proteasome-associated ECM29-like protein	Medtr1g071070	DUF4378 domain protein
		Medtr6g075170	DNA polymerase epsilon subunit B	Medtr1g015290	ultraviolet-B-repressible protein	Medtr1g052885	calcium-binding EF-hand protein			Medtr7g114980	aldo/keto reductase family oxidoreductase	Medtr3g115340	starch branching enzyme I	Medtr4g115920	monogalactosyldiacylglycerol synthase
		Medtr7g033400	PPR containing protein	Medtr4g037505	photosystem II 5 kDa protein	Medtr3g099010	TB2/DP1, HVA22 family protein			Medtr5g099130	Serine/Threonine kinase family protein	Medtr2g102640	drug resistance transporter-like ABC domain protein	Medtr8g099035	late embryogenesis abundant protein
		Medtr4g035200	LRR receptor-like kinase family protein	Medtr4g015570	light-harvesting complex I chlorophyll A/B-binding protein	Medtr3g072530	nodulin MtN21/EamA-like transporter family protein			Medtr4g121877	60S ribosomal protein L29-1	Medtr1g029790	armadillo/beta-catenin-like repeat protein	Medtr3g108990	monomeric form sarcosine oxidase
		Medtr5g077100	L-type lectin-domain receptor kinase	Medtr4g094785	FKBP-type peptidyl-prolyl cis-trans isomerase	Medtr1g074950	sieve element occlusion protein			Medtr5g071070	ARM repeat CCCH-type zinc finger protein	Medtr6g004040	katanin p80 WD40 repeat subunit B1-like protein	Medtr5g046410	germin family protein
		Medtr4g068670	long-chain fatty acyl CoA ligase	Medtr3g027330	receptor-like protein	Medtr3g463370	legume lectin beta domain protein			Medtr7g067380	glycerol-3-phosphate acyltransferase	Medtr1g091040	pyruvate kinase family protein	Medtr2g054870	receptor-like kinase
		Medtr4g118810	plant integral membrane protein	Medtr4g113360	transcription initiation factor TFIID subunit-like protein	Medtr2g086290	alpha/beta fold hydrolase			Medtr7g115220	Chitinase / Hevein / PR-4 / Wheatwin2	Medtr3g073990	pollen Ole e I family allergen	Medtr2g055940	caffeic acid O-methyltransferase
		Medtr7g113160	histone H2A 6	Medtr2g101820	photosystem I reaction center subunit VI	Medtr8g099065	P-loop nucleoside triphosphate hydrolase superfamily protein			Medtr8g061360	tyrosine/nicotianamine family aminotransferase	Medtr3g078570	mannose-1-phosphate guanyltransferase	Medtr5g046430	germin family protein
		Medtr4g116870	DNA replication licensing factor MCM4	Medtr5g090740	AAA domain protein	Medtr3g116270	BURP domain protein			Medtr7g100390	ankyrin repeat plant protein	Medtr1g081000	Serine/Threonine-kinase Nek4	Medtr3g063120	(3S)-linalool/(E)-nerolidol/(E,E)-geranyl linalool synthase
		Medtr8g107140	pathogenesis-related thaumatin family protein	Medtr4g133928	acyl carrier protein	Medtr7g117540	anaphase-promoting complex subunit 11 RING-H2 finger protein			Medtr6g060175	light-harvesting complex I chlorophyll A/B-binding protein	Medtr1g024980	C2H2-like zinc finger protein	Medtr6g034880	hypothetical protein
		Medtr1g094010	phosphoenolpyruvate carboxylase	Medtr8g091590	hypothetical protein	Medtr7g110880	hypothetical protein			Medtr2g009270	3,4-dihydroxy-2-butanone 4-phosphate synthase	Medtr5g087550	3-hydroxy-3-methylglutaryl-coenzyme A reductase-like protein	Medtr1g028460	bidirectional sugar transporter
		Medtr4g006730	major intrinsic protein (MIP) family transporter	Medtr3g062940	bis(5'-adenosyl)-triphosphatase	Medtr3g117290	dehydrin			Medtr5g045520	ureide permease-like protein	Medtr7g028970	ATP-dependent chaperone ClpB	Medtr4g117960	UDP-glucosyltransferase family protein
		Medtr4g073770	auxin influx transporter	Medtr5g098020	hypothetical protein	Medtr8g466800	BHLH transcription factor-like protein			Medtr8g074050	2OG-Fe(II) oxygenase family oxidoreductase	Medtr3g109922	beta-adaptin A-like protein	Medtr1g103090	LRR/extensin 2
		Medtr1g032100	ankyrin repeat plant-like protein	Medtr5g009290	hypothetical protein	Medtr8g056800	albumin I			Medtr5g013230	glycerolipase A1	Medtr2g078630	P-loop nucleoside triphosphate hydrolase superfamily protein, putative	Medtr4g014460	abscisic acid receptor
		Medtr3g008470	folate/biopterin transporter	Medtr4g125510	mediator of RNA polymerase II transcription subunit 20b	Medtr6g012870	ERD (early-responsive to dehydration stress) family protein			Medtr8g011440	cysteine-rich RLK (receptor-like kinase) protein	Medtr2g082910	amino-terminal region of chorein, A TM vesicle-mediated sorter	Medtr2g036310	UPF0481 plant-like protein
		Medtr4g114210	class III peroxidase	Medtr3g116110	photosystem II reaction center PsbP family protein	Medtr3g031650	cinnamoyl-CoA reductase-like protein			Medtr8g091280	aspartate aminotransferase	Medtr4g031820	cytochrome P450 family monooxygenase	Medtr6g034920	extensin-like region protein
		Medtr7g052690	3-demethylubiquinone-9 3-methyltransferase domain protein	Medtr7g109520	calvin cycle protein CP12-1	Medtr8g006710	UDP-glucosyltransferase family protein			Medtr2g089995	vesicle-associated-like protein	Medtr0009s0120	phosphatidylinositol 3- and 4-kinase	Medtr4g081440	dihydroflavonol 4-reductase-like protein
		Medtr1g075680	kinesin motor domain protein	Medtr8g032260	plant/T32A16-60 protein	Medtr7g090450	EF hand calcium-binding family protein			Medtr1g022480	Sec14p-like phosphatidylinositol transfer family protein	Medtr7g061540	E3 ubiquitin-protein ligase	Medtr1g076930	isoflavone-7-O-methyltransferase
		Medtr8g027100	hypothetical protein	Medtr1g015650	hypothetical protein	Medtr5g012290	peptide/nitrate transporter			Medtr4g114030	NADH-cytochrome b5 reductase-like protein	Medtr7g078680	polygalacturonase/glycoside hydrolase family protein	Medtr1g090520	LRR receptor-like kinase family protein
		Medtr8g018430	seed linoleate 9S-lipoxygenase	Medtr5g038380	peptide/nitrate transporter plant	Medtr3g078800	late embryogenesis abundant hydroxyproline-rich glycoprotein, putative			Medtr8g019320	heme oxygenase 1 protein	Medtr1g116565	UDP-galactose transporter	Medtr4g066210	cyanogenic beta-glucosidase, putative
		Medtr1g070490	glycosyltransferase family 8 protein	Medtr5g043580	hypothetical protein	Medtr7g078180	disease resistance protein (TIR-NBS-LRR class), putative			Medtr8g098460	serine/threonine dehydratase serine racemase	Medtr8g107470	LRR receptor-like kinase	Medtr3g080870	oligopeptide transporter OPT family protein
		Medtr1g073670	hypothetical protein	Medtr7g080793	cytochrome protein C	Medtr4g132620	subtilisin-like serine protease			Medtr5g064600	cytochrome C oxidase, subunit VIb family protein	Medtr7g075453	fasciclin-like arabinogalactan protein	Medtr4g132400	C4-dicarboxylate transporter/malic acid protein
		Medtr5g009150	dynamin-like protein 1E	Medtr7g112860	dormancy/auxin associated protein	Medtr8g464780	diacylglycerol kinase domain protein			Medtr4g100380	ethylene response factor	Medtr5g014700	LRR receptor-like kinase family protein	Medtr7g088820	nitrate transporter 1
		Medtr5g022530	DUF630 family protein	Medtr7g099390	photosystem I reaction center subunit IV A	Medtr7g058810	receptor Serine/Threonine kinase			Medtr5g064750	neutral amino acid transporter	Medtr4g099300	tRNA/rRNA methyltransferase SpoU family protein	Medtr5g091050	3-hydroxy-3-methylglutaryl-coenzyme A reductase-like protein
		Medtr7g109200	cellulose synthase-like protein	Medtr6g006060	50S ribosomal protein L7/L12	Medtr6g073250	disease resistance protein (TIR-NBS-LRR class)			Medtr8g467460	60S ribosomal L34-like protein	Medtr1g089760	DUF3595 family protein	Medtr6g088805	MATE efflux family protein
		Medtr4g020070	LRR receptor-like kinase	Medtr3g462990	thylakoid soluble phosphoprotein TSP9 protein	Medtr6g463630	tyrosine kinase family protein			Medtr1g104820	amino-terminal domain cyclin	Medtr8g011350	serine carboxypeptidase-like protein	Medtr5g059820	nitrate reductase [NADH]-like protein
		Medtr3g086100	two-component response regulator ARR2-like protein	Medtr8g006905	hypothetical protein	Medtr1g017770	E3 ubiquitin ligase PUB14			Medtr4g415290	glycerol-3-phosphate acyltransferase	Medtr4g094590	O-acetyltransferase family protein	Medtr5g045960	UDP-glucosyltransferase family protein
		Medtr1g102210	cytochrome P450 family protein	Medtr4g133770	transmembrane protein, putative	Medtr8g044230	LRR receptor-like kinase			Medtr7g079530	haloacid dehalogenase-like hydrolase family protein	Medtr7g102430	HEAT repeat 7A-like protein	Medtr2g084230	myb-like DNA-binding domain, shaqkyf class protein
		Medtr3g063110	deoxyuridine 5'-triphosphate nucleotidohydrolase	Medtr8g465910	E3 ubiquitin-protein ligase RMA1H1-like protein	Medtr1g031460	receptor-like kinase			Medtr4g069500	polyol/monosaccharide transporter 1	Medtr4g063975	expansin A10	Medtr0052s0170	hypothetical protein
		Medtr4g127860	DUF1777 family protein	Medtr5g097280	light-harvesting complex I chlorophyll A/B-binding protein	Medtr3g045210	F-box/kelch-repeat plant protein			Medtr2g073640	LRR receptor-like kinase	Medtr7g075030	brefeldin A-inhibited guanine nucleotide-exchange protein	Medtr3g098350	respiratory burst oxidase-like protein D
		Medtr5g088980	carboxy-terminal domain cyclin	Medtr5g091060	4-hydroxyphenylpyruvate dioxygenase	Medtr5g017790	transcription factor			Medtr2g072190	hydroxyacylglutathione hydrolase	Medtr1g083960	calreticulin	Medtr0879s0010	hypothetical protein
		Medtr6g045553	alcohol acyltransferase	Medtr5g041940	NAC transcription factor-like protein	Medtr4g100550	homeobox associated leucine zipper protein			Medtr7g085420	HNH endonuclease domain protein	Medtr7g080920	formin-like 2 domain protein	Medtr2g022430	xyloglucanase-specific endoglucanase inhibitor protein
		Medtr8g075260	TPR superfamily protein	Medtr2g011720	receptor-interacting protein, putative	Medtr8g023510	legume lectin beta domain protein			Medtr7g080803	cytochrome protein C	Medtr8g083090	S-adenosyl-L-homocysteine hydrolase	Medtr1g081230	import inner membrane translocase subunit TIM22
		Medtr3g096420	PPR containing plant-like protein	Medtr4g111720	peptidyl-prolyl cis-trans isomerase	Medtr5g092080	lipocalin-like domain protein			Medtr5g018570	wall associated kinase-like protein	Medtr4g084080	DCD (development and cell death) domain protein	Medtr4g057310	RING finger and CHY zinc finger protein
		Medtr7g105030	125 kDa kinesin-like protein	Medtr1g026820	photosystem I reaction center subunit X psaK	Medtr0277s0010	disease resistance protein (TIR-NBS-LRR class)			Medtr1g010050	GGL domain protein	Medtr1g037280	sister chromatid cohesion PDS5-like protein	Medtr4g017030	germin family protein
		Medtr7g102120	S-adenosylmethionine synthase-like protein	Medtr4g035905	plant invertase/pectin methylesterase inhibitor	Medtr1g030600	auxin-induced 5NG4-like protein			Medtr0003s0660	S-adenosylmethionine decarboxylase proenzyme	Medtr3g084500	aspartokinase-homoserine dehydrogenase	Medtr4g117090	xyloglucanase-specific endoglucanase inhibitor protein
		Medtr1g115220	high mobility group (HMG)-box protein	Medtr1g116170	DnaJ/Hsp40 cysteine-rich domain protein	Medtr7g091280	glycosyltransferase family 61 protein			Medtr1g032580	Sec14p-like phosphatidylinositol transfer family protein	Medtr7g010580	gibberellin-regulated family protein	Medtr7g081780	LRR receptor-like kinase family protein
		Medtr1g023180	auxin-induced 5NG4-like protein	Medtr5g083690	early response-like dehydration-protein	Medtr7g091880	galactinol-raffinose galactosyltransferase			Medtr5g094450	GRAS family transcription factor	Medtr2g034090	ATP:citrate lyase	Medtr1g115900	cationic peroxidase
		Medtr3g101680	vacuolar import/degradation, VID27-like protein	Medtr1g116120	plastid transketolase	Medtr2g030530	glycolipid transfer protein			Medtr4g124190	cytidine/deoxycytidylate deaminase family protein	Medtr5g020990	P-loop nucleoside triphosphate hydrolase superfamily protein	Medtr8g479380	multi-copper oxidase-like protein
		Medtr8g099665	glutaredoxin (GRX) family protein	Medtr7g033680	hypothetical protein	Medtr5g015590	calcium-transporting ATPase 2, plasma membrane-type protein			Medtr4g119410	2OG-Fe(II) oxygenase family oxidoreductase	Medtr3g098380	respiratory burst oxidase-like protein D	Medtr4g062500	cytochrome P450 family flavone synthase
		Medtr7g109480	DNA replication licensing factor Mcm7, putative	Medtr6g027480	transmembrane protein, putative	Medtr4g075980	NAC transcription factor-like protein			Medtr1g010240	wall associated kinase-like protein, putative	Medtr5g004980	transmembrane protein, putative	Medtr2g098060	transmembrane protein, putative
		Medtr2g097580	ZIP metal ion transporter family protein	Medtr8g006580	RNA-binding KH domain protein	Medtr2g097463	GRAS family transcription factor			Medtr6g006990	carbonic anhydrase family protein	Medtr7g075660	WD-40 repeat protein/beige protein	Medtr4g033085	isoflavone-7-O-methyltransferase
		Medtr5g017160	RALF	Medtr6g017260	thylakoid membrane slr0575-like protein	Medtr2g044140	flavin containing monooxygenase-like protein, putative			Medtr3g054360	LBP/BPI/CETP family, carboxy-terminal domain protein	Medtr2g029850	peroxidase family protein	Medtr0021s0120	hypothetical protein
		Medtr5g078330	linker histone H1 and h5 family protein	Medtr5g066060	carbonic anhydrase family protein	Medtr8g087410	glutathione S-transferase			Medtr3g104640	DUF3511 domain protein	Medtr3g462130	proliferating cell nuclear antigen large form protein	Medtr2g045780	phosphate transporter PHO1-like protein
		Medtr5g459450	phosphatidylinositol-4-phosphate 5-kinase family protein	Medtr7g079900	photosystem I reaction center subunit XI	Medtr1g022420	ornithine carbamoyltransferase			Medtr3g095040	WRKY family transcription factor	Medtr1g075610	cyclin-dependent kinase	Medtr4g065060	hypothetical protein
		Medtr1g040360	sieve element occlusion protein	Medtr4g074590	DUF177 domain protein	Medtr3g108240	CHY and CTCHY and RING-type zinc finger protein			Medtr1g076650	EF hand calcium-binding family protein	Medtr2g048210	outer arm dynein light chain 1	Medtr0055s0090	senescence-associated protein
		Medtr3g074830	phosphate-responsive 1 family protein	Medtr3g077030	PB1 domain protein	Medtr1g068960	PPR containing plant-like protein			Medtr2g103500	alba DNA/RNA-binding protein	Medtr2g065470	glyceraldehyde-3-phosphate dehydrogenase	Medtr6g040290	albumin-2 protein
		Medtr3g094070	mini-chromosome maintenance complex-binding protein	Medtr5g027010	transmembrane protein, putative	Medtr3g461480	transmembrane amino acid transporter family protein			Medtr7g092820	rhodanese/cell cycle control phosphatase superfamily protein	Medtr4g124660	sucrose synthase	Medtr0055s0130	hypothetical protein
		Medtr5g036950	microtubule-associated TORTIFOLIA-like protein	Medtr6g007747	nodulin MtN21/EamA-like transporter family protein	Medtr8g479350	Dof domain zinc finger protein			Medtr8g027180	calcium-binding EF-hand protein	Medtr3g087590	myo-inositol 1-phosphate synthase	Medtr0055s0030	hypothetical protein
		Medtr8g099305	high mobility group (HMG)-box protein	Medtr0024s0260	S54 family peptidase	Medtr6g008680	hypothetical protein			Medtr2g041310	early flowering protein	Medtr4g056600	RING/U-box protein	Medtr5g011210	expansin A10
		Medtr2g041170	brevis radix-like protein	Medtr1g028380	abscisic acid receptor PYL9-like protein	Medtr2g045490	pyruvate dehydrogenase (acetyl-transferring) kinase			Medtr5g066060	carbonic anhydrase family protein	Medtr2g014460	glycogen/starch/alpha-glucan phosphorylase family protein	Medtr7g107520	cationic peroxidase
		Medtr4g116080	hypothetical protein	Medtr3g109200	AIG2-like (avirulence induced protein) family protein	Medtr6g472100	hypothetical protein			Medtr2g044910	divergent CCT motif protein	Medtr8g072000	pectinacetylesterase family protein	Medtr7g096530	LOB domain protein
		Medtr7g110000	boron transporter-like protein	Medtr8g090185	50S ribosomal protein L29	Medtr1g115190	aluminum activated malate transporter family protein			Medtr4g093580	beta-ureidopropionase-like protein	Medtr2g090380	two pore calcium channel protein, putative	Medtr4g065107	hypothetical protein
		Medtr1g050472	ribonucleoside-diphosphate reductase small chain	Medtr1g034260	cytochrome b6f complex subunit (PetM), putative	Medtr4g131020	actin-binding FH2 (formin 2) family protein			Medtr1g069235	photosystem I reaction center subunit IV A	Medtr2g061380	glucan synthase-like protein	Medtr3g112530	C4-dicarboxylate transporter/malic acid protein
		Medtr4g070080	RNA-binding (RRM/RBD/RNP motif) family protein	Medtr5g013230	glycerolipase A1	Medtr8g105780	heat shock transcription factor			Medtr1g021070	DUF1645 family protein	Medtr4g095450	class III peroxidase	Medtr3g064420	long-chain acyl-CoA synthetase
		Medtr7g029365	triacylglycerol lipase-like protein	Medtr5g011990	hypothetical protein	Medtr1g083580	F-box protein			Medtr4g107510	peptide/nitrate transporter	Medtr5g021190	beta-galactosidase	Medtr7g020980	ethylene response factor
		Medtr5g095740	nuclear transcription factor Y protein	Medtr4g089065	phosphatidylinositol N-acetylglucosaminyltransferase	Medtr4g072020	arginine decarboxylase			Medtr1g071630	hypothetical protein	Medtr4g070430	glucose-1-phosphate adenylyltransferase family protein	Medtr1g069915	CRAL/TRIO, amino-terminal domain protein
		Medtr1g059990	hypothetical protein	Medtr4g130300	50S ribosomal protein L35	Medtr0416s0030	leginsulin related MtN11/16/17 family			Medtr1g039020	hypothetical protein	Medtr5g011500	armadillo repeat kinesin-like protein	Medtr3g071740	polyketide cyclase/dehydrase and lipid transporter
		Medtr4g081300	amino-terminal region of chorein, A TM vesicle-mediated sorter	Medtr8g036075	EF hand calcium-binding family protein	Medtr3g019080	disease resistance protein (TIR-NBS-LRR class), putative			Medtr5g035665	DUF1262 family protein	Medtr7g106380	trafficking protein particle complex protein	Medtr3g062570	LRR receptor-like kinase
		Medtr2g067030	ATP/DNA-binding protein	Medtr6g007980	senescence-associated protein	Medtr4g053440	zinc finger A20 and AN1 domain stress-associated protein			Medtr3g095540	photosystem I reaction center subunit N	Medtr6g071995	histidine decarboxylase-like protein	Medtr8g079950	HXXXD-type acyl-transferase family protein
		Medtr6g011360	phosphoribosylformylglycinamidine synthase	Medtr3g054150	SWIB/MDM2 domain protein	Medtr1g040875	CBL-interacting kinase			Medtr6g086280	multiprotein bridging factor 1b-like protein	Medtr8g092060	UPF0202 plant-like protein	Medtr2g087900	cellulose synthase H1-like protein
		Medtr7g061550	myb transcription factor	Medtr7g100540	thioredoxin-like protein AAED1	Medtr1g009760	plasma membrane H+-ATPase			Medtr2g008610	light-harvesting complex I chlorophyll A/B-binding protein	Medtr3g094770	E3 ubiquitin-protein ligase RKP-like protein	Medtr4g048460	sesquiterpene synthase
		Medtr3g092640	membrane-related protein CP5, putative	Medtr1g098680	ABA/WDS induced protein	Medtr4g126020	calmodulin-binding family protein			Medtr3g065330	nudix hydrolase-like protein	Medtr3g091940	secretory pathway protein Sec39	Medtr4g065093	hypothetical protein
		Medtr7g114340	esterase/lipase/thioesterase-like protein	Medtr4g013200	thylakoid membrane phosphoprotein 14 kDa protein	Medtr2g081590	embryonic abundant-like protein			Medtr8g028720	MAP kinase	Medtr1g075900	S-adenosylmethionine-dependent methyltransferase, putative	Medtr1g066530	albumin-2 protein
		Medtr7g039110	transcription factor	Medtr3g095040	WRKY family transcription factor	Medtr4g114960	clathrin assembly plant-like protein, putative			Medtr1g029610	receptor-like kinase plant-like protein, putative	Medtr7g116590	transcription activators protein	Medtr6g034030	C4-dicarboxylate transporter/malic acid transporter
		Medtr4g015080	proton-dependent oligopeptide transport family protein	Medtr4g100380	ethylene response factor	Medtr8g088110	cold acclimation protein WCOR413			Medtr5g092060	Ras-related small GTP-binding family protein	Medtr6g088660	RNA-dependent RNA polymerase family protein	Medtr1g043200	high affinity inorganic phosphate transporter
		Medtr1g102780	early light-induced-like protein	Medtr3g108560	F-box/RNI/FBD-like domain protein	Medtr2g006870	potassium outward rectifying channel protein			Medtr1g109430	lipid phosphate phosphatase-like protein	Medtr3g116250	phosphatidylinositol 4-kinase alpha	Medtr3g102400	Serine/Threonine kinase, plant-type protein
		Medtr7g051440	multi-copper oxidase-like protein	Medtr1g069235	photosystem I reaction center subunit IV A	Medtr7g086690	cation calcium exchanger			Medtr3g462390	calmodulin-binding receptor-like cytoplasmic kinase	Medtr1g085140	rhicadhesin receptor	Medtr5g083270	abscisic acid receptor
		Medtr7g080550	adenosylhomocysteinase, putative	Medtr1g045140	proton gradient regulation protein	Medtr1g116180	transcription factor			Medtr3g437630	LRR receptor-like kinase family protein	Medtr8g072640	3-hydroxy-3-methylglutaryl-coenzyme A reductase-like protein	Medtr1g043220	high affinity inorganic phosphate transporter
		Medtr5g094310	kinesin motor domain protein	Medtr2g089510	cytochrome b6-F complex iron-sulfur subunit	Medtr2g008160	class III peroxidase			Medtr4g130970	potassium channel tetramerization domain protein	Medtr4g087040	kinesin motor domain protein	Medtr5g093430	DUF4408 domain protein
		Medtr4g123860	PPR containing plant-like protein	Medtr3g088645	NAD(P)H-quinone oxidoreductase subunit M	Medtr4g107850	calcium-dependent lipid-binding (CaLB domain) family protein			Medtr2g070130	glutathione S-transferase, amino-terminal domain protein	Medtr8g056900	guanine nucleotide exchange factor, putative	Medtr5g094560	cytochrome P450 family 71 protein
		Medtr5g017070	DNA polymerase	Medtr5g010090	phosphoglycerate mutase family protein	Medtr3g075320	pectate lyase family protein			Medtr2g023430	gaba-receptor-associated protein ubiquitin domain protein	Medtr7g007320	mannose-6-phosphate isomerase	Medtr7g108890	pectinesterase/pectinesterase inhibitor
		Medtr6g011760	death receptor interacting protein, putative	Medtr4g006070	hypothetical protein	Medtr1g034060	gibberellin 2-beta-dioxygenase			Medtr1g099800	heavy metal transport/detoxification superfamily protein	Medtr2g059350	GDP-fucose O-fucosyltransferase-like protein	Medtr2g080230	root cap/late embryogenesis-like protein
		Medtr2g086590	DUF3049 family protein	Medtr3g435460	light-harvesting complex I chlorophyll A/B-binding protein	Medtr4g063310	transmembrane protein, putative			Medtr8g099350	WRKY family transcription factor	Medtr2g046740	subtilisin-like serine protease
		Medtr4g124670	CAAX amino terminal protease family protein	Medtr1g103110	acetyltransferase (GNAT) domain protein	Medtr1g115285	CASP-like protein			Medtr3g032530	S-adenosyl-methionine-sterol-C-methyltransferase	Medtr8g081040	xyloglucan endotransglucosylase/hydrolase family protein
		Medtr3g466760	expansin A10	Medtr4g131760	glucose-1-phosphate adenylyltransferase family protein	Medtr3g107310	DUF4050 family protein			Medtr3g090550	nodulin MtN21/EamA-like transporter family protein	Medtr2g025020	pyrophosphate-fructose-6-phosphate 1-phosphotransferase
		Medtr2g005810	LRR receptor-like kinase family protein	Medtr3g491900	transmembrane protein, putative	Medtr2g030420	P-loop nucleoside triphosphate hydrolase superfamily protein			Medtr5g009500	substrate carrier family protein	Medtr7g011060	expansin A10
		Medtr1g061590	LRR receptor-like kinase	Medtr7g061018	metallothionein	Medtr8g045300	polyketide cyclase/dehydrase and lipid transporter			Medtr2g101820	photosystem I reaction center subunit VI	Medtr7g103440	LRR receptor-like kinase
		Medtr8g092510	ribonucleoside-diphosphate reductase, alpha chain	Medtr4g015790	leucoanthocyanidin dioxygenase-like protein	Medtr8g097200	Rho GDP-dissociation inhibitor-like protein			Medtr2g009480	leguminosin group485 secreted peptide	Medtr1g008140	pectinesterase/pectinesterase inhibitor
		Medtr0045s0110	DUF642 family protein	Medtr6g051780	transmembrane protein, putative	Medtr4g097180	hypothetical protein			Medtr7g082530	wall associated kinase-like protein	Medtr8g098230	P-loop nucleoside triphosphate hydrolase superfamily protein
		Medtr4g011900	galactose oxidase/kelch repeat protein	Medtr7g088880	thylakoid lumenal 298 kDa protein	Medtr1g023700	cytochrome P450 family 71 protein			Medtr0034s0170	trehalose-6-phosphate synthase	Medtr5g020000	chromatin-remodeling complex ATPase chain, putative
		Medtr2g084275	auxin-regulated protein	Medtr4g081500	hypothetical protein	Medtr2g009750	methylmalonate-semialdehyde dehydrogenase			Medtr3g437870	ABC transporter A family protein	Medtr7g091680	LRR receptor-like kinase family protein
		Medtr1g069470	LRR receptor-like kinase family protein	Medtr1g102890	1,2-dihydroxy-3-keto-5-methylthiopentene dioxygenase	Medtr1g067570	DUF4378 domain protein			Medtr7g056450	S-locus lectin kinase family protein	Medtr8g092590	cellulose synthase-like protein
		Medtr2g027560	O-glycosyl hydrolase family 17 protein	Medtr5g069990	thylakoid soluble phosphoprotein TSP9 protein	Medtr8g026960	homeobox associated leucine zipper protein			Medtr3g081130	seed linoleate 9S-lipoxygenase	Medtr4g095430	phototropic-responsive NPH3 family protein
		Medtr1g007460	hypothetical protein	Medtr2g076010	pathogenesis-like protein	Medtr8g021230	inter-alpha-trypsin inhibitor heavy chain-like protein			Medtr6g071210	dihydroorotate dehydrogenase family protein	Medtr4g029550	extensin-like repeat protein
		Medtr1g018510	subtilisin-like serine protease	Medtr4g064807	monosaccharide-H+ symporter	Medtr4g114620	DUF4050 family protein			Medtr3g078550	betaine aldehyde dehydrogenase	Medtr1g053255	RRP12-like protein
		Medtr3g083680	PPR containing plant-like protein	Medtr7g005500	Humj1, putative	Medtr4g125440	RNI superfamily protein			Medtr3g101320	pheromone receptor-like protein	Medtr4g128020	NADPH-cytochrome P450 family 2 reductase
		Medtr7g096420	kelch repeat F-box protein	Medtr3g095540	photosystem I reaction center subunit N	Medtr1g019130	wuschel-related homeobox protein			Medtr7g068780	temperature-sensitive omega-3 fatty acid desaturase	Medtr5g027240	pinoresinol-lariciresinol reductase-like protein
		Medtr4g027435	hypothetical protein	Medtr4g122220	enoyl-CoA hydratase/isomerase family protein	Medtr1g100820	tyrosine kinase family protein			Medtr3g073590	electron carrier/protein disulfide oxidoreductase	Medtr6g093180	beta-amyrin synthase
		Medtr0245s0010	DNA topoisomerase I, bacterial protein	Medtr2g088230	gaba-receptor-associated protein ubiquitin domain protein	Medtr6g083930	hypothetical protein			Medtr7g005280	NAC transcription factor-like protein	Medtr6g461810	cleavage and polyadenylation specificity factor subunit 1
		Medtr1g071070	DUF4378 domain protein	Medtr5g070030	NAD(P)H:quinone oxidoreductase, type IV protein	Medtr8g094580	NAC-like transcription factor			Medtr7g073380	WRKY transcription factor	Medtr8g092500	ribonucleoside-diphosphate reductase
		Medtr3g462130	proliferating cell nuclear antigen large form protein	Medtr5g041910	oxygen-evolving enhancer protein	Medtr2g035190	ABA-responsive protein			Medtr3g067935	double-strand telomere-binding protein, putative	Medtr3g065130	NADH-ubiquinone oxidoreductase 75 kDa subunit
		Medtr1g008220	CCT motif protein	Medtr3g111700	heat shock protein-binding protein, putative	Medtr5g092060	Ras-related small GTP-binding family protein			Medtr0100s0160	zinc finger AN1 and C2H2 domain stress-associated protein	Medtr7g066870	acetyl-CoA carboxylase, carboxyl transferase, alpha subunit
		Medtr6g007897	gibberellin-regulated family protein	Medtr7g080220	DUF2358 family protein	Medtr5g029190	cellulose synthase-like protein			Medtr7g113410	linoleate 9S-lipoxygenase-like protein	Medtr6g007787	BAH domain-containing protein
		Medtr4g122900	hypothetical protein	Medtr3g089890	thylakoid lumenal 298 kDa protein	Medtr7g070480	SEC14 cytosolic factor family protein			Medtr5g021240	D-2-hydroxyglutarate dehydrogenase	Medtr7g062300	DUF674 family protein
		Medtr2g080010	NAC transcription factor-like protein	Medtr3g085300	chaperone dnaJ-like protein	Medtr8g028725	polygalacturonase/glycoside hydrolase family protein			Medtr2g084535	lysosomal pro-X carboxypeptidase-like protein	Medtr7g103590	cellulose synthase-like protein A1
		Medtr1g030410	P-loop nucleoside triphosphate hydrolase superfamily protein, putative	Medtr2g017920	transmembrane-like protein	Medtr3g034640	specific tissue protein			Medtr8g014910	GDSL-like lipase/acylhydrolase	Medtr7g087090	NADH-cytochrome b5 reductase family protein
		Medtr2g007855	COP9 signalosome complex subunit 8	Medtr5g068260	cysteine-rich receptor-kinase-like protein	Medtr8g107110	EF hand calcium-binding family protein			Medtr5g013030	transmembrane protein, putative	Medtr1g103020	3-oxoacyl-(acyl carrier) synthase II
		Medtr5g017290	carboxy-terminal region remorin	Medtr1g059660	hypothetical protein	Medtr3g058410	serine acetyltransferase			Medtr3g049970	limonoid UDP-glucosyltransferase-like protein	Medtr3g064560	regulator of chromosome condensation (RCC1) family protein
		Medtr3g058980	nuclear transcription factor Y protein	Medtr2g020830	plant/F10N7-170 protein, putative	Medtr1g048990	superoxide dismutase			Medtr5g056510	3-ketoacyl-CoA synthase-like protein	Medtr4g029020	CBL-interacting kinase
		Medtr5g043660	nodulin-like protein, putative	Medtr2g041310	early flowering protein	Medtr2g043850	flavin-binding monooxygenase-like protein			Medtr4g022350	cytochrome b5-like heme/steroid-binding domain protein	Medtr1g038793	P-loop nucleoside triphosphate hydrolase superfamily protein
		Medtr4g073540	subtilisin-like serine protease	Medtr7g116795	thylakoid membrane phosphoprotein 14 kDa protein	Medtr3g096050	caffeic acid O-methyltransferase			Medtr8g107030	3-oxo-5-alpha-steroid 4-dehydrogenase	Medtr1g083290	respiratory burst oxidase-like protein
		Medtr1g116370	glucan synthase-like protein	Medtr2g101380	2Fe-2S iron-sulfur cluster-binding domain protein	Medtr6g012730	cystathionine gamma-synthase			Medtr5g027810	disease resistance protein (CC-NBS-LRR class) family protein	Medtr4g088885	AAA family ATPase
		Medtr1g114380	TCP family transcription factor	Medtr7g118010	SAUR-like auxin-responsive family protein	Medtr8g107420	DUF4228 domain protein			Medtr1g025950	cinnamyl alcohol dehydrogenase-like protein	Medtr1g116947	pollen protein Ole E I-like protein
		Medtr7g017500	kanadaptin-like protein	Medtr1g041320	50S ribosomal protein L28	Medtr3g069280	phosphatidylinositol-specific phospholipase C			Medtr4g116920	glycoside hydrolase family 18 protein	Medtr8g027040	cytochrome P450 family 78 protein
		Medtr5g070210	undecaprenyl pyrophosphate synthase	Medtr5g080260	rotundifolia-like protein	Medtr6g007603	Serine/Threonine-kinase HT1-like protein			Medtr2g025120	1-aminocyclopropane-1-carboxylate oxidase	Medtr6g004840	embryo defective 3012 protein
		Medtr2g081930	organic cation/carnitine transporter	Medtr7g445390	zinc ion-binding protein	Medtr0116s0090	viral movement protein			Medtr8g091390	L-ascorbate oxidase	Medtr2g037850	subtilisin-like serine protease
		Medtr7g084830	PPR containing plant-like protein	Medtr1g094160	DUF3783 domain protein	Medtr4g081880	casparian strip membrane protein			Medtr7g070150	NAC transcription factor-like protein	Medtr2g024330	strubbelig-receptor family protein
		Medtr4g078600	O-acyltransferase WSD1-like protein	Medtr2g079670	stem-specific TSJT1-like protein	Medtr1g083950	universal stress family protein			Medtr5g085790	LysM-domain receptor-like kinase	Medtr5g096820	galactinol-raffinose galactosyltransferase
		Medtr6g003970	elongation factor Ts protein	Medtr3g114850	plastocyanin	Medtr8g073335	transducin/WD40 repeat protein			Medtr3g105830	Tsi1-interacting protein TSIP1	Medtr8g104820	glycosyl hydrolase family 9 protein
		Medtr7g083930	hypothetical protein	Medtr4g089080	transmembrane protein, putative	Medtr8g023150	pectinesterase/pectinesterase inhibitor			Medtr6g082190	hypothetical protein	Medtr7g105030	125 kDa kinesin-like protein
		Medtr6g065580	DNA (cytosine-5)-methyltransferase	Medtr2g081010	S54 family peptidase	Medtr3g101290	myb transcription factor			Medtr1g056550	syntaxin of plants 122 protein	Medtr1g063060	S-adenosylmethionine synthase-like protein
		Medtr2g042130	subtilisin-like serine protease	Medtr3g083310	hypothetical protein	Medtr3g117380	GATA type zinc finger transcription factor family protein			Medtr3g064390	small GTPase family RAB protein	Medtr5g067060	serine transhydroxymethyltransferase
		Medtr1g026075	calcium-dependent kinase family protein	Medtr8g061350	30S ribosomal protein S20	Medtr0118s0070	expansin-like protein B1			Medtr3g117420	2OG-Fe(II) oxygenase family oxidoreductase	Medtr0305s0020	C2 calcium/lipid-binding and GRAM domain protein
		Medtr5g097410	cytokinin receptor histidine kinase	Medtr8g005175	oxygen-evolving enhancer protein	Medtr1g101330	calmodulin-binding protein			Medtr7g016650	DSBA oxidoreductase family protein	Medtr6g007650	methyl-CpG-binding domain protein
		Medtr4g128620	adenosylmethionine-8-amino-7-oxononanoate transaminase	Medtr4g071860	fructose-bisphosphate aldolase class I	Medtr7g081665	Serine/Threonine kinase family protein			Medtr1g104610	haloacid dehalogenase-like hydrolase	Medtr4g019090	tubulin beta-1 chain
		Medtr8g103480	PPR containing plant-like protein	Medtr3g068030	ribulose bisphosphate carboxylase/oxygenase activase	Medtr5g083170	ferritin			Medtr8g020590	auxin-binding protein ABP19a	Medtr1g047370	pectate lyase family protein
		Medtr5g091640	PPR containing plant-like protein	Medtr4g074210	DUF3067 family protein	Medtr1g073170	myb transcription factor			Medtr4g093830	RING-H2 zinc finger protein	Medtr8g039160	glycoside hydrolase family 2 protein
		Medtr2g435590	ethylene response factor	Medtr7g029325	ribosomal protein S21	Medtr8g102220	xyloglucan endotransglucosylase/hydrolase family protein			Medtr2g028190	eukaryotic aspartyl protease family protein	Medtr4g077910	cellulose synthase-like protein
		Medtr3g108700	cryptochrome, DASH family protein	Medtr4g131720	hypothetical protein	Medtr5g032100	GDP-fucose protein O-fucosyltransferase			Medtr2g069400	cysteine-rich TM module stress tolerance protein	Medtr2g096010	P-loop nucleoside triphosphate hydrolase superfamily protein
		Medtr4g070430	glucose-1-phosphate adenylyltransferase family protein	Medtr2g025040	plastid lipid-associated protein	Medtr6g087910	sugar porter (SP) family MFS transporter			Medtr4g485640	UDP-glucosyltransferase 73B2	Medtr8g028450	seed maturation protein
		Medtr1g024820	transcription factor bHLH140-like protein	Medtr1g020090	serine carboxypeptidase-like protein	Medtr7g103260	glycosyltransferase			Medtr4g052420	photosystem I subunit O	Medtr1g033080	pollen Ole e I family allergen
		Medtr5g016250	hypothetical protein	Medtr5g430730	phosphoenolpyruvate carboxykinase [ATP] protein	Medtr7g108930	sucrose synthase			Medtr4g120130	glyoxysomal fatty acid beta-oxidation MFP-A protein	Medtr6g022320	peptidyl serine alpha-galactosyltransferase
		Medtr1g069855	Rho termination factor, putative	Medtr2g079420	thioredoxin M-type protein	Medtr2g029560	peroxidase family protein			Medtr8g463990	receptor-like kinase	Medtr8g467000	indole-3-acetic acid-amido synthetase
		Medtr1g109620	trehalose-6-phosphate synthase domain protein	Medtr4g084180	sulfiredoxin	Medtr7g109145	drought-induced protein			Medtr5g033220	hypothetical protein	Medtr1g094165	microtubule organization protein
		Medtr4g033790	phosphate-responsive 1 family protein	Medtr1g086585	insulin-induced protein	Medtr2g013950	VQ motif protein			Medtr3g072110	transmembrane amino acid transporter family protein	Medtr8g098360	tubulin beta-1 chain
		Medtr3g102810	subtilisin-like serine protease	Medtr7g116380	serine/threonine-protein phosphatase PP1	Medtr4g134210	phototropic-responsive NPH3 family protein			Medtr4g021815	NAD(P)-binding rossmann-fold protein	Medtr7g021500	importin-like protein
		Medtr4g104140	BTB/POZ and TAZ domain protein	Medtr4g079110	glutaredoxin-C1 protein	Medtr8g041390	nodulin MtN21/EamA-like transporter family protein			Medtr3g467100	Lipid transfer protein	Medtr8g072430	kinesin-like calmodulin-binding protein
		Medtr2g016740	PPR containing plant-like protein	Medtr3g092040	rhodanese/cell cycle control phosphatase superfamily protein	Medtr2g020370	transmembrane protein, putative			Medtr3g088010	DUF740 family protein	Medtr3g099580	plastocyanin-like domain protein
		Medtr4g082150	anaphase promoting complex subunit 2	Medtr2g008610	light-harvesting complex I chlorophyll A/B-binding protein	Medtr3g064140	class I glutamine amidotransferase superfamily protein			Medtr1g112660	plant phospholipase-like protein	Medtr3g046330	3-hydroxyisobutyryl-CoA hydrolase-like protein
		Medtr3g105900	proton gradient regulation protein	Medtr5g014070	30S ribosomal S16-like protein	Medtr3g088010	DUF740 family protein			Medtr2g461970	alpha-1,4-glucan-protein synthase [UDP-forming]-like protein	Medtr5g043970	UDP-glucose 6-dehydrogenase family protein
		Medtr4g119340	elongation factor Tu family protein	Medtr5g014260	glycine cleavage system H protein	Medtr5g016410	cytochrome P450 family 81 protein			Medtr1g492640	transmembrane amino acid transporter family protein	Medtr1g062200	myosin heavy chain-like protein, putative
		Medtr1g041275	hypothetical protein	Medtr4g070630	transmembrane protein, putative	Medtr0020s0020	heat shock transcription factor B2A			Medtr2g096030	glycoside hydrolase family 18 protein	Medtr6g065580	DNA (cytosine-5)-methyltransferase
		Medtr2g080040	peroxisomal membrane 22 kDa (Mpv17/PMP22) family protein	Medtr4g063100	myb transcription factor	Medtr8g028150	bZIP transcription factor family protein			Medtr1g099290	chitinase	Medtr3g027610	eukaryotic translation initiation factor 3 subunit, putative
		Medtr6g011680	ABC transporter B family protein	Medtr4g084120	secondary thiamine-phosphate synthase enzyme	Medtr1g092540	plant/T32M21-140 protein			Medtr7g104680	iron-sulfur assembly IscA-like protein	Medtr3g102170	chromosome-associated kinesin KIF4A-like protein
		Medtr3g053350	PPR containing plant-like protein	Medtr2g024300	chaperonin-like RbcX protein	Medtr8g104110	aluminum activated malate transporter family protein			Medtr1g112740	FAD-dependent urate hydroxylase-like protein	Medtr3g074060	glycoside hydrolase family 3 amino-terminal domain protein
		Medtr7g099540	transcription factor	Medtr2g082580	oxygen-evolving enhancer protein	Medtr5g029370	transcription factor jumonji family protein			Medtr7g062660	L-type lectin-domain receptor kinase IV2-like protein	Medtr4g005510	ubiquitin-specific protease family C19 protein
		Medtr1g008060	transcription factor jumonji (JmjC) domain protein, putative	Medtr7g085220	NAC transcription factor-like protein	Medtr4g109310	soluble N-ethylmaleimide-sensitive factor adaptor protein			Medtr4g124360	divergent CCT motif protein	Medtr1g073840	ethylene receptor ETR2
		Medtr4g070420	hypothetical protein	Medtr1g115410	photosystem II reaction center PsbP family protein	Medtr5g005670	tryptophan synthase beta type 2			Medtr7g108735	late embryogenesis abundant protein	Medtr5g064500	phospho-2-dehydro-3-deoxyheptonate aldolase
		Medtr4g127420	import apparatus protein	Medtr1g112740	FAD-dependent urate hydroxylase-like protein	Medtr2g084020	lignin biosynthetic peroxidase			Medtr4g101820	Cu/Zn-superoxide dismutase copper chaperone	Medtr6g461910	DUF3475 domain protein
		Medtr8g077940	GRAS family transcription factor	Medtr5g032760	hypothetical protein	Medtr3g088635	glutathione S-transferase, amino-terminal domain protein			Medtr2g040510	MAP kinase kinase	Medtr8g018290	phospholipid-transporting ATPase-like protein
		Medtr5g015690	formin-like 2 domain protein	Medtr8g099615	hypothetical protein	Medtr3g070720	phosphatidylinositol-specific phospholipase C			Medtr2g038510	disease resistance protein (CC-NBS-LRR class) family protein	Medtr8g023310	pectinesterase/pectinesterase inhibitor
		Medtr4g133900	heavy-metal-associated domain protein	Medtr3g077890	DUF1645 family protein	Medtr4g114870	plastocyanin-like domain protein			Medtr8g089320	cationic amino acid transporter-like protein	Medtr4g073770	auxin influx transporter
		Medtr2g072470	solanesyl diphosphate synthase	Medtr8g092680	plastid lipid-associated protein	Medtr3g069190	2-nitropropane dioxygenase-like protein			Medtr8g095080	DUF668 family protein	Medtr5g016010	peroxidase family protein
		Medtr4g066020	transcription factor jumonji (JmjC) domain protein	Medtr4g016730	ADP/ATP carrier protein	Medtr4g123080	protein phosphatase 2C-like protein			Medtr7g076310	UDP-galactose transporter 1	Medtr4g027425	nucleotidyltransferase family protein
		Medtr3g088110	NAC-like transcription factor	Medtr2g023070	senescence regulator	Medtr2g094130	RING/U-box protein			Medtr5g064610	thylakoid lumenal 29 kDa protein	Medtr2g450710	nodulin-like/MFS transporter
		Medtr4g077910	cellulose synthase-like protein	Medtr5g045910	LRR receptor-like kinase family protein	Medtr1g106855	protein phosphatase 2C family protein			Medtr1g078290	lysine ketoglutarate reductase trans-splicing-like protein	Medtr2g093510	pre-mRNA-processing-splicing factor
		Medtr1g084990	hypothetical protein	Medtr3g117600	ribosome-binding factor A	Medtr1g056560	syntaxin of plants 122 protein			Medtr3g070850	double Clp-N motif P-loop nucleoside triphosphate hydrolase superfamily protein	Medtr1g051125	armadillo/beta-catenin-like repeat protein
		Medtr7g113360	zinc finger (Ran-binding) family protein	Medtr7g104680	iron-sulfur assembly IscA-like protein	Medtr6g015315	malonyl-CoA:isoflavone 7-O-glucoside malonyltransferase			Medtr4g094518	FAD-binding berberine family protein	Medtr3g114810	MFS transporter
		Medtr1g041345	eukaryotic translation initiation factor 2c	Medtr8g064610	zinc-binding dehydrogenase family oxidoreductase	Medtr5g097010	glucose-1-phosphate adenylyltransferase family protein			Medtr8g086270	general regulatory factor 2	Medtr7g086300	cobalamin-independent methionine synthase
		Medtr7g012260	cyclic nucleotide-gated ion channel protein, putative	Medtr5g096670	fructose-bisphosphate aldolase	Medtr2g035820	S-adenosylmethionine-dependent methyltransferase, putative			Medtr3g019390	Serine/Threonine kinase family protein	Medtr1g027020	NADH glutamate synthase
		Medtr5g091340	sucrose-phosphate synthase family protein	Medtr6g060175	light-harvesting complex I chlorophyll A/B-binding protein	Medtr1g076400	E3 ubiquitin ligase PUB14, putative			Medtr5g022870	peroxidase family protein	Medtr4g056520	retinoid-inducible serine carboxypeptidase
		Medtr8g064490	23S rRNA m2A2503 methyltransferase	Medtr1g075660	plastid fibrillin	Medtr6g488100	BHLH transcription factor-like protein			Medtr4g007470	shikimate/quinate hydroxycinnamoyltransferase	Medtr4g095360	subtilisin-like serine protease
		Medtr8g030670	ubiquitin-protein ligase, putative	Medtr4g451295	signal anchor, putative	Medtr6g088500	short-chain dehydrogenase/reductase			Medtr4g060790	defects in morphology protein 1 precursor	Medtr7g093910	core histone H2A/H2B/H3/H4
		Medtr5g065490	transport inhibitor response protein, putative	Medtr1g100305	NAD(P)-binding rossmann-fold protein	Medtr2g062600	Lipid transfer protein			Medtr3g019160	NADPH:quinone oxidoreductase-like protein	Medtr7g069500	pyruvate decarboxylase
		Medtr2g039120	beta-like galactosidase	Medtr8g107430	transmembrane protein, putative	Medtr7g108875	pectinesterase/pectinesterase inhibitor, putative			Medtr8g021380	jasmonate zim-domain protein	Medtr2g089340	dihydroxyacid dehydratase
		Medtr8g064990	1,4-dihydroxy-2-naphthoyl-CoA synthase	Medtr6g086600	nucleotide-binding protein	Medtr3g084410	selenium-binding-like protein			Medtr5g011250	leucoanthocyanidin dioxygenase-like protein	Medtr4g056430	eukaryotic translation initiation factor 2c
		Medtr1g063210	heavy metal-associated domain protein	Medtr7g095930	transmembrane protein, putative	Medtr4g053785	gland-specific fatty acyl-CoA reductase			Medtr3g096800	transmembrane amino acid transporter family protein	Medtr2g025180	calcium-binding EF hand protein
		Medtr3g064050	auxin response factor 2	Medtr2g072940	PPR containing protein, putative	Medtr3g081090	DCD (development and cell death) domain protein			Medtr4g105630	plastid phosphate translocator	Medtr4g099140	novel plant SNARE-like protein
		Medtr6g035315	transcription factor	Medtr4g012800	translation machinery associated TMA7 protein	Medtr1g008990	BZIP transcription factor			Medtr8g075430	NOL1/NOP2/sun family RNA methylase, putative	Medtr5g010640	pathogenesis-related thaumatin family protein
		Medtr8g016230	beta-galactosidase	Medtr3g092720	sigma 54 modulation protein/S30EA ribosomal protein	Medtr4g069040	dehydration-responsive RD22-like protein			Medtr7g087370	MATE efflux family protein	Medtr1g023120	beta-like galactosidase
		Medtr8g090165	ATP/DNA-binding protein	Medtr7g024760	acetyltransferase (GNAT) domain protein	Medtr4g075790	expansin A1			Medtr5g085900	MD-like lipid recognition domain protein/ML domain protein	Medtr8g062700	paired amphipathic helix SIN3-like protein
		Medtr7g094250	2OG-Fe(II) oxygenase family oxidoreductase	Medtr1g080800	Chitinase / Hevein / PR-4 / Wheatwin2	Medtr5g017830	calmodulin-domain kinase CDPK protein			Medtr3g065440	myb transcription factor	Medtr7g081750	subtilisin-like serine protease
		Medtr1g023985	ATP-dependent RNA helicase DHX8	Medtr7g113960	sugar porter (SP) family MFS transporter	Medtr4g082860	nodulin-like protein			Medtr3g080260	nodulin MtN21/EamA-like transporter family protein	Medtr1g086080	ABC transporter B family protein
		Medtr4g113740	transmembrane protein, putative	Medtr1g098280	light-harvesting complex I chlorophyll A/B-binding protein	Medtr7g090160	pyrroline-5-carboxylate reductase			Medtr1g100070	beta-carotene hydroxylase	Medtr3g023030	LRR and NB-ARC domain disease resistance protein
		Medtr7g106880	white-brown-complex ABC transporter family protein	Medtr1g087030	calvin cycle protein CP12-1	Medtr5g042560	ERD (early-responsive to dehydration stress) family protein			Medtr4g080790	electron transfer flavoprotein subunit alpha	Medtr5g083260	trichome birefringence-like protein
		Medtr8g018890	midasin	Medtr4g081520	RNA-binding (RRM/RBD/RNP motif) family protein	Medtr3g071990	cation/H+ exchanger 3			Medtr4g081380	thioredoxin	Medtr5g083360	laccase/diphenol oxidase family protein
		Medtr4g045743	histone-lysine N-methyltransferase ATXR3	Medtr1g076310	30S ribosomal S16-like protein	Medtr3g076950	phloem specific protein			Medtr4g127560	calcium-binding EF-hand protein	Medtr5g025590	nucleotide-diphospho-sugar transferase family protein
		Medtr4g098800	peptide transporter	Medtr8g468600	zinc knuckle (CCHC-type) family protein	Medtr5g025010	subtilisin-like serine protease			Medtr1g105730	receptor-like kinase	Medtr2g062600	Lipid transfer protein
		Medtr6g008410	group IIA intron splicing facilitator CRS1	Medtr3g104950	ultraviolet-B-repressible protein	Medtr4g108690	GDSL-like lipase/acylhydrolase			Medtr4g018880	PAR1 protein	Medtr7g406950	HEAT repeat 5B-like protein
		Medtr4g051532	BEL1-related homeotic protein	Medtr2g084815	histone deacetylase 2a, putative	Medtr5g096410	E3 ubiquitin protein ligase RIE1-like protein, putative			Medtr1g074950	sieve element occlusion protein	Medtr5g098420	fasciclin-like arabinogalactan protein
		Medtr8g009980	NADP-dependent alkenal double bond reductase	Medtr1g014210	phospholipid hydroperoxide glutathione peroxidase	Medtr7g029540	Nodule Cysteine-Rich (NCR) secreted peptide			Medtr3g070400	alpha/beta hydrolase-like protein	Medtr8g028500	Rpp4C1
		Medtr4g088920	DNA mismatch repair protein MutS2	Medtr6g007030	trypsin-like serine protease	Medtr1g094085	BHLH transcription factor-like protein			Medtr2g081580	calcium-binding EF-hand protein	Medtr0288s0040	glycogen/starch/alpha-glucan phosphorylase family protein
		Medtr8g070070	histone-lysine N-methyltransferase, suvh protein, putative	Medtr7g116630	violaxanthin de-epoxidase	Medtr3g091820	Dof-type zinc finger DNA-binding family protein			Medtr2g014950	28 kDa heat- and acid-stable phosphoprotein-like protein	Medtr3g020820	plant calmodulin-binding-like protein
		Medtr2g044070	sucrose synthase	Medtr7g088520	hypothetical protein	Medtr5g009170	UDP-D-glucose/UDP-D-galactose 4-epimerase			Medtr8g073770	disease resistance-responsive, dirigent domain protein	Medtr3g085440	microtubule associated protein, MAP65/ASE1 family protein
		Medtr2g103140	acyl thioesterase-like protein	Medtr1g071630	hypothetical protein	Medtr3g065160	eukaryotic aspartyl protease family protein			Medtr8g032320	calcium-dependent lipid-binding (CaLB domain) family protein	Medtr1g066850	interactor of constitutive active ROPs-like protein
		Medtr6g048300	septum site determining protein MinD, putative	Medtr7g020980	ethylene response factor	Medtr6g477770	beta-amylase			Medtr3g461440	transmembrane amino acid transporter family protein	Medtr6g069685	ketose-bisphosphate aldolase class-II family protein
		Medtr5g091960	peroxisomal small heat shock protein	Medtr7g114590	rubredoxin-like protein	Medtr7g068380	vacuolar cation/proton exchanger 3			Medtr3g082200	subtilisin-like serine protease	Medtr8g045300	polyketide cyclase/dehydrase and lipid transporter
		Medtr3g053220	1,4-alpha-glucan-branching enzyme/amyloplastic protein	Medtr0053s0030	ubiquinone biosynthesis protein UbiB	Medtr4g102270	UDP-D-glucuronate 4-epimerase			Medtr4g124470	lysine-ketoglutarate reductase/saccharopine dehydrogenase	Medtr2g007960	auxin-induced 5NG4-like protein
		Medtr8g098345	UDP-N-acetylmuramyl-tripeptide synthetase	Medtr5g022350	pathogenesis-related thaumatin family protein	Medtr3g088150	NAD-dependent aldehyde dehydrogenase family protein			Medtr8g024380	subtilisin-like serine protease	Medtr1g055085	TPX2 (targeting protein for Xklp2) family protein
		Medtr2g060760	DNA-binding bromodomain protein, putative	Medtr7g027235	ribosomal protein L7Ae/L30e/S12e/Gadd45 family protein	Medtr2g084270	DUF1635 family protein			Medtr8g061110	S-locus lectin kinase family protein	Medtr4g127480	subtilisin-like serine protease
		Medtr2g093510	pre-mRNA-processing-splicing factor	Medtr5g042520	plant/M4I22-120 protein, putative	Medtr7g058790	Clavata3/ESR (CLE) gene family member MtCLE06			Medtr7g092700	PRA1 family protein	Medtr8g097160	DNA primase large subunit, putative
		Medtr7g091410	PPR containing plant-like protein	Medtr5g054770	ATP-dependent Clp protease adaptor protein ClpS	Medtr8g102190	6-phosphofructokinase			Medtr6g022790	transmembrane amino acid transporter family protein	Medtr4g024620	3-phosphoshikimate 1-carboxyvinyltransferase
		Medtr1g101130	tubulin beta-1 chain	Medtr3g108910	hypothetical protein	Medtr8g077205	ubiquitin-protein ligase			Medtr3g116380	dehydration-responsive RD22-like protein	Medtr1g054935	white-brown-complex ABC transporter family protein
		Medtr3g073990	pollen Ole e I family allergen	Medtr1g022450	50S ribosomal protein L31	Medtr2g035850	VQ motif protein			Medtr5g090970	transcription factor jungbrunnen-like protein	Medtr6g012380	granule bound starch synthase
		Medtr4g084200	beta-1,4-xylosyltransferase IRX10L-like protein, putative	Medtr7g023290	oxygen-evolving complex/thylakoid lumenal 256 kDa protein	Medtr7g017360	phosphatidylinositol 3- and 4-kinase			Medtr5g074290	DUF4228 domain protein	Medtr4g113070	drug resistance transporter-like ABC domain protein
		Medtr1g015930	C2H2 type zinc finger protein	Medtr1g105970	tubulin alpha-6 chain, putative	Medtr1g108440	ribose-5-phosphate isomerase A			Medtr1g108330	transmembrane protein, putative	Medtr4g071090	minichromosome maintenance (MCM2/3/5) family protein
		Medtr0121s0010	transmembrane protein, putative	Medtr6g045483	silicon efflux transporter	Medtr1g012960	class II knotted-like homeobox protein			Medtr3g085890	NADH-ubiquinone reductase complex 1 MLRQ subunit	Medtr5g026320	HXXXD-type acyl-transferase family protein
		Medtr5g009080	GRAS family transcription factor	Medtr8g081620	chaperone DnaJ domain protein	Medtr4g132770	1-aminocyclopropane-1-carboxylate oxidase			Medtr1g026110	syringolide-induced protein 14-1-1	Medtr8g065900	DNA-directed RNA polymerase-like protein
		Medtr2g435530	mono/di-acylglycerol lipase, amino-terminal	Medtr1g097270	integral membrane protein, putative	Medtr8g094740	fatty acid amide hydrolase-like protein			Medtr1g036460	caffeic acid O-methyltransferase	Medtr1g035230	pyrophosphate-fructose-6-phosphate 1-phosphotransferase
		Medtr4g102280	cytochrome P450 family protein	Medtr8g073890	phosphopantetheine adenylyltransferase	Medtr5g063670	annexin D8			Medtr4g120760	pathogenesis-related protein bet V I family protein	Medtr3g072350	WEB family plant protein
		Medtr3g098240	suppressor OF protein silencing protein	Medtr4g077210	cytochrome P450 family protein	Medtr2g037850	subtilisin-like serine protease			Medtr3g008160	sugar porter (SP) family MFS transporter	Medtr4g010340	auxin-binding protein ABP19a
		Medtr4g011810	katanin p60 ATPase subunit-like protein	Medtr1g082420	thylakoid lumen 183 kDa protein	Medtr4g132765	non-heme dioxygenase in morphine synthesis amino-terminal protein			Medtr4g019780	glutathione S-transferase, amino-terminal domain protein	Medtr7g109480	DNA replication licensing factor Mcm7, putative
		Medtr4g019165	pfkB family carbohydrate kinase	Medtr7g106660	Mal D 1-associated protein	Medtr3g101780	ABA response element-binding factor			Medtr6g037640	import inner membrane translocase subunit tim16-like protein	Medtr3g084340	S-adenosyl-L-homocysteine hydrolase
		Medtr8g464570	cyclic nucleotide-gated ion channel-like protein	Medtr1g041390	chlorophyllase enzyme	Medtr2g011080	NAD(P)H:quinone oxidoreductase, type IV protein			Medtr8g009820	NADP-dependent alkenal double bond reductase	Medtr4g107110	microtubule-associated TORTIFOLIA-like protein
		Medtr2g087295	bHLH transcription factor-like protein	Medtr3g031790	gamma interferon inducible lysosomal thiol reductase	Medtr3g436060	RNA-binding domain CCCH-type zinc finger protein			Medtr5g039730	peroxisomal adenine nucleotide carrier protein	Medtr2g028480	membrane-anchored endo-1,4-beta-glucanase
		Medtr4g008170	calcium-transporting ATPase 8, plasma membrane-type protein	Medtr8g090025	haloacid dehalogenase-like hydrolase	Medtr4g099130	receptor-like kinase plant			Medtr3g073450	co-chaperone GrpE family protein	Medtr8g063760	NHL repeat protein
		Medtr8g079492	auxin response factor 2	Medtr4g124470	lysine-ketoglutarate reductase/saccharopine dehydrogenase	Medtr7g088890	BZIP transcription factor			Medtr4g051622	pyridine nucleotide-disulfide oxidoreductase family protein	Medtr2g437380	2OG-Fe(II) oxygenase family oxidoreductase
		Medtr6g011800	ATP-dependent RNA helicase SUPV3L1	Medtr1g077840	OPT family oligopeptide transporter	Medtr2g099490	CCAAT-binding transcription factor			Medtr8g096900	pathogenesis-related thaumatin family protein	Medtr6g082470	ATP-binding microtubule motor family protein
		Medtr1g116957	importin-like protein	Medtr8g061130	translation initiation factor IF-1	Medtr5g039530	TB2/DP1, HVA22 family protein			Medtr5g092990	TIR-like domain protein TSDC protein	Medtr1g088430	magnesium/proton exchanger-like protein
		Medtr4g097120	PPR containing plant-like protein	Medtr7g080250	thioredoxin	Medtr8g037260	cellulose synthase-like protein			Medtr3g466420	methyltransferase-like protein	Medtr0003s0560	serine carboxypeptidase-like protein
		Medtr4g009960	eukaryotic translation initiation factor 3 subunit	Medtr2g007150	hypothetical protein	Medtr1g026170	alpha amylase domain protein			Medtr2g013010	polyphenoloxidase	Medtr4g122270	DNA replication licensing factor MCM2, putative
		Medtr5g012110	thylakoid lumenal protein	Medtr3g070340	light-harvesting complex I chlorophyll A/B-binding protein	Medtr2g082570	kinesin motor domain protein			Medtr8g038370	ubiquitin ligase SINAT3	Medtr4g096700	DNA replication licensing factor MCM4
		Medtr1g071370	protein phosphatase 2C family protein	Medtr3g449930	oxygen-evolving enhancer protein 2-1	Medtr1g086790	WRKY family transcription factor			Medtr1g019640	EF hand protein	Medtr3g071890	laccase/diphenol oxidase family protein
		Medtr1g113830	Serine/Threonine-kinase ATR-like protein	Medtr2g049330	hypothetical protein	Medtr5g038870	Serine/Threonine kinase family protein			Medtr3g087950	gamma-glutamyltranspeptidase	Medtr8g012290	BHLH transcription factor
		Medtr5g080700	hypothetical protein	Medtr3g088040	light-harvesting complex I chlorophyll A/B-binding protein	Medtr2g094270	major intrinsic protein (MIP) family transporter			Medtr5g007260	undecaprenyl pyrophosphate synthetase family protein	Medtr7g073550	mannan endo-1,4-beta-mannosidase
		Medtr2g061380	glucan synthase-like protein	Medtr2g102510	D-glycerate 3-kinase	Medtr0009s0400	2OG-Fe(II) oxygenase family oxidoreductase			Medtr2g083920	DnaJ heat shock amino-terminal domain protein	Medtr4g058015	electron transporter, putative
		Medtr1g015530	LRR receptor-like kinase family protein	Medtr1g054865	calmodulin-domain kinase CDPK protein	Medtr4g094520	FAD-binding berberine family protein			Medtr5g091100	hypothetical protein	Medtr3g050110	PolI-like B DNA polymerase
		Medtr8g038460	histone H4 domain protein	Medtr4g005520	YGGT family protein	Medtr3g449620	polyamine oxidase-like protein			Medtr7g005440	LITAF-like zinc ribbon domain protein	Medtr5g018270	multi-copper oxidase-like protein
		Medtr8g062700	paired amphipathic helix SIN3-like protein	Medtr2g006290	2Fe-2S ferredoxin superfamily protein	Medtr1g009900	flowering-promoting factor-like protein			Medtr8g098930	1-aminocyclopropane-1-carboxylate synthase	Medtr2g062640	natural resistance associated macrophage protein
		Medtr7g034405	DNA repair UVH3-like protein	Medtr7g080530	phosphoglycolate phosphatase-like protein	Medtr2g449790	LRR receptor-like kinase family protein			Medtr8g063930	transmembrane protein	Medtr4g013300	SEC14 cytosolic factor family protein
		Medtr3g103300	lecithin:cholesterol acyltransferase family protein	Medtr1g116650	sugar porter (SP) family MFS transporter	Medtr8g107370	phosphoethanolamine N-methyltransferase			Medtr4g094605	light-harvesting complex I chlorophyll A/B-binding protein	Medtr3g098460	substrate carrier family protein
		Medtr1g052535	GTP-binding protein TypA/BipA	Medtr3g075230	haloacid dehalogenase-like hydrolase	Medtr7g091890	calmodulin-domain kinase CDPK protein			Medtr4g108330	RP/EB family microtubule-associated protein	Medtr3g073820	acetyl-CoA carboxylase
		Medtr1g108340	white-brown-complex ABC transporter family protein	Medtr1g009640	hypothetical protein	Medtr1g081950	VAMP-associated protein			Medtr2g011210	G-type lectin S-receptor-like Serine/Threonine-kinase	Medtr3g462760	laccase/diphenol oxidase family protein
		Medtr5g044050	cobalamin biosynthesis protein	Medtr4g100975	transmembrane protein, putative	Medtr8g037800	transmembrane protein, putative			Medtr0003s0580	BPS1, putative	Medtr5g057990	alpha-glucosidase
		Medtr3g084300	DNA repair protein RAD50	Medtr8g076490	ubiquitin-conjugating enzyme	Medtr1g071810	hypothetical protein			Medtr3g114190	transmembrane protein, putative	Medtr3g065160	eukaryotic aspartyl protease family protein
		Medtr7g086640	polyribonucleotide nucleotidyltransferase	Medtr5g080450	ribulose bisphosphate carboxylase/oxygenase activase	Medtr2g035320	ABA-responsive protein			Medtr1g013820	chorismate mutase	Medtr8g016120	adenine nucleotide alpha hydrolase-like domain kinase
		Medtr2g013580	callose synthase-like protein	Medtr4g021210	ribulose bisphosphate carboxylase/oxygenase activase	Medtr4g065870	transcription factor bHLH122-like protein			Medtr2g039910	calmodulin-binding family protein	Medtr2g015560	pyruvate decarboxylase
		Medtr7g080320	RNA-binding LUC7-like protein	Medtr8g073120	anaphase-promoting complex subunit 11 RING-H2 finger protein	Medtr8g096320	bidirectional sugar transporter			Medtr5g010830	MATE efflux family protein	Medtr2g030380	LRR receptor-like kinase family protein
		Medtr4g068150	P-loop nucleoside triphosphate hydrolase superfamily protein	Medtr4g075040	photosystem II stability/assembly factor HCF136	Medtr7g085240	ricin-type beta-trefoil lectin domain protein			Medtr2g437470	hypothetical protein	Medtr4g128337	4-coumarate:CoA ligase-like protein
		Medtr8g077860	hypothetical protein	Medtr8g028525	hypothetical protein	Medtr3g087490	PLAT-plant-stress protein			Medtr1g008450	dehydration-responsive protein RD22	Medtr8g090000	minichromosome maintenance (MCM2/3/5) family protein
		Medtr3g090900	RNA polymerase sigma factor	Medtr7g115180	twin arginine translocase	Medtr4g094518	FAD-binding berberine family protein			Medtr1g106785	somatic embryogenesis receptor-like kinase	Medtr7g109200	cellulose synthase-like protein
		Medtr5g080390	pumilio-family RNA-binding repeatprotein	Medtr4g012810	hypothetical protein	Medtr1g022265	LRR receptor-like kinase family protein			Medtr5g067170	UDP-glucosyltransferase family protein	Medtr3g005710	glucuronoxylan 4-O-methyltransferase
		Medtr2g009110	splicing factor 3B subunit 1	Medtr4g021725	metallothionein	Medtr5g038280	homeobox leucine zipper family protein			Medtr4g077100	cinnamoyl-CoA reductase-like protein	Medtr4g130510	cellulose synthase-like protein
		Medtr3g091460	PPR containing plant-like protein	Medtr4g084190	scavenger mRNA decapping enzyme carboxy-term-binding protein					Medtr4g123760	autophagy protein Atg8 ubiquitin-like protein	Medtr8g105350	microtubule-associated protein 70-1
		Medtr8g471180	kinesin-like protein for actin based movement protein	Medtr7g115120	transcription factor bZIP88					Medtr5g031870	receptor-like cytosolic Serine/Threonine-kinase	Medtr8g087750	dynamin 4C-like protein
		Medtr3g058990	RNA recognition motif	Medtr4g081550	transmembrane protein, putative					Medtr5g085330	1-aminocyclopropane-1-carboxylate oxidase	Medtr4g132320	multi-copper oxidase-like protein
		Medtr8g056860	ATP-dependent zinc metalloprotease FTSH protein	Medtr8g461030	methionine sulfoxide reductase B 2					Medtr8g006730	UDP-glucosyltransferase family protein	Medtr8g098375	major intrinsic protein (MIP) family transporter
		Medtr1g066900	PPR containing plant-like protein	Medtr3g467560	salicylic acid carboxyl methyltransferase					Medtr5g092820	eukaryotic translation initiation factor SUI1	Medtr7g112420	P-loop nucleoside triphosphate hydrolase superfamily protein
		Medtr1g022145	GYF domain protein	Medtr4g092800	methionine sulfoxide reductase B 2					Medtr5g041940	NAC transcription factor-like protein	Medtr8g468500	LRR receptor-like kinase
		Medtr3g031040	DNA topoisomerase IV subunit A	Medtr5g026550	ankyrin domain protein					Medtr4g020110	delta-1-pyrroline-5-carboxylate synthetase	Medtr8g026680	Rac GTPase activating protein
		Medtr4g115620	sucrose-phosphate synthase family protein	Medtr2g437880	cytochrome P450 family 81 protein					Medtr4g046147	hypothetical protein	Medtr5g098060	fasciclin-like arabinogalactan protein
		Medtr7g095750	peptidyl-prolyl cis-trans isomerase	Medtr2g090200	photosystem II Pbs27 protein					Medtr2g450870	LRR receptor-like kinase family protein	Medtr6g007110	kinesin light chain
		Medtr1g064230	RNA-binding (RRM/RBD/RNP motif) family protein	Medtr3g026020	plant/F13G24-250 protein					Medtr5g013070	malectin/receptor-like kinase family protein	Medtr1g051230	condensin complex subunit 1
		Medtr5g011780	CPD photolyase	Medtr4g010140	post-illumination chlorophyll fluorescence increase					Medtr4g021800	haloacid dehalogenase-like hydrolase	Medtr8g075010	eukaryotic aspartyl protease family protein
		Medtr1g079525	plastid transcriptionally active protein	Medtr4g134410	YacP-like NYN domain protein					Medtr4g120220	2-oxoacid dehydrogenase acyltransferase family protein	Medtr8g469010	ribonucleoside-diphosphate reductase small chain
		Medtr2g020240	beta-amylase	Medtr3g491890	thylakoid lumenal 174 kDa protein					Medtr1g013790	WRKY family transcription factor	Medtr4g074080	receptor-like kinase
		Medtr3g479470	UDP-glucosyltransferase family protein	Medtr2g009660	costars family protein abracl protein					Medtr7g019160	hypothetical protein	Medtr8g088860	glutelin type-B-like protein
		Medtr6g079570	EF hand calcium-binding family protein	Medtr1g014730	DUF1350 family protein					Medtr7g065230	glutathione S-transferase, amino-terminal domain protein	Medtr8g085680	acyl-activating enzyme 17, peroxisomal protein, putative
		Medtr5g068860	transcription termination factor family protein	Medtr3g097120	SAUR-like auxin-responsive family protein					Medtr6g081060	nucleotide-diphospho-sugar transferase family protein	Medtr8g071100	DNA (cytosine-5)-methyltransferase
		Medtr8g088520	calpain family cysteine protease	Medtr3g491830	protein phosphatase 2C-like protein					Medtr2g008970	ICE-like protease (caspase) p20 domain protein	Medtr6g086630	ARF GTPase activator
		Medtr4g065030	GTPase Der protein	Medtr8g022300	dormancy/auxin associated protein					Medtr1g026820	photosystem I reaction center subunit X psaK	Medtr5g016600	beta-1,4-xylosyltransferase, putative
		Medtr6g013660	chaperone protein ClpB3	Medtr7g038720	iron-regulated ABC transporter membrane component SufB					Medtr4g109170	LRR receptor-like kinase family protein	Medtr1g050472	ribonucleoside-diphosphate reductase small chain
		Medtr6g012780	pro-resilin, putative	Medtr3g100630	divalent cation tolerance protein, CutA1 family protein					Medtr1g085680	cytochrome P450 family 709 protein	Medtr4g054980	DNA polymerase epsilon catalytic subunit A
		Medtr3g107390	RNA-dependent RNA polymerase family protein	Medtr1g070495	photosystem II reaction center W					Medtr8g076160	lactoylglutathione lyase/glyoxalase I family protein	Medtr3g105080	ferredoxin-like protein
		Medtr4g074350	delta(24)-sterol reductase-like protein	Medtr1g082900	DUF1995 domain protein					Medtr6g084940	PLAC8 family protein	Medtr3g467380	AP2/B3 transcription factor family protein
		Medtr8g018790	puromycin-sensitive aminopeptidase-like protein	Medtr2g015790	ribosomal protein L34					Medtr3g101400	patatin-like phospholipase	Medtr5g066650	localization and RNA pol II promoter Fmp27 domain protein
		Medtr5g093070	DNA-binding bromodomain protein	Medtr2g013570	phosphoglycerate mutase					Medtr7g013240	UDP-glucosyltransferase family protein	Medtr6g038150	regulator of Vps4 activity in the MVB pathway protein
		Medtr3g083970	DRIM (down-regulated in metastasis)-like protein	Medtr4g108830	zinc finger, C3HC4 type (RING finger) protein					Medtr2g086680	pollen Ole e I family allergen	Medtr7g093260	actin-97
		Medtr4g128650	octicosapeptide/phox/Bem1p domain kinase superfamily protein	Medtr1g021070	DUF1645 family protein					Medtr8g018550	seed linoleate 9S-lipoxygenase	Medtr8g013680	major intrinsic protein (MIP) family transporter
		Medtr2g017520	pyridoxal biosynthesis protein PDX1, putative	Medtr1g017450	transmembrane protein, putative					Medtr3g064090	cysteine-rich RLK (receptor-like kinase) protein	Medtr1g077990	glucan endo-1,3-beta-glucosidase
		Medtr4g098660	pentatricopeptide (PPR) repeat protein	Medtr6g084620	transmembrane protein, putative					Medtr2g045050	acyl-CoA thioesterase	Medtr3g115050	multi-copper oxidase-like protein
		Medtr2g025590	transcription initiation factor IIF subunit alpha	Medtr1g047740	CHY and CTCHY and RING-type zinc finger protein					Medtr1g060590	calmodulin-binding family protein	Medtr2g072030	disease resistance protein (CC-NBS-LRR class) family protein
		Medtr3g436010	BZIP transcription factor	Medtr3g106820	ATP synthase, F0 subunit B					Medtr2g018175	senescence regulator	Medtr4g024630	plastid transketolase
		Medtr3g105330	Ctr family copper transporter	Medtr4g064933	adenine nucleotide alpha hydrolase superfamily protein					Medtr3g085020	transmembrane protein, putative	Medtr3g096910	beta-galactosidase-like protein
		Medtr4g104680	quinolinate synthetase A protein	Medtr7g007260	monoglyceride lipase					Medtr2g102267	coatomer subunit beta-like protein	Medtr3g091340	CCT motif protein
		Medtr5g007870	RelA/SpoT-like protein RSH2	Medtr4g124790	thioredoxin-dependent peroxidase					Medtr7g085120	Nod factor-binding lectin-nucleotide phosphohydrolase	Medtr1g085500	rhicadhesin receptor
		Medtr8g094800	polyketide cyclase/dehydrase and lipid transporter	Medtr6g033320	light-harvesting complex I chlorophyll A/B-binding protein					Medtr7g085200	Nod factor-binding lectin-nucleotide phosphohydrolase	Medtr8g087460	fasciclin domain protein
		Medtr5g078290	senescence-associated protein, putative	Medtr6g084600	hypothetical protein					Medtr6g075410	cyclic nucleotide gated channel protein	Medtr3g113720	glycosyl hydrolase family 9 protein
		Medtr4g101730	vacuolar processing enzyme	Medtr2g099910	glyoxylate/succinic semialdehyde reductase					Medtr2g036780	HXXXD-type acyl-transferase family protein	Medtr1g014120	plastocyanin-like domain protein
		Medtr3g096000	ATP-dependent zinc metalloprotease FTSH-like protein	Medtr8g093750	TPR repeat protein					Medtr1g077030	4,5-DOPA dioxygenase extradiol-like protein	Medtr7g101080	fasciclin-like arabinogalactan protein
		Medtr7g089790	DNA gyrase subunit B	Medtr3g078610	succinate dehydrogenase subunit 4					Medtr8g037933	transmembrane protein, putative	Medtr7g102120	S-adenosylmethionine synthase-like protein
		Medtr8g088370	import component Toc86/159, G and M domain protein	Medtr5g093830	trigger factor-like protein					Medtr6g048440	beta-carotene hydroxylase	Medtr4g080777	disease resistance protein (TIR-NBS-LRR class), putative
		Medtr7g106250	digalactosyldiacylglycerol synthase	Medtr2g450530	S-adenosylmethionine-dependent methyltransferase					Medtr8g087425	glutathione S-transferase	Medtr7g015970	alpha-1,4-glucan-protein synthase [UDP-forming]-like protein
		Medtr3g462930	ATP-dependent zinc metalloprotease FTSH protein	Medtr5g008710	light-mediated development protein DET1					Medtr2g045080	acyl-CoA thioesterase	Medtr3g026400	glycoside hydrolase family 1 protein
		Medtr4g073690	nodulin-like/MFS transporter	Medtr1g026125	CDSP32 protein (drought-induced stress protein of 32 kDa)					Medtr8g046210	cytochrome P450 family protein	Medtr7g033445	polygalacturonase inhibitor
		Medtr8g009780	hypothetical protein	Medtr3g019320	LHCP translocation defect protein, putative					Medtr8g060850	metallothionein-like protein type 3	Medtr2g035780	cellulose synthase-like protein
		Medtr5g016070	ribonuclease III domain protein	Medtr4g118510	hypothetical protein					Medtr4g090580	NAD(P)H dehydrogenase B2	Medtr3g110720	tubulin beta-1 chain
		Medtr4g107230	MYB-like transcription factor family protein	Medtr4g057670	fructose-bisphosphate aldolase class I					Medtr7g112130	nicotianamine synthase-like protein	Medtr2g016630	cellulose synthase-like protein
		Medtr8g077195	tubby-F-box-like protein	Medtr2g082090	GRAS family transcription factor					Medtr5g034790	RING-H2 finger protein ATL47	Medtr1g101830	peroxidase family protein
		Medtr8g030800	RNA polymerase II transcription mediators protein	Medtr8g026730	SAUR-like auxin-responsive family protein					Medtr3g464580	asparagine synthetase [glutamine-hydrolyzing] protein	Medtr1g021855	CAZy family GT8 glycosyltransferase
		Medtr2g079060	embryo defective 2737 protein	Medtr5g008750	Rieske (2Fe-2S) domain protein					Medtr7g101425	phenylalanine ammonia-lyase-like protein	Medtr3g085820	transmembrane amino acid transporter family protein
		Medtr1g109660	fiber protein Fb34	Medtr8g006730	UDP-glucosyltransferase family protein					Medtr7g053200	Serine/Threonine-kinase OXI1-like protein	Medtr7g114970	aldo/keto reductase family oxidoreductase
		Medtr4g094232	copper-transporting ATPase PAA1, putative	Medtr4g094782	hypothetical protein					Medtr3g110450	leucine-rich receptor-like kinase family protein	Medtr7g084770	xyloglucan endotransglucosylase/hydrolase family protein
		Medtr1g038840	microtubule associated protein, MAP65/ASE1 family protein	Medtr1g069465	photosystem II reaction center Psb28 protein					Medtr4g058740	lysine decarboxylase family protein	Medtr1g039270	aspartic protease in GUARD CELL-like protein
		Medtr8g088560	UDP-glucosyltransferase family protein	Medtr4g116830	hypothetical protein					Medtr6g015630	dihydrofolate reductase-thymidylate synthase-like protein	Medtr2g100070	glucose-methanol-choline (GMC) oxidoreductase family protein
		Medtr8g006995	50S ribosomal protein L4, bacterial/organelle protein	Medtr3g062890	NADH-quinone oxidoreductase cyanobacterial subunit N					Medtr8g079120	methylesterase	Medtr1g064060	pfkB family carbohydrate kinase
		Medtr3g110720	tubulin beta-1 chain	Medtr2g101770	30S ribosomal protein S17					Medtr5g035580	UDP-glucosyltransferase family protein	Medtr4g076030	Uro-adherence factor A, putative
		Medtr3g061110	subtilisin-like serine protease	Medtr7g098430	Pre-mRNA-processing factor 39					Medtr4g098500	LSD1-type zinc finger protein	Medtr1g099570	white-brown-complex ABC transporter family protein
		Medtr4g081130	thiazole biosynthetic enzyme	Medtr3g084140	UBL5 ubiquitin-like modifier					Medtr7g076250	zinc finger, C3HC4 type (RING finger) protein	Medtr4g016940	Pmr5/Cas1p GDSL/SGNH-like acyl-esterase family protein
		Medtr4g007930	ubiquitin-specific protease family C19 protein	Medtr3g109120	kinase C-like zinc finger protein					Medtr7g104330	purple acid phosphatase superfamily protein	Medtr4g101380	peptide/nitrate transporter
		Medtr0018s0260	succinate dehydrogenase [ubiquinone] iron-sulfur subunit	Medtr3g118210	50S ribosomal protein L3P					Medtr6g012500	pollen allergen protein	Medtr4g020640	disease resistance protein (TIR-NBS-LRR class)
		Medtr3g434840	pre-mRNA-splicing factor cwc22, putative	Medtr3g106400	class II knotted-like homeobox protein					Medtr1g112170	DS12 from 2D-PAGE of leaf protein, putative	Medtr2g078210	calmodulin-binding protein
		Medtr4g076020	GRAS family transcription factor	Medtr4g125600	ultraviolet-B-repressible protein					Medtr6g016665	tryptophan synthase beta chain	Medtr1g008060	transcription factor jumonji (JmjC) domain protein, putative
		Medtr3g116060	tonoplast monosaccharide transporter 2	Medtr3g062920	hypothetical protein					Medtr6g033280	phosphate carrier protein	Medtr8g079050	GDSL-like lipase/acylhydrolase
		Medtr2g064840	translation initiation factor IF-2	Medtr1g094720	DNL zinc finger protein					Medtr3g095180	transmembrane protein, putative	Medtr0121s0010	transmembrane protein, putative
		Medtr3g084450	long-chain-fatty-acid CoA ligase (AMP-forming)	Medtr8g096880	UDP-D-glucose/UDP-D-galactose 4-epimerase					Medtr7g013260	UDP-glucosyltransferase family protein	Medtr3g109450	BZIP protein
		Medtr3g091280	hypothetical protein	Medtr7g114900	ribose-5-phosphate isomerase A					Medtr7g007440	Nodule Cysteine-Rich (NCR) secreted peptide	Medtr0002s0900	hypothetical protein
		Medtr8g022050	nucleolysin TIAR-like protein	Medtr2g438760	ankyrin repeat plant-like protein					Medtr4g068220	transmembrane protein, putative	Medtr3g110140	ER membrane protein complex subunit-like protein
		Medtr1g016760	RNA-binding KH domain protein	Medtr8g099720	ribosomal protein S6 family protein					Medtr8g071130	pinoresinol-lariciresinol reductase-like protein	Medtr1g069190	DUF3741 family protein
		Medtr4g122670	mevalonate/galactokinase family protein	Medtr8g075960	transmembrane protein, putative					Medtr3g013980	VQ motif protein	Medtr5g046240	RPAP1-like, carboxy-terminal protein
		Medtr1g010290	enhancer of polycomb-like transcription factor protein	Medtr4g094222	ubiquinol oxidase 1a					Medtr5g020740	phenylcoumaran benzylic ether reductase-like protein Fi1	Medtr2g022250	heavy metal transport/detoxification domain protein
		Medtr0288s0040	glycogen/starch/alpha-glucan phosphorylase family protein	Medtr2g066110	phosphoglycerate kinase-like protein					Medtr2g438760	ankyrin repeat plant-like protein	Medtr8g039540	aspartic proteinase nepenthesin-like protein
		Medtr4g015180	anthocyanin 5-aromatic acyltransferase	Medtr4g127040	WRKY family transcription factor					Medtr3g105730	phytochrome-associated protein phosphatase type 2C	Medtr3g465470	tyrosine kinase family protein
		Medtr3g116860	glucose-1-phosphate adenylyltransferase family protein	Medtr8g028425	DUF2358 family protein					Medtr2g099465	class I chitinase	Medtr7g056197	double Clp-N motif P-loop nucleoside triphosphate hydrolase superfamily protein, putative
		Medtr4g028930	ovate transcriptional repressor	Medtr3g070100	sedoheptulose-1,7-bisphosphatase					Medtr2g008980	ICE-like protease (caspase) p20 domain protein	Medtr2g462000	COBRA-like protein 2 precursor
		Medtr3g105990	DNA-directed RNA polymerase subunit beta	Medtr7g117970	plant/F21F14-40 protein					Medtr7g065890	plant inositol phosphorylceramide synthase	Medtr2g082650	CAZy family GT8 glycosyltransferase
		Medtr2g101290	ATP-dependent zinc metalloprotease FTSH protein	Medtr5g092680	peptide methionine sulfoxide reductase family protein					Medtr1g083420	hypoxia-responsive family protein	Medtr3g118390	Chitinase (Class I) / Hevein
		Medtr3g084860	S1 RNA-binding domain protein	Medtr2g042720	light-harvesting complex I chlorophyll A/B-binding protein					Medtr5g090620	UDP-glucose flavonoid 3-O-glucosyltransferase	Medtr3g096900	beta-galactosidase
		Medtr1g115525	splicing factor 3B subunit-like protein	Medtr4g103330	F0F1-type ATP synthase, delta subunit					Medtr5g036290	matrixin family protein	Medtr2g005130	peptide/nitrate transporter
		Medtr4g021750	ribonuclease II	Medtr3g082690	rubisco methyltransferase family protein					Medtr8g096910	pathogenesis-related thaumatin family protein	Medtr3g065300	chromosome condensation-like protein
		Medtr4g114690	TPR repeat protein	Medtr7g099950	hypothetical protein					Medtr3g101340	transcription factor	Medtr2g044070	sucrose synthase
		Medtr1g111560	transcription elongation factor Spt5-like protein, putative	Medtr5g008720	DUF506 family protein					Medtr2g041550	auxin-binding protein ABP19a	Medtr0045s0110	DUF642 family protein
				Medtr3g115370	catalase heme-binding enzyme					Medtr7g118170	3-ketoacyl-CoA synthase-like protein	Medtr5g017160	RALF
				Medtr4g112530	extracellular calcium sensing receptor					Medtr2g067640	DUF946 family protein	Medtr8g076190	ATP-binding microtubule motor family protein
				Medtr3g061630	chaperonin-like RbcX protein					Medtr8g102150	myo-inositol oxygenase	Medtr2g070870	plant gibberellin 2-oxidase
				Medtr5g098770	light-harvesting complex I chlorophyll A/B-binding protein					Medtr8g039090	NADPH:quinone oxidoreductase-like protein	Medtr3g069190	2-nitropropane dioxygenase-like protein
				Medtr5g024730	anaphase-promoting complex subunit 11 RING-H2 finger protein					Medtr1g015140	WRKY family transcription factor	Medtr5g085580	O-glycosyl hydrolase family 17 protein
				Medtr2g020770	histidine phosphotransfer protein					Medtr1g484920	isopenicillin N epimerase-like protein	Medtr3g037080	actin-binding FH2 (formin-like) protein, putative
				Medtr4g132350	hypothetical protein					Medtr2g008430	LL-diaminopimelate aminotransferase	Medtr2g062920	ATP-citrate synthase alpha chain protein
				Medtr4g007300	chaperone DnaJ domain protein					Medtr1g080800	Chitinase / Hevein / PR-4 / Wheatwin2	Medtr4g116770	hexose transporter, putative
				Medtr3g010000	photosystem I reaction center subunit V					Medtr6g452730	PAR1 protein	Medtr3g037110	transmembrane protein, putative
				Medtr2g089795	photosystem II biogenesis protein					Medtr4g087540	hypothetical protein	Medtr4g101650	monocopper oxidase SKS1-like protein
				Medtr8g010320	Defensin-like protein					Medtr2g015850	papain family cysteine protease	Medtr1g044120	DNA repair helicase rad5,16, putative
				Medtr4g107040	NAD-dependent aldehyde dehydrogenase family protein					Medtr2g094020	beta-galactosidase-like protein	Medtr5g010020	myb transcription factor
				Medtr3g051950	eukaryotic translation initiation factor SUI1					Medtr5g025610	cytochrome P450 family ABA 8'-hydroxylase	Medtr2g006440	ATP-dependent DNA helicase RecQ family protein
				Medtr4g086480	CXE carboxylesterase					Medtr3g070810	NLI interacting factor-like phosphatase	Medtr5g094210	Lipid transfer protein
				Medtr4g103550	SNF1-related kinase regulatory subunit gamma 1					Medtr4g017640	verticillium wilt resistance-like protein	Medtr5g010520	myosin heavy chain-like protein
				Medtr8g007500	MORN repeat protein					Medtr6g088785	leucine-rich receptor-like kinase family protein	Medtr6g015995	pollen Ole e I family allergen
				Medtr5g013300	50S ribosomal protein L19-2					Medtr1g074990	sieve element occlusion protein	Medtr7g092430	LRR receptor-like kinase family protein
				Medtr4g052010	FAM210B-like protein					Medtr1g032560	hypothetical protein	Medtr1g034360	long-chain fatty acyl CoA ligase
				Medtr4g124940	nucleolysin TIAR-like protein					Medtr1g084200	plant/F25P12-18 protein	Medtr4g019880	GDSL-like lipase/acylhydrolase
				Medtr3g045190	late embryogenesis abundant protein					Medtr8g024480	NAC transcription factor-like protein	Medtr5g045250	cytochrome P450 family protein
				Medtr2g461020	zinc finger, C3HC4 type (RING finger) protein					Medtr8g098945	WRKY family transcription factor	Medtr8g077290	alpha/beta fold hydrolase
				Medtr1g009980	plastid lipid-associated protein					Medtr2g046150	DUF538 family protein	Medtr4g133620	auxin-responsive family protein
				Medtr1g095510	ubiquitin-conjugating enzyme E2					Medtr7g065265	glutathione S-transferase, amino-terminal domain protein	Medtr4g094895	polysaccharide biosynthesis protein
				Medtr3g053890	serine-glyoxylate aminotransferase-like protein					Medtr3g095680	WNK kinase	Medtr1g090987	cytochrome P450 family 76 protein
				Medtr4g035650	chaperone dnaJ-like protein					Medtr7g070390	disease resistance response protein	Medtr3g097150	aspartic proteinase nepenthesin
				Medtr4g082580	WRKY transcription factor 3					Medtr5g011280	subtilisin-like serine protease	Medtr4g058860	nucleotide/sugar transporter family protein
				Medtr5g030950	serine hydroxymethyltransferase					Medtr1g025340	DUF668 family protein	Medtr7g079310	subtilisin-like serine protease
				Medtr6g087890	hypothetical protein					Medtr4g118350	pyruvate orthophosphate dikinase	Medtr3g116080	papain family cysteine protease
				Medtr1g019360	cold regulated protein, putative					Medtr5g073610	transmembrane protein, putative	Medtr5g078215	GASA/GAST/Snakin
				Medtr4g094302	NAC transcription factor-like protein					Medtr5g097280	light-harvesting complex I chlorophyll A/B-binding protein	Medtr3g025230	flavonoid hydroxylase
				Medtr3g467100	Lipid transfer protein					Medtr2g035850	VQ motif protein	Medtr1g031900	glucan endo-1,3-beta-glucosidase-like protein
				Medtr2g436620	translationally-controlled tumor-like protein					Medtr2g023010	hypothetical protein	Medtr4g048580	cytochrome P450 family 71 protein
				Medtr0316s0010	50S ribosomal protein L6					Medtr3g096450	hypothetical protein	Medtr7g109130	P-loop nucleoside triphosphate hydrolase superfamily protein
				Medtr8g088720	2Fe-2S ferredoxin superfamily protein					Medtr7g065080	peptide/nitrate transporter plant	Medtr1g017020	endo-1,4-beta-xylanase A-like protein
				Medtr6g088745	import inner membrane translocase subunit TIM22					Medtr6g012830	DUF1997 family protein	Medtr3g010820	zinc induced facilitator-like protein
				Medtr6g035305	fructose-1,6-bisphosphatase, cytosolic-like protein					Medtr3g467420	glutathione S-transferase, amino-terminal domain protein	Medtr5g073210	laccase/diphenol oxidase family protein
				Medtr2g070420	peroxisomal (S)-2-hydroxy-acid oxidase GLO1					Medtr4g081870	NAC transcription factor-like protein	Medtr8g066040	DNA-3-methyladenine glycosylase I
				Medtr2g081820	BHLH transcription factor-like protein					Medtr6g472110	DUF1262 family protein	Medtr2g035320	ABA-responsive protein
				Medtr3g086230	photosystem II core complex family psbY protein					Medtr4g088170	cytochrome P450 family flavone synthase	Medtr4g415300	major intrinsic protein (MIP) family transporter
				Medtr4g010330	DUF4050 family protein					Medtr4g085720	plant U-box protein	Medtr8g103700	LRR extensin-like protein
				Medtr1g031650	calcium-dependent lipid-binding (CaLB domain) family protein					Medtr8g041390	nodulin MtN21/EamA-like transporter family protein	Medtr7g088825	peptide/nitrate transporter
				Medtr0052s0170	hypothetical protein					Medtr0695s0030	albumin-2 protein	Medtr2g008220	UDP-glucosyltransferase family protein
				Medtr4g080350	DnaJ heat shock amino-terminal domain protein					Medtr5g083500	hypothetical protein	Medtr5g081810	laccase/diphenol oxidase family protein
				Medtr8g107010	FKBP-type peptidyl-prolyl cis-trans isomerase					Medtr3g096920	NAC-like transcription factor	Medtr8g071920	nodulin-like/MFS transporter
				Medtr7g092400	zinc finger A20 and AN1 domain stress-associated protein					Medtr2g098070	ADP/ATP carrier protein	Medtr4g064530	laccase/diphenol oxidase family protein
				Medtr1g087200	universal stress family protein					Medtr2g075730	transcription factor	Medtr3g100500	aspartic proteinase nepenthesin-like protein
				Medtr3g089065	thioredoxin M-type protein					Medtr3g088845	2-oxoisovalerate dehydrogenase subunit alpha	Medtr3g436390	flavonoid hydroxylase
				Medtr8g012420	DUF760 family protein					Medtr2g030530	glycolipid transfer protein	Medtr4g014440	Pmr5/Cas1p GDSL/SGNH-like acyl-esterase family protein
				Medtr8g023790	light-harvesting complex I chlorophyll A/B-binding protein					Medtr0015s0030	lectin receptor kinase	Medtr4g009630	MATH domain protein
				Medtr4g478130	S-norcoclaurine synthase-like protein					Medtr8g007020	plastocyanin-like domain protein	Medtr4g053250	BZIP family transcription factor
				Medtr2g023910	fungal proteinase A, aspartic proteinase superfamily protein					Medtr7g065590	glutathione S-transferase	Medtr4g028060	cyclin p4
				Medtr3g053510	hypothetical protein					Medtr5g059130	flavonol synthase/flavanone 3-hydroxylase	Medtr1g094780	phenylalanine ammonia-lyase-like protein
				Medtr4g089100	fiber protein Fb34					Medtr4g076430	glucan endo-1,3-beta-glucosidase	Medtr4g088160	cytochrome P450 family flavone synthase
				Medtr1g112030	2Fe-2S ferredoxin superfamily protein					Medtr7g113860	GDSL-like lipase/acylhydrolase	Medtr7g075890	subtilisin-like serine protease
				Medtr3g461020	transmembrane protein, putative					Medtr2g034910	hypothetical protein	Medtr2g034680	Chitinase
				Medtr5g042420	NAD(P)H dehydrogenase					Medtr8g036075	EF hand calcium-binding family protein	Medtr3g064800	TPX2 (targeting protein for Xklp2) family protein
				Medtr2g085125	aldo/keto reductase family oxidoreductase					Medtr1g110290	core-2/I-branching enzyme	Medtr5g036570	germin family 1 protein
				Medtr8g027985	ubiquitin ligase cop1, putative					Medtr6g082420	alpha/beta fold hydrolase	Medtr8g009880	auxin-responsive family protein
				Medtr3g077560	glutaredoxin C1					Medtr4g006140	50S ribosomal protein L32	Medtr2g008160	class III peroxidase
				Medtr1g041745	plastid developmental protein DAG					Medtr5g098720	phenylalanine ammonia-lyase-like protein	Medtr5g022770	anaphase-promoting complex subunit 11 RING-H2 finger protein
				Medtr3g462220	maternal effect embryo arrest protein, putative					Medtr0078s0010	UDP-glucosyltransferase family protein	Medtr7g011900	caffeic acid O-methyltransferase
				Medtr1g085680	cytochrome P450 family 709 protein					Medtr2g061780	transmembrane protein, putative	Medtr6g064960	4,5-DOPA dioxygenase extradiol-like protein
				Medtr2g013140	stem-specific TSJT1-like protein					Medtr0126s0080	BZIP family transcription factor	Medtr6g021950	pectate lyase family protein
				Medtr3g078310	hypothetical protein					Medtr1g090150	glutathione S-transferase, amino-terminal domain protein	Medtr2g010470	LRR receptor-like kinase family protein
				Medtr3g088425	DPP6 amino-terminal domain protein					Medtr6g091680	caffeoyl-CoA 3-O-methyltransferase	Medtr3g463060	cytochrome P450 family-dependent fatty acid hydroxylase
				Medtr4g096790	ribosomal protein S11					Medtr7g117540	anaphase-promoting complex subunit 11 RING-H2 finger protein	Medtr2g020860	endonuclease/exonuclease/phosphatase family protein
				Medtr4g088110	28 kDa heat- and acid-stable phosphoprotein-like protein					Medtr7g108830	universal stress family protein	Medtr6g015315	malonyl-CoA:isoflavone 7-O-glucoside malonyltransferase
				Medtr4g063705	60 kDa inner membrane protein					Medtr5g018770	CAP, cysteine-rich secretory protein, antigen 5	Medtr2g033080	E3 ubiquitin-protein ligase UPL6-like protein
				Medtr4g063710	heat shock cognate 70 kDa protein					Medtr1g013760	WRKY family transcription factor	Medtr4g094090	white-brown-complex ABC transporter family protein
				Medtr4g080020	F-box protein MAX2					Medtr8g094580	NAC-like transcription factor	Medtr0137s0080	E3 ubiquitin-protein ligase KEG
				Medtr3g118100	hypothetical protein					Medtr3g072530	nodulin MtN21/EamA-like transporter family protein	Medtr8g093840	white-brown-complex ABC transporter family protein
				Medtr7g066120	fructose-1,6-bisphosphatase					Medtr2g105060	WRKY family transcription factor	Medtr4g055310	arogenate/prephenate dehydratase
				Medtr5g014430	CAAX protease self-immunity protein					Medtr1g067460	exocyst subunit exo70 family protein	Medtr5g034320	polygalacturonase non-catalytic protein
				Medtr1g072370	small nuclear ribonucleoprotein					Medtr8g105140	nudix hydrolase-like protein	Medtr7g067510	lactosylceramide 4-alpha-galactosyltransferase-like protein
				Medtr8g494200	phytoalexin deficient protein					Medtr8g072010	pectinacetylesterase family protein	Medtr4g059720	fasciclin-like arabinogalactan protein
				Medtr4g123593	transmembrane protein 14C					Medtr2g022760	glycoside hydrolase family 1 protein	Medtr4g078875	NAC transcription factor-like protein
				Medtr2g033020	30S ribosomal protein S1					Medtr8g464080	hypothetical protein	Medtr2g022710	glycoside hydrolase family 1 protein
				Medtr3g037570	peptidylprolyl cis/trans isomerase, NIMA-interacting protein					Medtr4g034690	ATP-dependent Clp protease proteolytic protein	Medtr6g033660	UDP-glucosyl transferase 88A1
				Medtr4g045980	photosystem II biogenesis protein					Medtr2g010590	CAP, cysteine-rich secretory protein, antigen 5	Medtr3g095910	UDP-glucuronate:xylan alpha-glucuronosyltransferase
				Medtr1g098310	DUF3511 domain protein					Medtr1g097935	chalcone and stilbene synthase family protein	Medtr3g095980	plant invertase/pectin methylesterase inhibitor
				Medtr4g052420	photosystem I subunit O					Medtr8g010320	Defensin-like protein	Medtr8g447390	transcription factor-like protein
				Medtr4g088615	ribosomal protein S5					Medtr1g056910	E3 ubiquitin-protein ligase PUB23-like protein	Medtr1g029150	stearoyl-acyl-carrier desaturase
				Medtr1g078030	mammalian STARD2 lipid-binding START domain protein					Medtr3g007510	S-locus lectin kinase family protein	Medtr1g091010	cytochrome P450 family protein
				Medtr4g094872	ubiquitin-conjugating enzyme					Medtr1g090060	glutathione S-transferase, amino-terminal domain protein	Medtr3g053340	hypothetical protein
				Medtr4g084040	glutathione S-transferase-like protein					Medtr1g111510	MFS transporter	Medtr3g095340	alginate lyase
				Medtr7g112600	hypothetical protein					Medtr2g039620	basic helix loop helix (BHLH) DNA-binding family protein	Medtr4g005190	beta-amyrin synthase
				Medtr3g080500	copper amine oxidase, enzyme domain protein					Medtr4g076255	glucan endo-1,3-beta-glucosidase	Medtr1g018640	gibberellin-regulated family protein
										Medtr2g017960	fasciclin domain protein	Medtr4g122180	hypothetical protein
										Medtr4g079760	transcription factor bHLH107-like protein	Medtr5g031170	rhamnogalacturonate lyase B-like protein
										Medtr1g067320	transmembrane protein, putative	Medtr6g087150	RING-H2 finger protein ATL4J
										Medtr6g078070	Kunitz type trypsin inhibitor / miraculin	Medtr1g061640	Myb/SANT-like DNA-binding domain protein
										Medtr7g118080	subtilisin-like serine protease	Medtr6g022140	pentatricopeptide (PPR) repeat protein
										Medtr1g097910	chalcone and stilbene synthase family protein	Medtr2g026590	myosin II heavy chain family protein
										Medtr1g098140	chalcone and stilbene synthase family protein	Medtr0011s0020	cellulose synthase-like protein
										Medtr2g012870	(E)-nerolidol/(E,E)-geranyl linalool synthase	Medtr5g075650	LRR receptor-like kinase
										Medtr1g103060	hypothetical protein	Medtr4g109530	respiratory burst oxidase-like protein
										Medtr8g092010	WRKY family transcription factor	Medtr1g093030	transmembrane amino acid transporter family protein
										Medtr5g009970	endo-1,4-beta-glucanase	Medtr8g479390	multi-copper oxidase-like protein
										Medtr3g117485	2OG-Fe(II) oxygenase family oxidoreductase	Medtr1g082480	basic helix loop helix (BHLH) DNA-binding family protein
										Medtr5g017550	EF hand calcium-binding family protein	Medtr7g100335	hypothetical protein
										Medtr6g077990	GRAM domain protein/ABA-responsive-like protein	Medtr4g104550	cytochrome P450 family 71 protein
										Medtr6g011870	light-harvesting complex I chlorophyll A/B-binding protein	Medtr4g008010	core-2/I-branching enzyme
										Medtr7g090140	fatty acid hydroxylase superfamily protein	Medtr2g086070	gland-specific fatty acyl-CoA reductase
										Medtr4g009620	UPF0481 plant-like protein	Medtr3g086020	anthranilate N-benzoyltransferase
										Medtr7g016950	pollen protein Ole E I-like protein	Medtr4g010250	TPR repeat protein
										Medtr3g088675	chalcone and stilbene synthase family protein	Medtr4g101330	Lipid transfer protein
										Medtr6g060000	ethanolamine utilization protein EutQ	Medtr1g077930	alpha/beta-hydrolase superfamily protein
												Medtr3g100980	peptide/nitrate transporter
												Medtr2g040690	chitinase
												Medtr4g122740	plant invertase/pectin methylesterase inhibitor
												Medtr2g010580	CAP, cysteine-rich secretory protein, antigen 5
												Medtr4g094715	pectin lyase superfamily protein
												Medtr5g070010	cytochrome P450 family-dependent fatty acid hydroxylase
												Medtr5g034090	polygalacturonase
												Medtr0340s0020	DNA-binding protein, putative
												Medtr3g083760	Lipid transfer protein
												Medtr5g048470	flavonol synthase/flavanone 3-hydroxylase
												Medtr4g078535	LRR/extensin
												Medtr5g007450	cytochrome P450 family 71 protein
												Medtr5g083860	class III peroxidase
												Medtr1g079490	germin family protein
												Medtr6g092620	1-aminocyclopropane-1-carboxylate oxidase
												Medtr2g023680	cytochrome P450 family monooxygenase
												Medtr3g080810	glycosyl hydrolase family 9 protein
												Medtr3g088440	NRAMP metal ion transporter 6
												Medtr1g044155	AT hook motif DNA-binding family protein
												Medtr4g094775	cytochrome P450 family 81 protein
												Medtr0219s0070	eukaryotic-type carbonic anhydrase
												Medtr1g015980	fructan exohydrolase
												Medtr2g101090	drug resistance transporter-like ABC domain protein
												Medtr4g094488	reticuline oxidase-like protein
												Medtr2g055470	cytochrome P450 family 709 protein
												Medtr1g094130	hypothetical protein
												Medtr4g085100	plastid movement impaired protein
												Medtr7g102960	eukaryotic-type carbonic anhydrase
												Medtr0334s0010	plastocyanin-like domain protein
												Medtr7g062250	laccase/diphenol oxidase family protein
												Medtr8g065010	polygalacturonase plant-like protein
												Medtr1g075490	hypothetical protein
												Medtr3g024520	flavonoid hydroxylase
												Medtr3g111290	BHLH transcriptional factor
												Medtr6g486230	transmembrane protein, putative
												Medtr2g055430	cytochrome P450 family 72 protein
												Medtr4g101280	Lipid transfer protein
												Medtr2g033550	desiccation PCC13-like protein
												Medtr7g014510	isoflavone-7-O-methyltransferase
												Medtr5g048550	2OG-Fe(II) oxygenase family oxidoreductase
												Medtr2g032710	polygalacturonase plant-like protein
												Medtr4g092590	branched-chain amino acid aminotransferase
												Medtr7g093870	disease resistance-responsive, dirigent domain protein
												Medtr6g086340	cytosolic aldehyde dehydrogenase
												Medtr4g094772	cytochrome P450 family 81 protein
												Medtr4g069810	specific tissue protein
												Medtr4g015460	glycoside hydrolase family 1 protein
												Medtr0056s0160	flavonol synthase/flavanone 3-hydroxylase
