# Supplementary material for: Transcriptome-IPMS analysis reveals a tissue-dependent miR156/SPL13 regulatory mechanism in alfalfa drought tolerance
Source: BMC Genomics. 2020 Oct 19;21:721. doi: 10.1186/s12864-020-07118-4 (PMC7574311; doi:10.1186/s12864-020-07118-4)
Supplement: Supplementary file 4 — Additional file 4: Table S3. List of genes differentially expressed between control and drought stressed EV plants. DEG that are (a) increased and (b) decreased in drought-stressed EV plants. The differentially expressed genes are categorized as common to all tissues followed by tissue-specific (leaf, stem, or root tissues) expressions. N = 3 biological samples for each condition, where biological samples represent individual plants treated with similar treatment exposure. [file 12864_2020_7118_MOESM4_ESM.xlsx]

## Sheet: Sheet1
List of genes differentially expressed between control and drought stressed EV plants
(A) List of increased genes under drought in EV plants								(B) List of decreased genes under drought in EV plants
Commonly increased genes by all tissues of EV plants		Increased only in leaf tissues		Increased only in stem tissues		Increased only in root tissues		Commonly decreased genes by all tissues of EV plants		Decreased only in leaf tissues		Decreased only in stem tissues		Decreased only in root tissues
Gene	Function	Gene	Function	Gene	Function	Gene	Function	Gene	Function	Gene	Function	Gene	Function	Gene	Function
Medtr1g100627	hypothetical protein	Medtr7g012800	cell wall-associated hydrolase, putative	Medtr4g069810	specific tissue protein	Medtr5g041610	leghemoglobin Lb120-1	Medtr7g095710	calcium-transporting ATPase	Medtr3g100060	BEACH domain LvsC-like protein, putative	Medtr7g079840	zinc finger CCCH domain protein	Medtr7g093720	P-loop nucleoside triphosphate hydrolase superfamily protein
Medtr7g108650	TSPO/MBR family protein	Medtr5g084470	hypothetical protein	Medtr4g128400	xyloglucan endotransglucosylase/hydrolase family protein	Medtr4g011230	late embryogenesis abundant protein group 3 protein	Medtr7g061830	OSBP(oxysterol-binding protein)-related protein 4C	Medtr2g450210	Fip1 [V]-like protein	Medtr4g074640	alanine-tRNA ligase	Medtr2g105810	mediator of RNA polymerase II transcription subunit 33A
Medtr2g070460	9-cis-epoxycarotenoid dioxygenase	Medtr6g021615	Nodule Cysteine-Rich (NCR) secreted peptide	Medtr2g089865	wound-responsive family protein	Medtr2g069273	Nodule-specific Glycine Rich Peptide	Medtr8g093730	MAP kinase kinase kinase	Medtr1g069585	60S ribosomal L23-like protein	Medtr3g048920	citrate synthase 3, peroxisomal protein	Medtr4g101780	Lipid transfer protein
Medtr8g091320	myo-inositol 1-phosphate synthase	Medtr3g035635	hypothetical protein	Medtr7g093790	disease resistance response protein	Medtr6g086170	sulfate/bicarbonate/oxalate exchanger and transporter sat-1	Medtr4g128020	NADPH-cytochrome P450 family 2 reductase	Medtr7g006280	ENTH/ANTH/VHS superfamily protein	Medtr7g112640	ATP-dependent Clp protease proteolytic protein	Medtr8g095440	calmodulin-domain kinase CDPK protein
Medtr8g070040	Lipid transfer protein	Medtr3g079520	smad/FHA domain protein	Medtr7g014510	isoflavone-7-O-methyltransferase	Medtr7g111850	galactinol synthase	Medtr1g012840	octicosapeptide/phox/Bem1p domain protein	Medtr7g111080	transducin/WD40 repeat protein	Medtr6g070920	nudix hydrolase-like protein	Medtr3g117890	heavy metal transport/detoxification superfamily protein
Medtr4g020110	delta-1-pyrroline-5-carboxylate synthetase	Medtr3g106740	Lipid transfer protein	Medtr3g034640	specific tissue protein	Medtr3g078170	NAD-dependent aldehyde dehydrogenase family protein	Medtr5g024300	transmembrane amino acid transporter family protein	Medtr4g124630	phosphoinositide phosphatase SAC4	Medtr0148s0050	protein phosphatase 1 regulatory subunit, putative	Medtr7g079680	CBS domain CBSX5-like protein
Medtr8g102550	protein phosphatase 2C-like protein	Medtr4g006040	ycf68 protein	Medtr2g008430	LL-diaminopimelate aminotransferase	Medtr1g054635	fatty acyl-CoA reductase-like protein	Medtr7g090470	triacylglycerol lipase SDP1	Medtr8g088370	import component Toc86/159, G and M domain protein	Medtr1g110430	glutamine-tRNA ligase	Medtr2g089995	vesicle-associated-like protein
Medtr4g047870	septum-promoting GTP-binding-like protein	Medtr3g107393	IDS4-like protein	Medtr3g074930	inactive purple acid phosphatase-like protein	Medtr3g077910	carbonic anhydrase family protein	Medtr1g115430	ABC transporter B family protein	Medtr1g086250	squamosa promoter-binding-like protein	Medtr2g067080	thiosulfate/3-mercaptopyruvate sulfurtransferase	Medtr1g101630	calcium-dependent kinase
Medtr7g063650	delta-1-pyrroline-5-carboxylate synthetase	Medtr2g012320	DUF4408 domain protein	Medtr3g110205	AP2 domain class transcription factor	Medtr8g006790	plasma membrane H+-ATPase	Medtr4g075410	MAP kinase kinase kinase	Medtr2g034090	ATP:citrate lyase	Medtr4g009920	glycerol kinase-like protein	Medtr3g086010	protein phosphatase 2A regulatory B subunit family protein
Medtr1g074950	sieve element occlusion protein	Medtr8g093620	hypothetical protein	Medtr4g094772	cytochrome P450 family 81 protein	Medtr7g103390	Myb/SANT-like DNA-binding domain protein	Medtr4g048000	MATE efflux family protein	Medtr5g026510	LRR receptor-like kinase	Medtr1g109660	fiber protein Fb34	Medtr8g020970	linoleate 13S-lipoxygenase 2-1, related protein
Medtr4g073040	heavy metal transport/detoxification superfamily protein	Medtr8g102350	hypothetical protein	Medtr4g036220	Nod factor-binding lectin-nucleotide phosphohydrolase	Medtr2g014250	hypothetical protein	Medtr8g022310	chaperone DnaJ domain protein	Medtr3g084310	serine transhydroxymethyltransferase	Medtr1g071260	beige/BEACH and WD40 domain protein	Medtr6g047750	GRAS family transcription factor
Medtr3g031650	cinnamoyl-CoA reductase-like protein	Medtr6g006990	carbonic anhydrase family protein	Medtr3g021430	caffeic acid O-methyltransferase	Medtr5g036110	matrixin family protein	Medtr4g011900	galactose oxidase/kelch repeat protein	Medtr3g097560	cation-transporting ATPase, putative	Medtr5g069780	ATP-dependent zinc metalloprotease FTSH protein	Medtr5g006520	kinase interacting (KIP1-like) family protein, putative
Medtr4g038440	caffeic acid O-methyltransferase	Medtr8g024180	thylakoid membrane phosphoprotein 14 kDa protein	Medtr1g051365	hypothetical protein	Medtr1g104780	sugar porter (SP) family MFS transporter	Medtr6g033740	P-loop nucleoside triphosphate hydrolase superfamily protein	Medtr2g014490	homeobox domain protein	Medtr4g106870	1-deoxy-D-xylulose 5-phosphate reductoisomerase	Medtr0020s0130	E3 ubiquitin-protein ligase XBOS32
Medtr4g017650	phosphatidylethanolamine-binding protein	Medtr5g080940	signal anchor, putative	Medtr4g069040	dehydration-responsive RD22-like protein	Medtr3g072560	nodulin MtN21/EamA-like transporter family protein	Medtr4g056430	eukaryotic translation initiation factor 2c	Medtr3g084340	S-adenosyl-L-homocysteine hydrolase	Medtr0172s0030	RNA polymerase sigma factor	Medtr2g014290	receptor-like kinase plant-like protein, putative
Medtr8g026960	homeobox associated leucine zipper protein	Medtr1g088230	late embryogenesis abundant protein	Medtr1g112210	Pmr5/Cas1p GDSL/SGNH-like acyl-esterase family protein	Medtr4g134280	O-glycosyl hydrolase family 17 protein	Medtr4g088580	Dof-type zinc finger DNA-binding family protein	Medtr1g069720	casein kinase I-like protein	Medtr7g083720	vacuolar H+-ATPase subunit C	Medtr4g022430	3-ketoacyl-CoA thiolase 2, peroxisomal-like protein
Medtr7g086340	dehydrin	Medtr1g019750	BRI1 kinase inhibitor 1, putative	Medtr1g111240	cytochrome P450 family cinnamate 4-hydroxylase	Medtr4g072980	SAUR-like auxin-responsive family protein	Medtr4g126920	xyloglucan endotransglucosylase/hydrolase family protein	Medtr4g016590	hypothetical protein	Medtr2g076670	phosphoenolpyruvate carboxylase	Medtr7g107270	phosphatidic acid phosphatase (PAP2) family protein
Medtr4g009620	UPF0481 plant-like protein	Medtr2g078350	calcium-binding EF-hand protein	Medtr3g111290	BHLH transcriptional factor	Medtr2g076010	pathogenesis-like protein	Medtr8g022820	ethylene response factor	Medtr8g073170	exosome complex exonuclease RRP44	Medtr7g108330	CW-type zinc-finger protein	Medtr7g090500	plant calmodulin-binding-like protein
Medtr3g074070	transducin/WD40 repeat protein	Medtr4g124750	SAUR-like auxin-responsive family protein	Medtr7g100335	hypothetical protein	Medtr1g030275	GDSL-like lipase/acylhydrolase	Medtr7g024320	ACT domain protein	Medtr6g470940	AGC family Serine/Threonine kinase family protein	Medtr7g107440	sister-chromatide cohesion protein	Medtr7g085680	DUF1639 family protein
Medtr8g093440	DUF506 family protein	Medtr2g013250	dihydroflavonol-4-reductase-like protein	Medtr0056s0160	flavonol synthase/flavanone 3-hydroxylase	Medtr3g078623	formin-like 2 domain protein	Medtr5g059820	nitrate reductase [NADH]-like protein	Medtr8g079820	transducin/WD40 repeat protein	Medtr7g117530	NUMOD3 motif protein	Medtr3g103070	calcium-transporting ATPase 2, plasma membrane-type protein
Medtr1g014320	NADP-dependent glyceraldehyde-3-phosphate dehydrogenase	Medtr7g084330	SAM-dependent carboxyl methyltransferase	Medtr1g073860	AT hook motif DNA-binding family protein	Medtr7g102450	UDP-glucosyltransferase family protein	Medtr1g090290	ethylene response factor	Medtr7g114570	5'-3' exoribonuclease	Medtr4g084620	sulfate/bicarbonate/oxalate exchanger and transporter sat-1	Medtr8g106960	MAP kinase-like protein
Medtr1g074990	sieve element occlusion protein	Medtr7g007490	bidirectional sugar transporter	Medtr7g033445	polygalacturonase inhibitor	Medtr8g087710	major intrinsic protein (MIP) family transporter	Medtr3g008270	U-box kinase family protein	Medtr3g077440	modifier OF SNC1 1, putative	Medtr7g102700	cactus-binding carboxy-terminal, cactin protein	Medtr7g097170	charged multivesicular body protein
Medtr1g028300	protein phosphatase 2C-like protein	Medtr3g113660	hypothetical protein	Medtr7g006870	polygalacturonase inhibitor protein	Medtr1g026160	ACT-like tyrosine kinase family protein	Medtr6g016215	armadillo/beta-catenin-like repeat protein	Medtr7g068710	calmodulin-domain kinase CDPK protein	Medtr4g134790	ATP-dependent RNA helicase	Medtr3g098840	DHHC type zinc finger protein
Medtr6g004880	raffinose synthase or seed inhibition protein	Medtr5g019520	envelope membrane protein	Medtr6g086530	dehydration-responsive RD22-like protein	Medtr3g087730	sulfate/bicarbonate/oxalate exchanger and transporter sat-1	Medtr5g024240	DUF4378 domain protein	Medtr3g111630	metalloendopeptidase/zinc ion-binding protein	Medtr5g020140	vam6/Vps39-like protein	Medtr3g090980	abscisic acid receptor PYL9-like protein
Medtr7g084000	light-regulated protein, putative	Medtr1g105630	tyrosine kinase family protein	Medtr1g030220	GDSL-like lipase/acylhydrolase	Medtr4g005500	transmembrane protein, putative	Medtr8g107000	MAP kinase kinase kinase-like protein	Medtr4g100640	peroxisomal acyl-coenzyme A oxidase-like protein	Medtr8g066340	syntaxin of plants protein	Medtr5g099240	calmodulin-domain kinase CDPK protein
Medtr3g096050	caffeic acid O-methyltransferase	Medtr4g091100	F-box SKIP27-like protein	Medtr5g430470	transmembrane protein, putative	Medtr4g089155	serine carboxypeptidase-like protein	Medtr2g086530	glycoside hydrolase family 17 protein	Medtr6g488100	BHLH transcription factor-like protein	Medtr4g108880	two-component response regulator-like APRR7 protein	Medtr8g079492	auxin response factor 2
Medtr3g088845	2-oxoisovalerate dehydrogenase subunit alpha	Medtr1g103690	O-acetylserine (thiol) lyase	Medtr4g127870	ribulose bisphosphate carboxylase small chain	Medtr1g099400	G-type lectin S-receptor-like Serine/Threonine-kinase plant	Medtr4g069500	polyol/monosaccharide transporter 1	Medtr1g010290	enhancer of polycomb-like transcription factor protein	Medtr3g103170	transducin/WD-like repeat-protein	Medtr8g020920	receptor-like kinase
Medtr5g014520	basic helix loop helix (bHLH) DNA-binding family protein	Medtr2g100340	2,3-diketo-5-methylthio-1-phosphopentane phosphatase	Medtr4g129200	alpha-rhamnosidase-like protein	Medtr4g045990	wound-responsive family protein	Medtr2g011490	PLAC8 family protein	Medtr7g018380	ABC transporter family F protein PpABCF protein	Medtr6g086565	Serine/Threonine kinase family protein	Medtr3g116380	dehydration-responsive RD22-like protein
Medtr5g063670	annexin D8	Medtr8g024630	transmembrane protein, putative	Medtr1g070970	DUF506 family protein	Medtr2g090605	zinc finger CCCH domain protein	Medtr6g084400	plant synaptotagmin	Medtr3g105990	DNA-directed RNA polymerase subunit beta	Medtr2g023930	WRKY1b transcription factor	Medtr7g009070	thioredoxin H2-like protein
Medtr8g073335	transducin/WD40 repeat protein	Medtr3g114920	high mobility group B-like protein	Medtr7g028020	cytochrome P450 family flavone synthase	Medtr5g085850	peptide/nitrate transporter	Medtr8g101360	auxin response factor 2	Medtr2g097463	GRAS family transcription factor	Medtr1g088420	photolyase/blue-light receptor PHR2	Medtr8g036060	AT hook motif DNA-binding family protein
Medtr3g110172	bark storage-like protein	Medtr3g035620	hypothetical protein	Medtr5g070010	cytochrome P450 family-dependent fatty acid hydroxylase	Medtr7g090590	GASA/GAST/Snakin	Medtr4g107400	hipl2 protein precursor	Medtr7g103320	60S ribosomal protein L24-2	Medtr3g077740	pantothenate kinase	Medtr4g053250	BZIP family transcription factor
Medtr3g081130	seed linoleate 9S-lipoxygenase	Medtr6g049260	heavy metal-associated domain protein	Medtr7g050870	pectinesterase/pectinesterase inhibitor	Medtr0018s0170	galactose oxidase/kelch repeat protein	Medtr8g072440	subtilisin-like serine protease	Medtr1g096550	exocyst complex component sec5	Medtr5g030420	basic helix loop helix (BHLH) family transcription factor	Medtr7g068320	zinc-binding alcohol dehydrogenase family protein
Medtr0695s0030	albumin-2 protein	Medtr8g099375	hypothetical protein	Medtr8g024120	1-aminocyclopropane-1-carboxylate oxidase	Medtr3g104780	cytosolic class II small heat-shock protein	Medtr3g464370	mannose-binding lectin superfamily protein	Medtr2g025550	phosphatidate cytidylyltransferase family protein	Medtr3g091420	dipeptidyl peptidase IV-like protein	Medtr5g025470	white-brown-complex ABC transporter family protein
Medtr8g018730	seed linoleate 9S-lipoxygenase	Medtr5g096670	fructose-bisphosphate aldolase	Medtr6g088475	polyketide cyclase/dehydrase and lipid transporter	Medtr2g100880	histidine phosphotransfer protein	Medtr3g083370	1-aminocyclopropane-1-carboxylate oxidase	Medtr4g079360	GTP-binding protein TypA/BipA	Medtr7g117970	plant/F21F14-40 protein	Medtr5g018860	BEL1-related homeotic protein
Medtr3g099010	TB2/DP1, HVA22 family protein	Medtr3g035610	ribosomal protein S14p/S29e	Medtr6g007770	pathogen-inducible alpha-dioxygenase	Medtr8g079380	disease resistance protein-like protein MsR1	Medtr7g107100	glutamate carboxypeptidase, putative	Medtr5g087590	trans-2-enoyl-CoA reductase	Medtr5g015680	BTB/POZ and TAZ domain protein	Medtr5g075650	LRR receptor-like kinase
Medtr4g078710	ethylene response factor	Medtr7g010800	ATP-dependent zinc metalloprotease FTSH protein	Medtr4g108690	GDSL-like lipase/acylhydrolase	Medtr2g011690	wound-responsive family protein	Medtr8g102150	myo-inositol oxygenase	Medtr1g103710	frigida-LIKE protein	Medtr6g084190	plant/T32G24-2 protein	Medtr5g007640	4-coumarate:CoA ligase-like protein
Medtr4g073530	senescence/dehydration-associated-like protein	Medtr7g076620	hypothetical protein	Medtr4g121460	myb transcription factor	Medtr3g110320	glycoside hydrolase family 18 protein	Medtr5g098510	SNF1-related kinase regulatory subunit beta-2	Medtr5g094810	multidrug resistance protein ABC transporter family protein	Medtr5g004570	DnaJ heat shock amino-terminal domain protein	Medtr5g089200	dihydropyrimidinase
Medtr3g103580	branched-chain amino acid aminotransferase	Medtr5g018670	photosystem II oxygen-evolving enhancer protein	Medtr2g084000	lignin biosynthetic peroxidase	Medtr6g080430	plastid movement impaired protein	Medtr8g097190	15-cis-zeta-carotene isomerase	Medtr2g101040	NADP-dependent malic enzyme-like protein	Medtr5g036420	plant/F10M23-360 protein	Medtr7g080170	catalytic/protein phosphatase type 2C
Medtr3g068200	protein phosphatase 2C-like protein	Medtr4g015570	light-harvesting complex I chlorophyll A/B-binding protein	Medtr6g015315	malonyl-CoA:isoflavone 7-O-glucoside malonyltransferase	Medtr8g079360	LRR and NB-ARC domain disease resistance protein	Medtr4g075150	serine carboxypeptidase-like protein	Medtr8g106220	C2H2-type zinc finger protein	Medtr4g134210	phototropic-responsive NPH3 family protein	Medtr6g007647	homeobox associated leucine zipper protein
Medtr8g103850	alpha/beta hydrolase family protein	Medtr2g090675	transcription activator GLK1-like protein	Medtr8g106640	glycosyltransferase family 61 protein	Medtr4g111975	MYB-like transcription factor family protein	Medtr7g104680	iron-sulfur assembly IscA-like protein	Medtr3g116250	phosphatidylinositol 4-kinase alpha	Medtr4g130820	cyclic nucleotide-gated ion channel-like protein	Medtr1g098660	thioredoxin
Medtr6g027810	hypothetical protein	Medtr4g052420	photosystem I subunit O	Medtr2g012850	serine carboxypeptidase-like protein	Medtr7g100070	type I inositol-1,4,5-trisphosphate 5-phosphatase	Medtr3g491840	importin beta-like protein	Medtr1g042300	NADH-ubiquinone oxidoreductase 51 kDa subunit	Medtr7g082980	ATP-dependent Clp protease proteolytic protein	Medtr4g107490	calmodulin-domain kinase CDPK protein
Medtr7g093040	DUF761 domain protein	Medtr1g108810	MATE efflux family protein	Medtr4g006090	30S ribosomal protein S15	Medtr3g028450	transmembrane protein, putative	Medtr7g087070	alpha/beta fold hydrolase	Medtr2g041420	TPR repeat nuclear phosphoprotein, putative	Medtr1g022485	nuclease in basal defense response protein	Medtr4g130310	hypothetical protein
Medtr3g083960	magnesium transporter NIPA2-like protein	Medtr4g051097	ATP synthase subunit C	Medtr2g034790	myb transcription factor	Medtr4g068457	transducin/WD40 repeat protein	Medtr4g090525	3'(2'),5'-bisphosphate nucleotidase	Medtr4g070910	NOP56-like pre RNA processing ribonucleoprotein	Medtr2g078090	plastid developmental protein DAG	Medtr4g129020	transmembrane protein
Medtr8g015910	2,3-diketo-5-methylthio-1-phosphopentane phosphatase	Medtr3g030850	photosystem II 5 kDa protein	Medtr8g072640	3-hydroxy-3-methylglutaryl-coenzyme A reductase-like protein	Medtr6g045097	Kunitz type trypsin inhibitor / Alpha-fucosidase	Medtr4g095450	class III peroxidase	Medtr2g100270	PRA1 (prenylated RAB acceptor) family protein	Medtr1g061630	pyruvate kinase family protein	Medtr4g094805	nicotinate phosphoribosyltransferase-like protein
Medtr0118s0070	expansin-like protein B1	Medtr1g006695	E3 ubiquitin-protein ligase HERC2-like protein	Medtr5g066380	cell-wall invertase	Medtr1g095950	hypothetical protein	Medtr1g032930	receptor-like kinase	Medtr2g039250	nucleosome/chromatin assembly factor group protein	Medtr8g027610	phosphatidylinositol 3- and 4-kinase family protein	Medtr2g080950	ARF GTPase activator
Medtr4g046677	transferring glycosyl group transferase	Medtr6g090460	hypothetical protein	Medtr4g068860	Non-symbiotic hemoglobin	Medtr1g041885	peptide transporter PTR3-like protein	Medtr4g017820	ammonium transporter 1 protein	Medtr4g100800	agenet domain protein	Medtr7g088410	alpha-L-arabinofuranosidase	Medtr1g081620	O-acetylserine (thiol) lyase
Medtr5g066060	carbonic anhydrase family protein	Medtr8g015170	receptor-like kinase	Medtr5g098020	hypothetical protein	Medtr8g103233	peptide/nitrate transporter plant	Medtr5g075640	root phototropism-like protein	Medtr7g108805	60S ribosomal protein L18-3	Medtr4g134670	acetyltransferase (GNAT) domain protein	Medtr2g084225	RmlC-type cupin
Medtr4g073520	transmembrane amino acid transporter family protein	Medtr8g022950	DUF581 family protein	Medtr7g012020	caffeic acid O-methyltransferase	Medtr4g010130	sterol regulatory element-binding protein site 2 protease	Medtr2g012990	TIR class disease resistance protein	Medtr7g023770	E1 subunit-like 2-oxoglutarate dehydrogenase	Medtr4g130370	autophagy-related protein	Medtr8g091650	BZIP family transcription factor
Medtr5g077850	eukaryotic aspartyl protease family protein	Medtr0017s0100	caffeic acid O-methyltransferase	Medtr6g033260	monofunctional aspartokinase	Medtr4g105020	PB1 domain protein	Medtr8g020870	transmembrane protein, putative	Medtr1g089760	DUF3595 family protein	Medtr4g112790	phosphoribulokinase/uridine kinase-like protein	Medtr6g004780	sucrase/ferredoxin family protein
Medtr1g013700	CBL-interacting kinase	Medtr2g104550	helix loop helix DNA-binding domain protein	Medtr7g029540	Nodule Cysteine-Rich (NCR) secreted peptide	Medtr6g045273	seed maturation protein PM39, putative	Medtr6g007807	xyloglucan glycosyltransferase	Medtr3g040400	nucleosome/chromatin assembly factor group protein	Medtr7g105250	mRNA-decapping enzyme-like protein	Medtr4g011790	fatty acyl-CoA synthetase family protein
Medtr3g114530	nucleoredoxin, putative	Medtr0003s0070	hypothetical protein	Medtr1g098140	chalcone and stilbene synthase family protein	Medtr1g054935	white-brown-complex ABC transporter family protein	Medtr5g018050	sucrose nonfermenting 1(SNF1)-related kinase	Medtr7g095750	peptidyl-prolyl cis-trans isomerase	Medtr4g107210	PPR containing plant-like protein	Medtr0015s0140	serine/threonine phosphatase family, 2C domain protein
Medtr2g090235	ethylene response factor	Medtr8g012565	1-deoxy-D-xylulose 5-phosphate reductoisomerase	Medtr5g022770	anaphase-promoting complex subunit 11 RING-H2 finger protein	Medtr7g059260	helix loop helix DNA-binding domain protein	Medtr6g081930	late embryogenesis abundant protein	Medtr3g108360	zinc finger protein, putative	Medtr2g018010	plant U-box protein	Medtr3g101210	MAP kinase
Medtr7g095960	DUF506 family protein	Medtr5g032960	PB1 domain protein	Medtr7g076840	transcription factor bHLH93-like protein, putative	Medtr7g079080	1-aminocyclopropane-1-carboxylate synthase	Medtr4g108370	TCP family transcription factor	Medtr4g068740	LRR receptor-like kinase family protein	Medtr1g115230	prolyl oligopeptidase family protein	Medtr2g009660	costars family protein abracl protein
Medtr3g087510	PLAT-plant-stress protein	Medtr4g082900	hypothetical protein	Medtr4g087985	GDSL-like lipase/acylhydrolase	Medtr3g094040	expansin A10	Medtr2g089360	G-type lectin S-receptor-like Serine/Threonine-kinase plant	Medtr3g087590	myo-inositol 1-phosphate synthase	Medtr1g022980	GTP-binding protein HflX	Medtr4g091190	FAD-binding berberine family protein
Medtr3g076950	phloem specific protein	Medtr6g023770	ClC chloride channel family protein	Medtr0052s0070	senescence-associated protein	Medtr8g036075	EF hand calcium-binding family protein	Medtr3g115400	plant regulator RWP-RK family protein	Medtr2g019670	ribosomal protein S11	Medtr7g115460	glucuronosyltransferase PGSIP8	Medtr2g026130	armadillo/beta-catenin-like repeat protein
Medtr2g079990	NAC transcription factor-like protein	Medtr7g118290	thylakoid membrane phosphoprotein 14 kDa protein	Medtr1g030740	plastid movement impaired protein	Medtr3g115600	12-oxophytodienoate reductase-like protein	Medtr4g115920	monogalactosyldiacylglycerol synthase	Medtr3g061640	P-loop nucleoside triphosphate hydrolase superfamily protein	Medtr5g045490	PPR containing plant-like protein	Medtr4g029530	small G family protein/RhoGAP family protein
Medtr8g105190	hypothetical protein	Medtr3g064350	hypothetical protein	Medtr4g114730	plant-specific transcription factor YABBY family protein	Medtr0542s0020	transmembrane protein, putative	Medtr3g026110	longifolia protein	Medtr4g109510	DnaJ heat shock family protein, putative	Medtr4g100480	nudix family hydrolase	Medtr3g111740	hypothetical protein
Medtr6g477770	beta-amylase	Medtr7g010710	(E)-beta-ocimene/myrcene synthase	Medtr1g079490	germin family protein	Medtr6g044780	Kunitz type trypsin inhibitor / Alpha-fucosidase	Medtr4g091370	sugar porter (SP) family MFS transporter	Medtr3g075050	nucleic acid-binding, OB-fold-like protein	Medtr4g010050	signal recognition particle 54 kDa protein	Medtr7g065890	plant inositol phosphorylceramide synthase
Medtr7g061018	metallothionein	Medtr2g008610	light-harvesting complex I chlorophyll A/B-binding protein	Medtr3g064600	plant/F12P19-7 protein	Medtr4g098630	NAC transcription factor-like protein	Medtr1g076330	ion channel pollux-like protein	Medtr7g107350	pre-mRNA-splicing factor RSE1-like protein	Medtr3g092790	late embryogenesis abundant protein	Medtr3g108630	transmembrane protein, putative
Medtr4g037670	inactive purple acid phosphatase-like protein	Medtr4g051270	ribulose bisphosphate carboxylase large chain domain protein	Medtr1g080990	MtN26	Medtr5g023680	cytochrome P450 family 71 protein	Medtr7g106450	CCAAT-binding transcription factor	Medtr5g016510	myb transcription factor	Medtr7g109870	DNA methyltransferase 1-associated protein	Medtr8g099030	respiratory burst oxidase-like protein
Medtr4g065077	papain family cysteine protease	Medtr4g019580	peptide/nitrate transporter plant	Medtr7g092740	polygalacturonase inhibitor	Medtr8g028600	1-aminocyclopropane-1-carboxylate synthase	Medtr2g022610	hypothetical protein	Medtr4g053240	hypothetical protein	Medtr3g467100	Lipid transfer protein	Medtr5g030890	DNA-binding protein, putative
Medtr3g461480	transmembrane amino acid transporter family protein	Medtr2g090020	wound-responsive family protein	Medtr4g122750	plant invertase/pectin methylesterase inhibitor	Medtr3g075320	pectate lyase family protein	Medtr4g123850	drug resistance transporter-like ABC domain protein	Medtr4g118630	RNA recognition motif	Medtr4g091670	G-type lectin S-receptor-like Serine/Threonine-kinase	Medtr4g078290	cyclin-dependent kinase
Medtr8g098410	phospholipid hydroperoxide glutathione peroxidase	Medtr3g035630	hypothetical protein	Medtr2g073420	cytochrome P450 family monooxygenase	Medtr7g099870	ion channel regulatory protein UNC-93	Medtr1g084990	hypothetical protein	Medtr4g046113	strubbelig receptor family protein	Medtr1g021100	disease resistance protein (CC-NBS-LRR class) family protein	Medtr5g068740	glycoside hydrolase family 1 protein
Medtr4g115330	raffinose synthase or seed inhibition protein	Medtr4g094812	caffeoyl-CoA 3-O-methyltransferase	Medtr5g012600	pectinesterase	Medtr4g122740	plant invertase/pectin methylesterase inhibitor	Medtr4g073690	nodulin-like/MFS transporter	Medtr2g088850	peroxisome biogenesis-like protein	Medtr1g107490	stress enhanced protein	Medtr3g110860	LRR receptor-like kinase
Medtr4g073920	1-phosphatidylinositol phosphodiesterase-like protein	Medtr3g095540	photosystem I reaction center subunit N	Medtr4g118580	hypothetical protein	Medtr2g436100	RING-H2 zinc finger protein	Medtr1g013130	zinc finger-like protein	Medtr8g088390	evolutionarily carboxy-terminal region protein	Medtr1g105650	cysteine-rich receptor-kinase-like protein	Medtr1g066950	LRR receptor-like kinase
Medtr8g059170	NAC transcription factor-like protein	Medtr8g465910	E3 ubiquitin-protein ligase RMA1H1-like protein	Medtr5g007730	chalcone and stilbene synthase family protein	Medtr2g094060	beta-galactosidase-like protein	Medtr5g009000	hexokinase	Medtr3g049400	glucose-6-phosphate/phosphate translocator-like protein	Medtr1g089370	serine/threonine-protein phosphatase	Medtr5g022030	calcium-dependent kinase
Medtr3g092720	sigma 54 modulation protein/S30EA ribosomal protein	Medtr7g099390	photosystem I reaction center subunit IV A	Medtr8g036920	DNA-damage-repair/toleration DRT100-like protein	Medtr3g097010	CBS/octicosapeptide/phox/Bemp1 (PB1) domain protein	Medtr1g040430	ethylene response factor	Medtr8g015570	60S ribosomal L28-like protein	Medtr4g011890	amino-terminal acetyltransferase, putative	Medtr1g067140	receptor Serine/Threonine kinase
Medtr1g026170	alpha amylase domain protein	Medtr1g054750	adenine nucleotide alpha hydrolase superfamily protein	Medtr1g014420	armadillo/beta-catenin-like repeat protein	Medtr2g014470	DnaJ heat shock family protein	Medtr4g076030	Uro-adherence factor A, putative	Medtr8g494210	auxilin-like protein	Medtr5g047140	heat shock protein-binding protein	Medtr4g094700	6,7-dimethyl-8-ribityllumazine synthase
Medtr3g108240	CHY and CTCHY and RING-type zinc finger protein	Medtr1g115410	photosystem II reaction center PsbP family protein	Medtr2g035105	disease-resistance response protein	Medtr6g045403	Kunitz type trypsin inhibitor / Alpha-fucosidase	Medtr7g053410	BHLH transcription factor	Medtr1g061220	endonuclease/exonuclease/phosphatase family protein	Medtr7g092820	rhodanese/cell cycle control phosphatase superfamily protein	Medtr2g076070	pathogenesis-like protein
Medtr3g111970	hypothetical protein	Medtr7g066590	LRR receptor-like kinase	Medtr4g125470	12-oxophytodienoate reductase-like protein	Medtr5g061690	eukaryotic aspartyl protease family protein	Medtr5g083910	LRR receptor-like kinase	Medtr8g031270	calcium-dependent lipid-binding (CaLB domain) family protein	Medtr1g116330	PRLI-interacting factor A	Medtr3g117420	2OG-Fe(II) oxygenase family oxidoreductase
Medtr4g131020	actin-binding FH2 (formin 2) family protein	Medtr8g005175	oxygen-evolving enhancer protein	Medtr4g134490	UDP-glucose 4-epimerase	Medtr1g076800	DUF1442 family protein	Medtr1g098310	DUF3511 domain protein	Medtr5g017470	heat shock transcription factor	Medtr2g101880	protein disulfide isomerase-like protein	Medtr7g033720	F-box/LRR protein
Medtr3g464580	asparagine synthetase [glutamine-hydrolyzing] protein	Medtr5g013470	NADP-specific glutamate dehydrogenase	Medtr7g117695	DUF688 family protein	Medtr3g463370	legume lectin beta domain protein	Medtr3g105550	3-ketoacyl-CoA synthase-like protein	Medtr3g082650	RNA recognition motif	Medtr2g103950	Pti1-like kinase	Medtr7g106340	E3 ubiquitin-protein ligase PUB23-like protein
Medtr2g011660	myb transcription factor	Medtr0024s0260	S54 family peptidase	Medtr2g093970	fasciclin domain protein	Medtr4g094342	nodulin MtN21/EamA-like transporter family protein	Medtr5g020990	P-loop nucleoside triphosphate hydrolase superfamily protein	Medtr4g083940	plant/F14N23-6 protein	Medtr3g100100	TPR domain protein	Medtr4g101260	Lipid transfer protein
Medtr7g090160	pyrroline-5-carboxylate reductase	Medtr5g098770	light-harvesting complex I chlorophyll A/B-binding protein	Medtr5g030770	transcription factor bHLH93	Medtr1g090770	transmembrane protein, putative	Medtr5g088550	hypothetical protein	Medtr2g102277	coatomer subunit beta-like protein	Medtr6g460470	SPFH/band 7/PHB domain membrane-associated family protein	Medtr8g038170	annexin D8
Medtr5g066760	hypothetical protein	Medtr1g061340	cellulose synthase-like protein A1	Medtr1g082480	basic helix loop helix (BHLH) DNA-binding family protein	Medtr4g415300	major intrinsic protein (MIP) family transporter	Medtr0184s0030	UDP-glucosyltransferase family protein	Medtr5g089490	GTPase-activator protein for Rho-like GTPase family protein	Medtr4g061130	MAP kinase I	Medtr6g035295	UDP-glucosyltransferase family protein
Medtr1g083440	dormancy/auxin associated protein	Medtr2g101400	LEM3 (ligand-effect modulator 3) family protein	Medtr6g004600	cytochrome P450 family protein	Medtr1g102010	phosphogluco-mutase	Medtr5g014090	type I inositol-1,4,5-trisphosphate 5-phosphatase	Medtr3g014090	E3 ubiquitin-protein ligase KEG	Medtr5g067150	CBL-interacting kinase	Medtr7g005940	ubox-like protein, putative
Medtr2g096030	glycoside hydrolase family 18 protein	Medtr7g077880	hypothetical protein	Medtr8g066850	transmembrane protein, putative	Medtr7g105070	desacetoxyvindoline 4-hydroxylase, putative	Medtr1g041695	phosphate transporter PHO1-like protein	Medtr8g101330	acetyl-CoA carboxylase biotin carboxylase subunit	Medtr3g084860	S1 RNA-binding domain protein	Medtr2g035170	disease-resistance response protein
Medtr0022s0290	cytochrome P450 family 71 protein	Medtr2g101820	photosystem I reaction center subunit VI	Medtr8g100135	cytochrome P450 family protein	Medtr7g406830	transmembrane protein, putative	Medtr1g100130	oxidoreductase/ferric-chelate reductase	Medtr3g434840	pre-mRNA-splicing factor cwc22, putative	Medtr5g030900	endoribonuclease E-like protein	Medtr3g107280	EIN3-binding F-box-like protein
Medtr2g062600	Lipid transfer protein	Medtr2g064425	monoterpene synthase	Medtr6g012360	gibberellin-regulated family protein	Medtr2g017570	major intrinsic protein (MIP) family transporter	Medtr7g069640	ammonium transporter 1 protein	Medtr4g116370	scythe protein ubiquitin-like domain protein	Medtr1g090730	NADP-dependent malate dehydrogenase	Medtr8g098275	bHLH transcription factor
Medtr4g107940	delta-1-pyrroline-5-carboxylate dehydrogenase	Medtr4g106650	hypothetical protein	Medtr1g079730	carboxyl-terminal peptidase	Medtr2g056070	transmembrane protein, putative	Medtr5g026620	ubiquinol oxidase 1a	Medtr7g090960	DNA helicase INO80-like protein	Medtr7g006100	phosphoenolpyruvate phosphomutase	Medtr5g013800	transmembrane protein, putative
Medtr6g029460	NADP-specific glutamate dehydrogenase	Medtr8g024680	methyltransferase, putative	Medtr8g099190	archaeal/vacuolar-type H+-ATPase subunit E	Medtr2g102570	gibberellin 2-beta-dioxygenase	Medtr5g077430	LRR receptor-like kinase	Medtr5g099310	brefeldin A-inhibited guanine nucleotide-exchange protein	Medtr7g073340	non-green plastid inner envelope membrane protein	Medtr8g012960	RPM1 interacting protein 4 transcript protein
Medtr7g085850	hypothetical protein	Medtr1g011260	membrane protein Ycf1	Medtr7g009960	O-acyltransferase WSD1-like protein	Medtr3g094060	expansin A10	Medtr1g024980	C2H2-like zinc finger protein	Medtr2g088400	MATE efflux family protein	Medtr5g016350	transducin family protein/WD-40 repeat protein	Medtr8g077950	bZIP transcription factor family protein
Medtr3g077000	C2 and GRAM domain plant-like protein	Medtr3g072530	nodulin MtN21/EamA-like transporter family protein	Medtr4g037480	transmembrane protein, putative	Medtr8g432390	BON1-associated-like protein	Medtr5g074970	class III peroxidase	Medtr2g101190	class III homeodomain leucine zipper protein	Medtr2g005730	MACPF domain protein	Medtr8g035760	cytochrome P450 family protein
Medtr7g065230	glutathione S-transferase, amino-terminal domain protein	Medtr0271s0070	transmembrane protein, putative	Medtr4g028180	Lipid transfer protein	Medtr6g084120	transcription factor	Medtr0003s0560	serine carboxypeptidase-like protein	Medtr4g120470	pumilio-like protein	Medtr1g050750	DNA-binding protein	Medtr3g073040	OSBP(oxysterol-binding protein)-related protein 1C
Medtr8g014650	stem 28 kDa glycoprotein	Medtr3g077590	anthranilate phosphoribosyltransferase	Medtr4g011320	acyl thioesterase-like protein	Medtr7g068290	zinc finger, C3HC4 type (RING finger) protein	Medtr2g035405	allantoate amidohydrolase	Medtr7g106880	white-brown-complex ABC transporter family protein	Medtr5g036560	TPX2 (targeting protein for Xklp2) family protein, putative	Medtr7g065980	laccase/diphenol oxidase family protein
Medtr2g042330	NAD-dependent aldehyde dehydrogenase family protein	Medtr4g051380	DNA-directed RNA polymerase subunit alpha	Medtr7g016820	chalcone and stilbene synthase family protein	Medtr6g078290	Lipid transfer protein	Medtr2g036650	plasma membrane H+-ATPase	Medtr0077s0010	hypothetical protein	Medtr4g030140	dynamin-2B-like protein	Medtr1g101390	F-box protein PP2-A13
Medtr4g063570	plant/mmn10-180 protein	Medtr5g020860	hypothetical protein	Medtr5g048550	2OG-Fe(II) oxygenase family oxidoreductase	Medtr7g458880	laccase/diphenol oxidase family protein	Medtr5g030500	abscisic acid receptor PYR1-like protein	Medtr5g069050	fructose-bisphosphate aldolase	Medtr4g069090	phospholipase A-2-activating protein	Medtr2g049420	NLI interacting factor-like phosphatase
Medtr5g071550	serine/threonine phosphatase family, 2C domain protein	Medtr6g008220	ferredoxin-thioredoxin reductase catalytic chain	Medtr4g059730	glutathione S-transferase, amino-terminal domain protein	Medtr2g062430	DUF946 family protein	Medtr5g012210	adenine phosphoribosyltransferase-like protein	Medtr4g092620	LL-diaminopimelate aminotransferase	Medtr0025s0060	tripeptidyl peptidase II	Medtr2g095510	4-coumarate:CoA ligase-like protein
Medtr7g108735	late embryogenesis abundant protein	Medtr1g106730	C2H2-type zinc finger protein	Medtr4g101330	Lipid transfer protein	Medtr5g055000	peptide/nitrate transporter	Medtr3g086590	Fe-S metabolism associated domain protein	Medtr0004s0480	LUC7 amino-terminal protein	Medtr1g063380	ATPase, AAA-type, CDC48 protein	Medtr3g118160	replication factor C subunit, putative
Medtr5g088850	late embryogenesis abundant protein	Medtr8g023790	light-harvesting complex I chlorophyll A/B-binding protein	Medtr2g030530	glycolipid transfer protein	Medtr2g040530	UDP-glucosyltransferase family protein	Medtr1g073740	cellulose synthase-like protein D3	Medtr4g063600	UDP-glucuronic acid decarboxylase	Medtr5g011070	class II knotted-like homeobox protein	Medtr2g017825	integrin-linked kinase family protein
Medtr4g011020	lactoylglutathione lyase/glyoxalase I family protein	Medtr4g072790	papain family cysteine protease	Medtr5g094210	Lipid transfer protein	Medtr1g057460	peptide/nitrate transporter plant	Medtr8g027040	cytochrome P450 family 78 protein	Medtr4g081410	formin-like 2 domain protein	Medtr1g011610	transcriptional corepressor leunig-like protein	Medtr8g447220	calcium-dependent phospholipid-binding copine family protein
Medtr5g012870	auxin canalization protein	Medtr1g112940	protein phosphatase 2A regulatory B subunit family protein	Medtr8g021237	hypothetical protein	Medtr5g076620	squalene/phytoene synthase	Medtr3g097350	patellin-3 protein	Medtr1g083120	transcription factor jumonji domain protein	Medtr4g063705	60 kDa inner membrane protein	Medtr8g066090	phosphatidylinositol 3- and 4-kinase
Medtr7g116910	glucose-6-phosphate 1-epimerase-like protein	Medtr1g092420	transmembrane protein, putative	Medtr5g006200	hypothetical protein	Medtr8g078240	CAZy family GT8 glycosyltransferase	Medtr4g087970	pectinesterase/pectinesterase inhibitor	Medtr7g115710	exportin-4 protein, putative	Medtr4g107040	NAD-dependent aldehyde dehydrogenase family protein	Medtr1g076710	AT hook motif DNA-binding family protein
Medtr5g085900	MD-like lipid recognition domain protein/ML domain protein	Medtr8g085650	F-box/kelch-repeat plant-like protein	Medtr3g015830	transmembrane protein, putative	Medtr3g107630	acyl thioesterase-like protein	Medtr2g100110	beta-galactosidase	Medtr1g099220	chromosome condensation regulator RCC1 repeat protein	Medtr8g070480	plant/MCA23-20 protein	Medtr2g099990	C2H2-type zinc finger protein
Medtr2g086580	PAK-box/P21-Rho-binding domain Rho GTPase activating protein	Medtr1g021590	transducin/WD40 repeat protein	Medtr5g024973	hypothetical protein	Medtr6g023190	hypothetical protein	Medtr3g109820	LRR receptor-like kinase	Medtr4g121890	component of IIS longevity pathway SMK-1 domain protein	Medtr8g102850	CRS2-associated factor 1	Medtr5g075410	B3 domain transcription repressor VAL2
Medtr1g113850	mechanosensitive ion channel family protein	Medtr2g078340	calcium-binding EF-hand protein	Medtr3g072840	camphor resistance CrcB-like protein	Medtr4g011070	Lipid transfer protein	Medtr3g094090	potassium transporter-like protein	Medtr5g043800	LRR receptor-like kinase	Medtr5g093880	hydroxyproline-rich glycoprotein family protein	Medtr1g110090	wall-associated receptor kinase galacturonan-binding protein
Medtr1g063940	myb transcription factor	Medtr2g069400	cysteine-rich TM module stress tolerance protein	Medtr6g033660	UDP-glucosyl transferase 88A1	Medtr1g084120	rab9 effector protein with kelch motif protein, putative	Medtr1g105495	xyloglucan endotransglucosylase/hydrolase family protein	Medtr8g022010	nuclear pore protein	Medtr2g022060	TMS membrane protein/tumor differentially protein	Medtr2g082430	dual-specificity kinase domain protein
Medtr4g021815	NAD(P)-binding rossmann-fold protein	Medtr5g040170	DNA polymerase lambda-like protein	Medtr2g033980	transmembrane protein, putative	Medtr8g087425	glutathione S-transferase	Medtr3g053980	eukaryotic aspartyl protease family protein	Medtr1g081710	armadillo/beta-catenin-like repeat protein	Medtr4g025420	DUF641 family protein	Medtr2g090240	epoxide hydrolase-like protein
Medtr6g008680	hypothetical protein	Medtr4g081675	S-locus lectin kinase family protein	Medtr7g083410	glycerophosphoryl diester phosphodiesterase family protein	Medtr4g117040	cysteine-rich RLK (receptor-like kinase) protein	Medtr4g104760	protein phosphatase 2c, putative	Medtr1g078000	granule bound starch synthase I, putative	Medtr1g100673	cleavage and polyadenylation specificity factor 5	Medtr6g086270	DNA mismatch repair protein msh6
Medtr3g014608	transmembrane protein, putative	Medtr3g435460	light-harvesting complex I chlorophyll A/B-binding protein	Medtr7g082760	hypothetical protein	Medtr3g462760	laccase/diphenol oxidase family protein	Medtr8g447000	DNA-3-methyladenine glycosylase I	Medtr1g012520	EIN3-binding F-box-like protein	Medtr8g024310	pyruvate dehydrogenase E1 component, alpha subunit	Medtr7g081695	3-ketoacyl-CoA synthase
Medtr5g035090	Pmr5/Cas1p GDSL/SGNH-like acyl-esterase family protein	Medtr4g114320	substrate carrier family protein	Medtr7g084770	xyloglucan endotransglucosylase/hydrolase family protein	Medtr8g059425	UDP-glucosyltransferase family protein	Medtr1g026410	multi-copper oxidase-like protein	Medtr8g005820	CCR4-NOT transcription complex protein, putative	Medtr4g082930	inactive purple acid phosphatase-like protein	Medtr8g080800	calmodulin-binding protein
Medtr5g083170	ferritin	Medtr4g029350	Lipid transfer protein	Medtr5g021990	WEB family plant protein	Medtr8g056800	albumin I	Medtr3g071740	polyketide cyclase/dehydrase and lipid transporter	Medtr5g092300	iron/zinc purple acid phosphatase-like protein C	Medtr5g075955	transporter family ABC domain protein	Medtr4g094982	myb transcription factor
Medtr2g035210	ABA-responsive protein	Medtr1g087200	universal stress family protein	Medtr4g133540	phloem filament protein PP1	Medtr2g034880	transmembrane protein, putative	Medtr8g064180	xyloglucan endotransglucosylase/hydrolase family protein	Medtr1g097110	phosphatidylinositol-4-phosphate 5-kinase family protein	Medtr3g095540	photosystem I reaction center subunit N	Medtr3g109070	GDP-mannose transporter GONST3
Medtr7g056103	cytochrome P450 family monooxygenase	Medtr5g009290	hypothetical protein	Medtr3g436390	flavonoid hydroxylase	Medtr6g043700	alginate lyase	Medtr7g010820	peptide/nitrate transporter	Medtr3g101790	THO complex, protein	Medtr3g109922	beta-adaptin A-like protein	Medtr7g100790	IQ calmodulin-binding motif protein
Medtr6g048440	beta-carotene hydroxylase	Medtr3g073330	hypothetical protein	Medtr1g094130	hypothetical protein	Medtr1g093030	transmembrane amino acid transporter family protein	Medtr4g014460	abscisic acid receptor	Medtr0204s0010	endomembrane protein 70 family protein	Medtr4g087620	MAP kinase-like Ntf4 protein	Medtr6g035370	myb/SANT-like DNA-binding domain protein
Medtr6g032990	myb-like transcription factor family protein	Medtr7g058640	synaptobrevin-like protein	Medtr2g103410	polygalacturonase	Medtr4g081950	expansin-A1-like protein	Medtr7g020820	proline dehydrogenase	Medtr8g008640	FKBP-type peptidyl-prolyl cis-trans isomerase	Medtr3g092040	rhodanese/cell cycle control phosphatase superfamily protein	Medtr3g110022	coiled-coil protein
Medtr7g088790	peptide/nitrate transporter	Medtr1g027160	stress-induced receptor-like kinase	Medtr2g013390	transmembrane protein, putative	Medtr3g104990	mechanosensitive ion channel family protein	Medtr3g086940	Serine/Threonine-kinase SAPK1-like protein	Medtr3g075180	callose synthase-like protein	Medtr8g102980	lactoylglutathione lyase-like protein	Medtr5g023150	ACT-like tyrosine kinase family protein
Medtr4g131390	temperature-induced lipocalin	Medtr3g028630	stress-induced receptor-like kinase	Medtr4g057635	myb transcription factor	Medtr1g116930	peptide/nitrate transporter	Medtr4g079700	Pmr5/Cas1p GDSL/SGNH-like acyl-esterase family protein	Medtr8g076070	peptidylprolyl cis/trans isomerase, NIMA-interacting protein	Medtr8g023445	DNA-directed RNA polymerase	Medtr8g107420	DUF4228 domain protein
Medtr7g005910	MFS/sugar transporter	Medtr2g098015	hypothetical protein	Medtr1g022440	dihydroflavonol 4-reductase-like protein	Medtr7g013820	ABI five-binding protein	Medtr7g070050	abscisic acid receptor	Medtr4g021580	auxin response factor 2	Medtr0180s0050	phospholipase A2	Medtr4g114670	CBL-interacting kinase
Medtr2g099040	electron transfer flavoprotein ubiquinone oxidoreductase	Medtr4g036090	trehalose-phosphate phosphatase	Medtr4g073950	disease resistance-responsive, dirigent domain protein	Medtr5g041700	expansin A10	Medtr6g007897	gibberellin-regulated family protein	Medtr2g451540	heat shock protein 70 (HSP70)-interacting protein, putative	Medtr0050s0160	potassium efflux antiporter	Medtr2g098560	hypothetical protein
Medtr7g069980	ferritin	Medtr3g023230	hypothetical protein	Medtr1g035730	xyloglucan galactosyltransferase KATAMARI-like protein	Medtr3g026620	glycoside hydrolase family 1 protein	Medtr1g028460	bidirectional sugar transporter	Medtr4g014960	defective in exine formation protein	Medtr4g129070	diacylglycerol kinase domain protein	Medtr5g018570	wall associated kinase-like protein
Medtr1g077890	cystathionine beta-lyase/cystathionine gamma-synthase	Medtr6g045030	stress-induced receptor-like kinase	Medtr8g093460	pectinesterase/pectinesterase inhibitor	Medtr5g015170	four ACT domain ACT domain protein which protein	Medtr2g090765	fasciclin-like arabinogalactan protein	Medtr2g082220	histone H2A 6	Medtr7g090980	DNA topoisomerase 2-binding-like protein, putative	Medtr5g071070	ARM repeat CCCH-type zinc finger protein
Medtr7g072420	alanine-glyoxylate aminotransferase-like protein	Medtr7g115220	Chitinase / Hevein / PR-4 / Wheatwin2	Medtr4g119790	flowering-promoting factor-like protein	Medtr2g040570	nucleotide hydrolase			Medtr2g096290	NDX1 homeobox protein	Medtr3g102830	ATP-dependent Clp protease ATP-binding subunit	Medtr2g094570	auxin response factor 1
Medtr4g115930	RING-H2 zinc finger protein	Medtr2g061780	transmembrane protein, putative	Medtr8g016180	cytochrome P450 family 90 protein	Medtr5g037380	glutathione S-transferase, amino-terminal domain protein			Medtr1g110560	nucleolar complex-like protein	Medtr1g115505	cobalamin biosynthesis protein	Medtr4g072320	aldo/keto reductase family oxidoreductase
Medtr2g097520	haloacid dehalogenase-like hydrolase	Medtr1g105615	cysteine-rich receptor-kinase-like protein	Medtr4g070430	glucose-1-phosphate adenylyltransferase family protein	Medtr8g107250	tubulin			Medtr2g046550	squamosa promoter-binding-like protein	Medtr8g092030	iron-sulfur cluster assembly protein IscA	Medtr5g004770	O-acyltransferase (WSD1-like) family protein
Medtr5g006950	Lipid transfer protein	Medtr6g048060	RNA-binding (RRM/RBD/RNP motif) family protein	Medtr4g114570	ethylene response factor	Medtr7g100100	Cys2-His2 zinc finger transcription factor			Medtr7g115190	mediator of RNA polymerase II transcription subunit 14	Medtr4g087530	SacI-like domain protein/WW domain protein	Medtr2g009270	3,4-dihydroxy-2-butanone 4-phosphate synthase
Medtr8g079050	GDSL-like lipase/acylhydrolase	Medtr3g035600	photosystem I P700 chlorophyll A apoprotein A2	Medtr7g090920	cytokinin oxidase/dehydrogenase-like protein	Medtr2g018890	myosin heavy chain-like protein, putative			Medtr8g052030	40S ribosomal S4-like protein	Medtr2g027360	C2 and GRAM domain plant-like protein	Medtr8g023720	LRR receptor-like kinase
Medtr6g082450	DUF789 family protein	Medtr4g070660	transmembrane protein, putative	Medtr2g437800	CLE03 protein	Medtr1g102510	hydroxyproline-rich glycoprotein family protein			Medtr8g043980	serrate RNA effector molecule-like protein	Medtr5g010260	NOP56-like pre RNA processing ribonucleoprotein	Medtr3g106780	adenine phosphoribosyltransferase-like protein
Medtr7g035245	glutaredoxin C4	Medtr8g104190	zinc finger constans-like protein	Medtr3g076960	phloem specific protein	Medtr3g436860	F-box plant-like protein			Medtr8g012560	vacuolar sorting protein 39 domain protein	Medtr1g055160	transmembrane protein, putative	Medtr8g494200	phytoalexin deficient protein
Medtr5g038380	peptide/nitrate transporter plant	Medtr2g013140	stem-specific TSJT1-like protein	Medtr4g015460	glycoside hydrolase family 1 protein	Medtr2g005130	peptide/nitrate transporter			Medtr3g028140	RNA-binding (RRM/RBD/RNP motif) family protein	Medtr1g095780	substrate carrier family protein	Medtr3g104640	DUF3511 domain protein
Medtr2g078680	AP2 domain class transcription factor	Medtr8g072330	hypothetical protein	Medtr6g082500	chlorophyllase enzyme	Medtr7g013260	UDP-glucosyltransferase family protein			Medtr4g067100	ATPase family AAA domain protein	Medtr1g492730	OTU-like cysteine protease	Medtr4g102120	SNARE-interacting KEULE-like protein
Medtr2g035820	S-adenosylmethionine-dependent methyltransferase, putative	Medtr4g118810	plant integral membrane protein	Medtr1g026750	peptide/nitrate transporter plant	Medtr6g009480	pathogenesis-related thaumatin family protein			Medtr7g059030	DNA-binding protein alba protein	Medtr8g020940	cytochrome P450 family monooxygenase	Medtr4g127790	lysine-tRNA ligase
Medtr3g095660	TLD-domain nucleolar protein	Medtr4g051290	photosystem II Q(B) protein	Medtr2g090265	expansin-like protein B1	Medtr2g079050	peptidoglycan-binding domain protein			Medtr2g054680	nudix family hydrolase	Medtr2g021400	mediator of RNA polymerase II transcription subunit 33A	Medtr2g029740	peroxidase family protein
Medtr4g037690	transmembrane amino acid transporter family protein	Medtr4g095000	F-box protein, putative	Medtr5g081810	laccase/diphenol oxidase family protein	Medtr1g115190	aluminum activated malate transporter family protein			Medtr2g027240	Serine/Threonine kinase family protein	Medtr1g089110	breast carcinoma amplified sequence 3 protein	Medtr1g070085	hyoscyamine 6-dioxygenase-like protein
Medtr3g054010	extracellular ligand-gated ion channel protein	Medtr2g014240	auxin-repressed/dormancy-associated protein	Medtr1g088970	transmembrane protein, putative	Medtr0020s0120	terminal flower 1			Medtr4g084570	O-fucosyltransferase family protein	Medtr4g084040	glutathione S-transferase-like protein	Medtr7g451040	receptor-like kinase S2
Medtr3g084410	selenium-binding-like protein	Medtr4g124470	lysine-ketoglutarate reductase/saccharopine dehydrogenase	Medtr4g051880	late embryogenesis abundant protein	Medtr2g015540	transmembrane protein, putative			Medtr7g117890	spotted leaf protein, putative	Medtr1g114300	PPR containing plant-like protein	Medtr3g103190	transmembrane protein, putative
Medtr4g068550	fatty acid hydroperoxide lyase	Medtr6g033240	aminopeptidase	Medtr1g074190	RING-H2 finger protein ATL16, putative	Medtr1g029140	transmembrane protein, putative			Medtr4g057795	ABC transporter family protein	Medtr6g015885	N(2),N(2)-dimethylguanosine tRNA methyltransferase, putative	Medtr7g016650	DSBA oxidoreductase family protein
Medtr1g080800	Chitinase / Hevein / PR-4 / Wheatwin2	Medtr1g070495	photosystem II reaction center W	Medtr8g027345	myb transcription factor	Medtr5g464390	leginsulin related MtN11/16/17 family			Medtr2g437460	pentatricopeptide (PPR) repeat protein	Medtr3g065110	M28 Zn-peptidase nicastrin	Medtr1g016300	MAP kinase kinase kinase-like protein
Medtr2g018670	hypothetical protein	Medtr1g020090	serine carboxypeptidase-like protein	Medtr4g029620	extensin-like repeat protein	Medtr1g017770	E3 ubiquitin ligase PUB14			Medtr3g088585	wound-responsive family protein	Medtr7g079540	ABC-type cobalt transport system, ATPase component	Medtr4g114050	hypothetical protein
Medtr3g088675	chalcone and stilbene synthase family protein	Medtr1g043350	ethylene-responsive transcription factor 1B	Medtr4g101280	Lipid transfer protein	Medtr5g082480	ATP-binding protein, putative			Medtr5g005840	chromatin remodeling factor, putative	Medtr1g023340	alpha/beta fold hydrolase	Medtr2g011170	S-locus lectin kinase family protein
Medtr2g099490	CCAAT-binding transcription factor	Medtr5g032910	plant intracellular ras-group-related LRR protein	Medtr1g106430	phototropic-responsive NPH3 family protein	Medtr2g096230	exocyst subunit exo70 family protein			Medtr3g098990	DEK domain chromatin associated protein	Medtr5g006110	vacuole membrane-like protein	Medtr4g123870	Pti1-like kinase
Medtr3g085510	microsomal signal peptidase 12 kDa protein	Medtr4g051370	photosystem II CP47 chlorophyll A apoprotein	Medtr4g029020	CBL-interacting kinase	Medtr3g061630	chaperonin-like RbcX protein			Medtr8g105290	nuclear pore complex Nup155-like protein	Medtr4g013200	thylakoid membrane phosphoprotein 14 kDa protein	Medtr4g020620	ubiquitin-conjugating enzyme E2
Medtr8g096910	pathogenesis-related thaumatin family protein	Medtr1g110570	VQ motif protein	Medtr1g057560	exocyst subunit exo70 family protein	Medtr1g032100	ankyrin repeat plant-like protein			Medtr2g022680	E3 ubiquitin-protein ligase RHF2A, putative	Medtr8g006995	50S ribosomal protein L4, bacterial/organelle protein	Medtr5g053430	NAC transcription factor-like protein
Medtr2g013060	allantoinase	Medtr6g086485	hypothetical protein	Medtr8g006780	auxin efflux carrier family protein	Medtr4g072990	PPR containing plant-like protein			Medtr2g088870	EXS (ERD1/XPR1/SYG1) family protein	Medtr7g027680	GYF domain protein	Medtr5g005430	transmembrane protein, putative
Medtr4g125810	protein phosphatase 2C ABI2-like protein	Medtr3g030860	photosystem II 5 kDa protein	Medtr4g098450	AT hook motif DNA-binding family protein	Medtr5g037950	thioredoxin			Medtr4g064670	pumilio Mpt5 protein, putative	Medtr7g087250	co-chaperone GrpE family protein	Medtr4g021800	haloacid dehalogenase-like hydrolase
Medtr5g038280	homeobox leucine zipper family protein	Medtr3g099460	zinc-binding alcohol dehydrogenase family protein	Medtr0011s0020	cellulose synthase-like protein	Medtr4g073840	NBS-LRR type disease resistance protein			Medtr1g059270	transcription factor	Medtr4g073620	plasma-membrane choline transporter family protein	Medtr3g071990	cation/H+ exchanger 3
Medtr8g070540	CTP synthase-like protein	Medtr2g068950	2OG-Fe(II) oxygenase family oxidoreductase	Medtr4g005190	beta-amyrin synthase	Medtr1g103330	type I inositol 1,4,5-trisphosphate 5-phosphatase CVP2			Medtr7g101730	transmembrane protein, putative	Medtr8g076290	cytochrome P450 family monooxygenase	Medtr6g021615	Nodule Cysteine-Rich (NCR) secreted peptide
Medtr5g020060	plant/MUD21-2 protein	Medtr8g095470	VQ motif protein	Medtr7g085120	Nod factor-binding lectin-nucleotide phosphohydrolase	Medtr3g098960	tapetum determinant protein			Medtr1g061600	aspartate/glutamate/uridylate kinase family protein, putative	Medtr1g007380	transmembrane amino acid transporter family protein	Medtr5g013470	NADP-specific glutamate dehydrogenase
Medtr1g103420	Lipid transfer protein	Medtr2g014760	glutaredoxin-C1 protein	Medtr1g062880	eukaryotic-type carbonic anhydrase	Medtr3g019320	LHCP translocation defect protein, putative			Medtr3g086770	helicase, IBR and zinc finger protein	Medtr7g108200	monothiol glutaredoxin-S2 protein	Medtr1g009620	exocyst complex exo70-like protein
Medtr8g028765	transferring glycosyl group transferase	Medtr7g012000	albumin-2 protein	Medtr7g079870	ROP-interactive CRIB motif protein	Medtr3g058410	serine acetyltransferase			Medtr1g089865	2OG-Fe(II) oxygenase family oxidoreductase	Medtr4g084020	trypsin family protein	Medtr1g110230	receptor-like kinase
Medtr7g110880	hypothetical protein	Medtr3g086640	hypothetical protein	Medtr3g105930	early nodulin-like protein	Medtr4g094605	light-harvesting complex I chlorophyll A/B-binding protein			Medtr4g107470	ubiquitin carboxyl-terminal hydrolase-like protein	Medtr4g093750	dynamin 3A-like protein	Medtr3g023830	LRR and ubiquitin-like domain plant-like protein
Medtr5g010040	hypothetical protein	Medtr1g086180	MYB family transcription factor	Medtr5g032790	hypothetical protein	Medtr8g005670	mannan endo-1,4-beta-mannosidase-like protein			Medtr3g078570	mannose-1-phosphate guanyltransferase	Medtr8g461030	methionine sulfoxide reductase B 2	Medtr7g074710	dihydroflavonol 4-reductase-like protein
Medtr3g098980	omega-hydroxypalmitate O-feruloyl transferase	Medtr1g110870	zinc finger constans-like protein	Medtr1g045065	actin-related protein 2/3 complex, protein	Medtr7g051910	auxin-responsive family protein			Medtr7g083610	transport inhibitor response 1 protein	Medtr5g023230	DHHC-type zinc finger protein	Medtr4g068050	DUF936 family protein
Medtr7g085630	NADP-specific glutamate dehydrogenase	Medtr6g004670	cytochrome P450 family protein	Medtr3g101970	HXXXD-type acyl-transferase family protein	Medtr8g078790	DUF4228 domain protein			Medtr2g029560	peroxidase family protein	Medtr7g090150	chromoplast lycopene beta-cyclase	Medtr2g071740	hypothetical protein
Medtr8g107370	phosphoethanolamine N-methyltransferase	Medtr2g090210	plant/F9H3-4 protein	Medtr2g079030	MATE subfamily protein	Medtr2g060070	transducin/WD40 repeat protein			Medtr6g478120	eukaryotic peptide chain release factor subunit 1-3	Medtr2g026050	calcium-binding protein	Medtr5g091370	plant/F17J16-140 protein
Medtr7g085240	ricin-type beta-trefoil lectin domain protein	Medtr7g079900	photosystem I reaction center subunit XI	Medtr5g012490	eukaryotic aspartyl protease family protein	Medtr7g104460	terminal flower 1			Medtr1g116230	leukotriene A-4 hydrolase-like protein	Medtr2g437390	cullin 3B	Medtr7g113080	RALF
Medtr3g101780	ABA response element-binding factor	Medtr8g069835	hypothetical protein	Medtr6g013410	40S ribosomal protein S28-1	Medtr1g054035	microsomal omega-3 fatty acid desaturase			Medtr3g072480	histone chaperone domain CHZ protein	Medtr4g053675	histone transcription regulator HIRA protein	Medtr4g117670	amine oxidase [copper containing] protein, putative
Medtr4g104680	quinolinate synthetase A protein	Medtr7g061840	double-strand telomere-binding protein, putative	Medtr3g437580	flavin containing monooxygenase FMO-like protein	Medtr5g035550	transmembrane protein, putative			Medtr7g011230	cystathionine gamma-synthase	Medtr7g094890	ribosome biogenesis GTPase A	Medtr1g060590	calmodulin-binding family protein
Medtr6g012870	ERD (early-responsive to dehydration stress) family protein	Medtr7g072270	LURP-one-like protein	Medtr5g430730	phosphoenolpyruvate carboxykinase [ATP] protein	Medtr5g066770	rhamnogalacturonate lyase B-like protein			Medtr5g064080	S-adenosylmethionine-dependent methyltransferase, putative	Medtr5g012780	agenet domain protein	Medtr4g119410	2OG-Fe(II) oxygenase family oxidoreductase
Medtr0004s0650	glycerol-3-phosphate transporter	Medtr4g053420	UDP-D-apiose/UDP-D-xylose synthase	Medtr4g127670	class III peroxidase	Medtr7g038690	LRR receptor-like kinase			Medtr1g013110	PPPDE thiol peptidase family protein, putative	Medtr3g098650	glycoside hydrolase family 38 amino-terminal domain protein	Medtr1g105020	2-hydroxyisoflavanone dehydratase
Medtr4g123040	myb transcription factor	Medtr5g090250	inhibitor of trypsin and hageman factor-like protein	Medtr3g091380	pectinesterase/pectinesterase inhibitor	Medtr3g102680	heat shock protein 70 (HSP70)-interacting protein, putative			Medtr2g087530	serine/threonine-protein phosphatase BSL2-like protein	Medtr4g069030	4-hydroxy-3-methylbut-2-enyl diphosphate reductase	Medtr7g075910	phospholipase D alpha 1
Medtr6g090380	zinc finger CCCH domain protein	Medtr8g464080	hypothetical protein	Medtr8g091310	glycoside hydrolase family 5 protein	Medtr7g112760	pre-mRNA-splicing factor SF2-like protein			Medtr2g101870	late embryogenesis abundant protein	Medtr8g104280	N6-adenosine-methyltransferase MT-A70-like protein	Medtr8g076680	epoxide hydrolase
Medtr2g102243	sulfate/bicarbonate/oxalate exchanger and transporter sat-1	Medtr6g014170	UDP-glucosyltransferase family protein	Medtr3g090120	Pmr5/Cas1p GDSL/SGNH-like acyl-esterase family protein	Medtr6g038390	oxidoreductase family, NAD-binding rossmann fold protein			Medtr3g105440	3beta-hydroxysteroid-dehydrogenase/decarboxylase	Medtr8g092080	S-adenosylmethionine carrier protein	Medtr7g109210	CAZy family GT8 glycosyltransferase
Medtr3g043750	cysteine protease inhibitor cystatin	Medtr4g119850	F-box plant-like protein	Medtr1g018640	gibberellin-regulated family protein	Medtr5g026350	nodulin-like/MFS transporter			Medtr7g110260	transducin/WD-like repeat-protein	Medtr3g082750	unusual kinase, putative	Medtr5g008720	DUF506 family protein
Medtr1g104890	cysteine-rich receptor-kinase-like protein	Medtr7g075540	cytochrome P450 family protein	Medtr5g091660	glycerol-3-phosphate acyltransferase	Medtr0093s0090	leginsulin related MtN11/16/17 family			Medtr6g009370	LRR receptor-like kinase	Medtr2g030560	membrane protein type I, putative	Medtr7g055793	cytochrome P450 family protein
Medtr1g104930	2-hydroxyisoflavanone dehydratase	Medtr5g025570	hypothetical protein	Medtr4g099060	SBP (S-ribonuclease-binding protein) family protein	Medtr8g009300	plant invertase/pectin methylesterase inhibitor			Medtr4g122920	O-acetyltransferase family protein	Medtr1g078100	type I inositol-1,4,5-trisphosphate 5-phosphatase	Medtr4g128220	syntaxin/T-SNARE family protein
Medtr4g022850	antheraxanthin epoxidase/zeaxanthin epoxidase	Medtr2g014950	28 kDa heat- and acid-stable phosphoprotein-like protein	Medtr2g098540	glycoside hydrolase family 1 protein	Medtr0022s0200	hypothetical protein			Medtr4g019610	elongation factor 1-beta	Medtr3g084030	rhodanese/cell cycle control phosphatase superfamily protein	Medtr7g079830	Novel MEG related family
Medtr5g032100	GDP-fucose protein O-fucosyltransferase	Medtr1g078090	heavy metal transport/detoxification superfamily protein	Medtr6g086020	heavy metal transport/detoxification superfamily protein	Medtr1g090050	hypothetical protein			Medtr4g064780	translocon at the outer envelope membrane ofs protein 75-III	Medtr3g097240	DUF668 family protein	Medtr3g072800	G-type lectin S-receptor-like Serine/Threonine-kinase
Medtr6g004520	aldose 1-epimerase family protein	Medtr1g029550	hypothetical protein	Medtr3g114120	GDSL-like lipase/acylhydrolase	Medtr4g069140	phospholipid/glycerol acyltransferase family protein			Medtr5g098310	peroxisomal acetoacetyl-coenzyme A thiolase	Medtr1g086940	ATP-dependent Clp protease proteolytic protein	Medtr6g007340	polyol/monosaccharide transporter 1
Medtr3g067685	armadillo/beta-catenin repeat protein	Medtr2g010450	symbiotic ammonium transporter	Medtr5g022870	peroxidase family protein	Medtr5g030290	hypothetical protein			Medtr8g072710	trafficking protein particle complex subunit-like protein	Medtr7g117320	telomere stability/silencing protein	Medtr1g009613	WRKY family transcription factor
Medtr2g450550	transmembrane protein, putative	Medtr3g095180	transmembrane protein, putative	Medtr2g062220	oxidoreductase/transition metal ion-binding protein	Medtr7g117410	ribosomal protein S18			Medtr1g026890	RNA recognition motif protein	Medtr8g023080	1-phosphatidylinositol-3-phosphate 5-kinase	Medtr3g092420	LRR receptor-like kinase family protein
Medtr5g085200	zinc finger CCCH domain protein	Medtr6g033320	light-harvesting complex I chlorophyll A/B-binding protein	Medtr4g035330	cytochrome P450 family 81 protein	Medtr2g081580	calcium-binding EF-hand protein			Medtr8g088270	TCP-1/cpn60 chaperonin family protein	Medtr6g083900	CHY zinc finger protein	Medtr8g089985	RAB GTPase-like protein A1D
Medtr7g015970	alpha-1,4-glucan-protein synthase [UDP-forming]-like protein	Medtr4g057960	P-loop nucleoside triphosphate hydrolase superfamily protein	Medtr3g068155	NAD(P)-binding rossmann-fold protein	Medtr2g020860	endonuclease/exonuclease/phosphatase family protein			Medtr8g447090	RING/FYVE/PHD zinc finger protein	Medtr4g061180	RNA-binding (RRM/RBD/RNP motif) family protein	Medtr6g029180	AP2 domain class transcription factor
Medtr3g113920	ER lumen protein retaining receptor-like protein	Medtr7g092820	rhodanese/cell cycle control phosphatase superfamily protein	Medtr6g083930	hypothetical protein	Medtr3g116080	papain family cysteine protease			Medtr4g130570	eukaryotic translation initiation factor iso4G	Medtr2g005900	nitrogen fixation protein NifU	Medtr1099s0010	Sec14p-like phosphatidylinositol transfer family protein
Medtr4g072020	arginine decarboxylase	Medtr3g068030	ribulose bisphosphate carboxylase/oxygenase activase	Medtr3g109450	BZIP protein	Medtr3g066060	glutathione S-transferase, amino-terminal domain protein			Medtr8g071280	methyltransferase PMT16, putative	Medtr1g484940	fungal proteinase A, aspartic proteinase superfamily protein	Medtr6g015805	feronia receptor-like kinase
Medtr3g084110	sugar porter (SP) family MFS transporter	Medtr3g029580	RNA recognition motif	Medtr4g092590	branched-chain amino acid aminotransferase	Medtr8g107070	RAB GTPase-like protein A2D			Medtr2g019090	RNA-binding KH domain protein	Medtr4g115710	import component Toc86/159, G and M domain protein	Medtr4g063905	protein phosphatase 2C family protein
Medtr4g024940	arginase family protein	Medtr2g090200	photosystem II Pbs27 protein	Medtr1g026770	peptide/nitrate transporter plant	Medtr2g029510	patatin-like phospholipase			Medtr3g108280	60S acidic ribosomal protein P0-1	Medtr8g104210	hypothetical protein	Medtr1g111330	plasma-membrane choline transporter family protein
Medtr7g091880	galactinol-raffinose galactosyltransferase	Medtr8g069800	F-box/kelch-repeat plant protein	Medtr5g069180	heavy metal transport/detoxification domain protein	Medtr6g008690	peptide/nitrate transporter plant-like protein			Medtr7g086050	regulator of chromosome condensation (RCC1) family protein	Medtr2g090390	glycoside hydrolase family 5 protein	Medtr3g071480	LRR receptor-like kinase
Medtr7g096870	high affinity inorganic phosphate transporter	Medtr7g096150	photosystem II reaction center W	Medtr4g053880	gland-specific fatty acyl-CoA reductase	Medtr5g006180	heat shock 70 kDa protein			Medtr4g088980	clathrin light chain-like protein	Medtr7g024580	heat shock cognate 70 kDa protein	Medtr7g021510	eukaryotic aspartyl protease family protein
Medtr7g104330	purple acid phosphatase superfamily protein	Medtr7g110810	helix loop helix DNA-binding domain protein	Medtr1g043320	hypothetical protein	Medtr1g051120	auxin-induced 5NG4-like protein			Medtr2g039680	nucleosome assembly protein	Medtr7g075390	cytochrome P450 family protein	Medtr8g031990	NAD(P)-binding rossmann-fold protein
Medtr1g099290	chitinase	Medtr1g082420	thylakoid lumen 183 kDa protein	Medtr5g048060	B-cell receptor-associated-like protein	Medtr5g077130	adenine nucleotide alpha hydrolase superfamily protein			Medtr4g077660	chromosome region maintenance protein 1/exportin	Medtr3g110360	tryptophan-tRNA ligase	Medtr3g032980	alpha-N-acetylglucosaminidase family protein
Medtr4g100760	inositol 2-dehydrogenase-like protein	Medtr4g057310	RING finger and CHY zinc finger protein	Medtr1g101740	callose synthase-like protein	Medtr4g015120	laccase/diphenol oxidase family protein			Medtr7g077410	beta-amylase-like protein	Medtr1g045930	triacylglycerol lipase, putative	Medtr5g089370	synaptobrevin-like protein
Medtr6g087990	type II peroxiredoxin	Medtr8g099495	RING-H2 finger ATL21A-like protein	Medtr5g053950	allene oxide cyclase	Medtr1g101830	peroxidase family protein			Medtr7g083480	DHHC type zinc finger protein	Medtr4g060620	hypothetical protein	Medtr7g096720	F-box protein
Medtr8g080660	polysaccharide biosynthesis protein	Medtr2g039120	beta-like galactosidase	Medtr1g076640	guanine nucleotide-binding protein subunit gamma 2	Medtr3g099030	heavy-metal-associated domain protein			Medtr3g110460	transmembrane protein, putative	Medtr2g072840	MAP kinase-like protein	Medtr7g107580	RNA-binding (RRM/RBD/RNP motif) family protein
Medtr4g075290	peptidyl-prolyl cis-trans isomerase	Medtr8g008930	1-aminocyclopropane-1-carboxylate oxidase-like protein	Medtr7g091390	AP2-like ethylene-responsive transcription factor	Medtr8g464760	membrane lipoprotein lipid attachment site-like protein, putative			Medtr1g083040	always EARLY-like protein	Medtr2g094790	lysine decarboxylase family protein	Medtr7g100760	pyruvate kinase family protein
Medtr7g082590	Lipid transfer protein	Medtr4g064740	SR-rich pre-mRNA splicing activator	Medtr5g007640	4-coumarate:CoA ligase-like protein	Medtr8g461380	cationic amino acid transporter			Medtr7g089480	calmodulin-domain kinase CDPK protein	Medtr1g049180	DUF155 family protein	Medtr7g111030	metal ion-binding protein
Medtr5g027240	pinoresinol-lariciresinol reductase-like protein	Medtr4g064987	UDP-glucosyltransferase family protein	Medtr1g013440	39S ribosomal protein L53/MRP-L53	Medtr4g008860	ethylene response factor			Medtr1g090860	UDP-glycosyltransferase family protein	Medtr2g075340	hypothetical protein	Medtr6g088280	hypothetical protein
Medtr7g027175	omega-hydroxypalmitate O-feruloyl transferase	Medtr8g005410	acid phosphatase	Medtr8g045560	pathogenesis-related protein bet V I family protein	Medtr6g075210	glutamate decarboxylase			Medtr3g084300	DNA repair protein RAD50	Medtr8g079280	NB-ARC domain disease resistance protein	Medtr1g015650	hypothetical protein
Medtr4g102330	copper ion-binding protein, putative	Medtr8g074210	strictosidine synthase family protein	Medtr1g038560	nodulin MtN21/EamA-like transporter family protein	Medtr1g087710	DUF761 domain protein			Medtr8g024320	transducin family protein/WD-40 repeat protein	Medtr3g118210	50S ribosomal protein L3P	Medtr6g088610	receptor-like kinase
Medtr8g037260	cellulose synthase-like protein	Medtr7g063390	enoyl-(acyl carrier) reductase	Medtr4g118760	VAMP-associated protein	Medtr5g078040	peroxisomal small heat shock protein			Medtr5g013480	DNA repair endonuclease UVH1-like protein	Medtr2g079670	stem-specific TSJT1-like protein	Medtr7g056147	RPM1 interacting protein 4 transcript protein
Medtr6g084600	hypothetical protein	Medtr4g111720	peptidyl-prolyl cis-trans isomerase	Medtr3g117750	peptidyl-prolyl cis-trans isomerase	Medtr3g008470	folate/biopterin transporter			Medtr7g106760	fasciclin-like arabinogalactan protein 16 precursor	Medtr8g070930	Serine/Threonine kinase family protein	Medtr7g091370	heat shock transcription factor
Medtr3g095680	WNK kinase	Medtr0004s0510	small heat shock protein	Medtr0082s0040	ribosomal protein S12C	Medtr2g096120	hypothetical protein			Medtr2g104960	cinnamoyl-CoA reductase-like protein	Medtr4g109720	ABC transporter B family protein	Medtr1g115820	chalcone-flavanone isomerase family protein
Medtr1g115500	glutathione S-transferase	Medtr1g027970	receptor-like kinase	Medtr1g107550	papain family cysteine protease	Medtr7g008040	P-loop nucleoside triphosphate hydrolase superfamily protein			Medtr4g096930	chromatin remodeling complex subunit	Medtr1g047210	3-ketoacyl-CoA thiolase 2, peroxisomal-like protein	Medtr2g084595	phototropic-responsive NPH3 family protein
Medtr6g086805	heat shock transcription factor	Medtr5g011280	subtilisin-like serine protease	Medtr2g084585	GDSL-like lipase/acylhydrolase	Medtr2g035220	ABA-responsive protein			Medtr3g107960	histone acetylation protein	Medtr6g032970	evolutionarily carboxy-terminal region protein	Medtr3g011280	disease resistance protein (CC-NBS-LRR class) family protein
Medtr2g035190	ABA-responsive protein	Medtr4g103550	SNF1-related kinase regulatory subunit gamma 1	Medtr4g013770	disease resistance-responsive, dirigent domain protein	Medtr6g086280	multiprotein bridging factor 1b-like protein			Medtr2g012450	60S ribosomal protein L26-1	Medtr3g080040	P-loop nucleoside triphosphate hydrolase superfamily protein	Medtr3g081530	choline-phosphate cytidylyltransferase
Medtr8g088110	cold acclimation protein WCOR413	Medtr8g088720	2Fe-2S ferredoxin superfamily protein	Medtr1g008160	O-acyltransferase (WSD1-like) family protein	Medtr8g087410	glutathione S-transferase			Medtr3g053910	chromodomain helicase DNA-binding protein, putative	Medtr2g099350	plant regulator RWP-RK family protein	Medtr8g073130	seven transmembrane MLO family protein
Medtr2g029830	peroxidase family protein	Medtr2g076070	pathogenesis-like protein	Medtr4g094885	LRR receptor-like kinase	Medtr3g026160	leguminosin group485 secreted peptide			Medtr3g075100	telomere length regulation protein	Medtr4g020590	disease resistance protein (TIR-NBS-LRR class), putative	Medtr8g027140	spotted leaf protein, putative
Medtr7g108930	sucrose synthase	Medtr1g110230	receptor-like kinase	Medtr1g073840	ethylene receptor ETR2	Medtr3g026290	leguminosin proline-rich group669 secreted peptide			Medtr3g048950	aspartyl/glutamyl-tRNA(Asn/Gln) amidotransferase subunit A	Medtr4g096770	urease accessory protein UreG	Medtr2g101090	drug resistance transporter-like ABC domain protein
Medtr8g070770	Defensin MtDef42	Medtr5g038420	TWIN LOV protein	Medtr1g067180	glutathione S-transferase tau	Medtr2g016200	LRR receptor-like kinase family protein			Medtr1g023760	IQ calmodulin-binding motif protein	Medtr6g465410	post-GPI attachment-like factor-protein	Medtr1g031900	glucan endo-1,3-beta-glucosidase-like protein
Medtr8g041390	nodulin MtN21/EamA-like transporter family protein	Medtr4g085070	DnaJ heat shock amino-terminal domain protein	Medtr7g081380	subtilisin-like serine protease	Medtr4g019520	glyoxal oxidase amino-terminal protein			Medtr4g032680	FKBP-type peptidyl-prolyl cis-trans isomerase	Medtr1g054765	adenine nucleotide alpha hydrolase superfamily protein	Medtr3g109630	DUF810 family protein
Medtr6g007170	D-glycerate dehydrogenase/hydroxypyruvate reductase	Medtr2g008470	high affinity sulfate transporter type 1	Medtr5g006710	12-oxophytodienoate reductase-like protein	Medtr8g007230	hypothetical protein			Medtr7g075090	4-hydroxy-tetrahydrodipicolinate synthase	Medtr4g107230	MYB-like transcription factor family protein	Medtr2g017740	MACPF domain protein
Medtr8g102470	6-phosphogluconate dehydrogenase NAD-binding domain protein	Medtr2g009720	class I glutamine amidotransferase	Medtr5g066020	AT hook motif DNA-binding family protein	Medtr3g097460	kinase family protein			Medtr6g021670	40S ribosomal S7-like protein	Medtr4g088885	AAA family ATPase	Medtr2g039940	membrane-bound O-acyltransferase family MBOAT protein
Medtr8g058785	yippee family zinc-binding protein, putative	Medtr3g464380	NAD(P)H dehydrogenase B2	Medtr1g063020	xyloglucan endotransglucosylase/hydrolase family protein	Medtr5g084570	leguminosin group485 secreted peptide			Medtr8g009780	hypothetical protein	Medtr2g058550	GPI-anchor transamidase-like protein	Medtr4g072160	SAUR-like auxin-responsive family protein
Medtr4g134090	peroxisomal acetoacetyl-coenzyme A thiolase	Medtr7g092230	oligopeptide transporter OPT family protein	Medtr3g082100	Lipid transfer protein	Medtr1g115455	DUF674 family protein			Medtr5g053930	P-loop nucleoside triphosphate hydrolase superfamily protein	Medtr7g086510	cationic amino acid transporter 2, vacuolar protein	Medtr8g031900	short chain dehydrogenase/reductase
Medtr3g068125	transferring glycosyl group transferase	Medtr3g016080	transmembrane protein, putative	Medtr4g134580	homeobox domain, ZF-HD class protein	Medtr3g099670	clathrin assembly protein			Medtr1g093240	auxin-responsive AUX/IAA family protein	Medtr3g115180	transmembrane protein, putative	Medtr3g078590	NADH-ubiquinone reductase complex 1 MLRQ subunit
Medtr4g075340	translocon-associated protein alpha subunit	Medtr8g005245	hypothetical protein	Medtr4g098920	dynamin-like protein 1E	Medtr5g016320	indole-3-acetic acid-amido synthetase			Medtr2g035930	60S ribosomal protein L27-1	Medtr7g007590	hypothetical protein	Medtr4g077100	cinnamoyl-CoA reductase-like protein
Medtr1g087520	protein disulfide isomerase-like protein	Medtr4g092850	octicosapeptide/phox/Bem1p (PB1) domain protein	Medtr2g026920	Lipid transfer protein	Medtr5g464350	leginsulin related MtN11/16/17 family			Medtr5g093390	GDP-L-galactose phosphorylase	Medtr3g117330	kinesin motor catalytic domain protein	Medtr3g091080	cyclic nucleotide-gated ion channel-like protein
Medtr3g064140	class I glutamine amidotransferase superfamily protein	Medtr3g095720	PIF1-like helicase	Medtr3g064800	TPX2 (targeting protein for Xklp2) family protein	Medtr6g071070	glutamine synthetase domain protein			Medtr5g008900	zinc finger CCCH domain protein	Medtr6g029250	transmembrane protein, putative	Medtr7g083080	plant-specific domain TIGR01615 family protein
Medtr5g016410	cytochrome P450 family 81 protein	Medtr4g086855	sucrose nonfermenting 1(SNF1)-related kinase	Medtr6g012450	DOF-type zinc finger DNA-binding family protein	Medtr4g109980	Dof domain zinc finger protein			Medtr1g094830	zinc finger, C3HC4 type (RING finger) protein	Medtr5g079730	pyridoxal kinase	Medtr1g030810	pathogenesis-related protein bet V I family protein
Medtr1g027020	NADH glutamate synthase	Medtr3g463720	RING/U-box protein	Medtr3g046760	eukaryotic cytochrome b561 protein	Medtr3g088630	two-component response regulator ARR3-like protein			Medtr3g095790	cytochrome C oxidase assembly protein COX15	Medtr5g018600	TPR domain protein	Medtr1g089980	hypothetical protein
Medtr7g096890	cofilin/actin-depolymerizing factor-like protein	Medtr5g064610	thylakoid lumenal 29 kDa protein	Medtr5g035010	polyketide cyclase/dehydrase and lipid transporter	Medtr1g093100	xyloglucanase-specific endoglucanase inhibitor protein			Medtr4g077880	P-loop nucleoside triphosphate hydrolase superfamily protein	Medtr3g111190	glutamyl-tRNA reductase family protein	Medtr1g022415	auxilin-like protein
Medtr3g094630	horseradish peroxidase-like protein	Medtr6g007647	homeobox associated leucine zipper protein	Medtr1g050385	hemerythrin HHE cation-binding domain protein	Medtr4g104770	drought-induced protein			Medtr1g109170	ATP-dependent RNA helicase DHX36-like protein	Medtr3g064740	glutamate decarboxylase	Medtr2g045050	acyl-CoA thioesterase
Medtr2g025160	extracellular ligand-gated ion channel protein	Medtr8g081620	chaperone DnaJ domain protein	Medtr1g008740	NAC transcription factor-like protein	Medtr4g023950	DUF1442 family protein			Medtr1g066860	40S ribosomal protein S23-1	Medtr1g047990	Fe-S metabolism associated protein SufE	Medtr7g017880	BZIP transcription factor
Medtr2g019370	plant gibberellin 2-oxidase	Medtr4g133938	nuclear transcription factor Y protein	Medtr7g062150	haloacid dehalogenase-like hydrolase	Medtr5g097010	glucose-1-phosphate adenylyltransferase family protein			Medtr3g462390	calmodulin-binding receptor-like cytoplasmic kinase	Medtr4g094595	starch synthase IV	Medtr2g013980	telomerase activating protein Est1
Medtr1g019430	sterol carrier protein, putative	Medtr6g082810	tyrosine kinase family protein	Medtr7g091370	heat shock transcription factor	Medtr1g090150	glutathione S-transferase, amino-terminal domain protein			Medtr8g028125	60S ribosomal protein L5-2	Medtr7g114680	WNK kinase	Medtr4g113650	cytochrome P450 family 709 protein
Medtr7g090035	cysteine-rich TM module stress tolerance protein	Medtr4g084280	calcium-dependent lipid-binding (CaLB domain) family protein	Medtr4g030040	organic cation/carnitine transporter	Medtr5g015090	BZIP transcription factor			Medtr5g023020	DNA-directed RNA polymerase	Medtr5g014430	CAAX protease self-immunity protein	Medtr5g094390	Serine/Threonine-kinase WNK11-like protein
Medtr1g094155	serine carboxypeptidase-like protein	Medtr2g081090	light-harvesting complex I chlorophyll A/B-binding protein	Medtr1g035240	hypothetical protein	Medtr4g125370	membrane lipoprotein, putative			Medtr3g065130	NADH-ubiquinone oxidoreductase 75 kDa subunit	Medtr4g027050	VAMP-associated protein	Medtr5g028070	NBS-LRR resistance protein
Medtr4g134290	6-phosphofructokinase	Medtr3g015100	alkaline/neutral invertase	Medtr3g085830	ankyrin repeat protein	Medtr1g093850	CHUP1-like protein			Medtr3g070210	major intrinsic protein (MIP) family transporter	Medtr1g032110	VAC14-like protein	Medtr3g101540	catalytic/protein phosphatase type 2C
Medtr1g008700	2-on-2 hemoglobin	Medtr5g006970	alba DNA/RNA-binding protein	Medtr5g034320	polygalacturonase non-catalytic protein	Medtr5g025690	EF hand calcium-binding family protein			Medtr6g068970	LRR receptor-like kinase family protein	Medtr7g112350	importin subunit alpha-1b	Medtr1g104850	Serine/Threonine kinase, plant-type protein, putative
Medtr2g035470	Mo-molybdopterin cofactor sulfurase	Medtr2g089795	photosystem II biogenesis protein	Medtr4g052320	short-chain dehydrogenase/reductase	Medtr3g098520	electron transporter			Medtr7g075030	brefeldin A-inhibited guanine nucleotide-exchange protein	Medtr1g012610	tyrosine kinase family protein	Medtr6g086300	cytosolic aldehyde dehydrogenase
Medtr3g108800	plasma membrane H+-ATPase	Medtr7g067000	transmembrane protein, putative	Medtr3g460760	hypothetical protein	Medtr2g070130	glutathione S-transferase, amino-terminal domain protein			Medtr3g099880	localization and RNA pol II promoter Fmp27 domain protein	Medtr8g099585	RING/U-box protein	Medtr7g093820	disease resistance response protein
Medtr1242s0010	phosphoglycerate kinase-like protein	Medtr1g030480	chlorophyllide A oxygenase	Medtr4g128150	core histone H2A/H2B/H3/H4	Medtr4g133932	pollen Ole e I family allergen			Medtr8g085220	S-adenosylmethionine-dependent methyltransferase, putative	Medtr0059s0060	50S ribosomal protein L1p	Medtr3g087300	hypothetical protein
Medtr3g088795	staygreen protein	Medtr4g034770	photosystem I assembly protein Ycf4	Medtr5g082520	cytochrome P450 family monooxygenase	Medtr7g086690	cation calcium exchanger			Medtr4g094265	beta-hydroxyacyl-ACP dehydratase	Medtr8g087750	dynamin 4C-like protein	Medtr3g083130	aldo/keto reductase family oxidoreductase
Medtr3g092110	glucosamine-6-phosphate isomerase/6-phosphogluconolactonase	Medtr5g012850	formyltetrahydrofolate deformylase	Medtr6g080650	DUF4408 domain protein	Medtr4g056600	RING/U-box protein			Medtr3g107920	50S ribosomal protein L4, bacterial/organelle protein	Medtr3g080500	copper amine oxidase, enzyme domain protein	Medtr1g115210	aspartic protease in GUARD CELL-like protein
Medtr4g131060	CBL-interacting kinase	Medtr3g101670	light-harvesting complex I chlorophyll A/B-binding protein	Medtr1g062160	PLATZ transcription factor family protein	Medtr4g086540	alpha/beta hydrolase fold protein			Medtr8g106090	THO complex subunit 2	Medtr2g035430	cationic amino acid transporter	Medtr0015s0030	lectin receptor kinase
Medtr1g111840	F1F0-ATPase inhibitor protein	Medtr7g095920	beta-carotene isomerase D27	Medtr8g092010	WRKY family transcription factor	Medtr3g092790	late embryogenesis abundant protein			Medtr4g076120	DHHC-type zinc finger protein	Medtr3g058410	serine acetyltransferase	Medtr1g095560	serine carboxypeptidase-like protein
Medtr7g104080	starch branching enzyme I	Medtr7g013220	UDP-glucosyltransferase family protein	Medtr4g090545	hypothetical protein	Medtr3g086000	zincin-like metalloprotease family protein			Medtr4g059400	60S ribosomal L12-like protein	Medtr5g029680	heat shock transcription factor A3	Medtr4g085100	plastid movement impaired protein
Medtr4g005750	4-coumarate:CoA ligase-like protein	Medtr1g016620	protein phosphatase 2C-like protein	Medtr2g022960	hypothetical protein	Medtr8g011780	Serine/Threonine-kinase OXI1-like protein			Medtr8g037325	structural maintenance of chromosomes protein	Medtr2g044920	50S ribosomal protein L18	Medtr3g115490	Serine/Threonine kinase family protein
Medtr6g087910	sugar porter (SP) family MFS transporter	Medtr4g055260	2-carboxy-D-arabinitol 1-phosphate (CA1P) phosphatase	Medtr3g070560	phosphoinositide-specific phospholipase C family protein	Medtr3g007770	cellulose synthase-like protein			Medtr7g058440	transcriptional corepressor leunig-like protein	Medtr4g076020	GRAS family transcription factor	Medtr4g082580	WRKY transcription factor 3
		Medtr1g007840	transmembrane protein, putative	Medtr6g084420	monoglyceride lipase	Medtr8g087720	major intrinsic protein (MIP) family transporter			Medtr4g096820	pre-rRNA-processing esf1-like protein	Medtr7g077150	LRR receptor-like kinase	Medtr3g019080	disease resistance protein (TIR-NBS-LRR class), putative
		Medtr1g082310	receptor-like cytosolic Serine/Threonine-kinase	Medtr8g030880	gibberellin 2-beta-dioxygenase	Medtr0874s0020	ABC transporter C family-like protein			Medtr2g078040	RING/FYVE/PHD zinc finger protein	Medtr1g043190	cryptochrome 2B apoprotein	Medtr1g112660	plant phospholipase-like protein
		Medtr8g032260	plant/T32A16-60 protein	Medtr7g095260	type I inositol 1,4,5-trisphosphate 5-phosphatase CVP2	Medtr4g123080	protein phosphatase 2C-like protein			Medtr4g016920	glycoside hydrolase family 1 protein	Medtr4g071860	fructose-bisphosphate aldolase class I	Medtr1g484830	plant IF-like protein
		Medtr2g438030	hypothetical protein	Medtr3g080100	homeobox associated leucine zipper protein	Medtr5g464490	leginsulin related MtN11/16/17 family			Medtr0001s0570	RING/FYVE/PHD zinc finger protein, putative	Medtr1g017380	TCP-1/cpn60 chaperonin family protein	Medtr1g094960	auxin response factor, putative
		Medtr6g082420	alpha/beta fold hydrolase	Medtr2g022850	PIG-P protein	Medtr4g107270	hypothetical protein			Medtr3g068140	pattern formation protein GNOM protein	Medtr2g022520	aluminum induced protein with YGL and LRDR motif protein	Medtr2g009720	class I glutamine amidotransferase
		Medtr4g100480	nudix family hydrolase	Medtr1g075680	kinesin motor domain protein	Medtr6g087680	ABIL1-like protein			Medtr1g050535	lysine-specific histone demethylase-like protein	Medtr7g065150	plant/T7H20-70 protein	Medtr2g016060	Pmr5/Cas1p GDSL/SGNH-like acyl-esterase family protein
		Medtr1g088400	poly [ADP-ribose] polymerase	Medtr4g117220	heavy metal-associated domain protein	Medtr1g022370	tubby-F-box-like protein			Medtr7g067470	TCP-1/cpn60 chaperonin family protein	Medtr8g467540	CAAX amino terminal protease family protein	Medtr3g106530	plant/F18G18-20 protein
		Medtr5g015150	phloem A10-like protein	Medtr1g064260	cytokinin riboside 5'-monophosphate phosphoribohydrolase	Medtr8g088740	Serine/Threonine kinase family protein			Medtr5g090430	ATP-dependent RNA helicase, putative	Medtr4g088750	tyrosine kinase family protein	Medtr8g102030	charged multivesicular body protein
		Medtr7g045270	hypothetical protein	Medtr3g067940	cell cycle switch protein CCS52a	Medtr4g071190	hypothetical protein			Medtr0175s0030	telomerase activating protein Est1	Medtr4g086480	CXE carboxylesterase	Medtr1g094620	transmembrane amino acid transporter family protein
		Medtr6g007763	pathogen-inducible alpha-dioxygenase	Medtr7g021130	serine carboxypeptidase-like protein	Medtr6g015310	malonyl-CoA:isoflavone 7-O-glucoside malonyltransferase			Medtr1g045410	60S ribosomal L4-like protein	Medtr1g104810	long chain acyl-CoA synthetase 7, peroxisomal protein	Medtr3g086520	E3 ubiquitin-protein ligase RGLG2-like protein
		Medtr8g494200	phytoalexin deficient protein	Medtr2g081300	calcium-binding EF-hand protein	Medtr4g057200	lethal leaf-spot protein, putative			Medtr8g103030	auxin-responsive AUX/IAA family protein	Medtr1g073130	carboxy-terminal processing peptidase-like protein	Medtr2g008850	phosphatase 2C family protein
		Medtr3g092040	rhodanese/cell cycle control phosphatase superfamily protein	Medtr4g094958	LRR receptor-like kinase	Medtr1g071730	Lipid transfer protein			Medtr4g051565	bHLH transcription factor-like protein	Medtr2g008840	calmodulin-binding transcription activator 1	Medtr0021s0370	clavaminate synthase-like plant protein
		Medtr1g081850	hypothetical protein	Medtr8g079472	chaperone DnaJ-domain protein	Medtr5g055820	flavonol synthase/flavanone 3-hydroxylase			Medtr8g066720	inositol 1,3,4-trisphosphate 5/6-kinase	Medtr2g033020	30S ribosomal protein S1	Medtr3g079340	enhanced disease susceptibility protein
		Medtr4g037505	photosystem II 5 kDa protein	Medtr5g023790	carboxy-terminal domain cyclin	Medtr7g020870	myb/SANT-like DNA-binding domain protein			Medtr3g091460	PPR containing plant-like protein	Medtr1g116140	formate-tetrahydrofolate ligase	Medtr2g097580	ZIP metal ion transporter family protein
		Medtr1g028020	receptor-like kinase	Medtr7g087570	serine hydrolase	Medtr8g100000	dual specificity phosphatase family protein			Medtr5g074690	translocon at the inner envelope membrane ofs 110 protein	Medtr4g109540	RNA-binding (RRM/RBD/RNP motif) family protein	Medtr4g125990	DUF3511 domain protein
		Medtr5g022130	chaperone protein DnaJ 11	Medtr5g034370	DUF936 family protein	Medtr8g064990	1,4-dihydroxy-2-naphthoyl-CoA synthase			Medtr1g098390	DHHC type zinc finger protein	Medtr2g063460	evolutionarily carboxy-terminal region protein	Medtr1g097840	major intrinsic protein (MIP) family transporter
		Medtr4g104640	cytochrome P450 family 71 protein	Medtr2g090950	anaphase-promoting complex subunit 11 RING-H2 finger protein	Medtr4g083660	polygalacturonase			Medtr2g027090	sister chromatid cohesion PDS5-like protein	Medtr4g075100	ATP-dependent Clp protease proteolytic protein	Medtr3g092230	CDPK-related kinase
		Medtr2g096330	3,4-dihydroxy-2-butanone 4-phosphate synthase	Medtr3g080190	glycosyl hydrolase family 9 protein	Medtr3g071300	zinc finger, C3HC4 type (RING finger) protein			Medtr8g021310	lung seven transmembrane receptor family protein	Medtr5g023210	divergent CRAL/TRIO domain protein	Medtr5g045160	plant/T31B5-30 protein
		Medtr6g078815	transmembrane protein, putative	Medtr8g099305	high mobility group (HMG)-box protein	Medtr0416s0030	leginsulin related MtN11/16/17 family			Medtr7g106250	digalactosyldiacylglycerol synthase	Medtr1g009030	plant/F12B17-70 protein	Medtr2g461190	stress induced protein
		Medtr7g035095	plant/MGF10-16 protein	Medtr8g446810	calcium-binding EF-hand protein	Medtr3g095920	pectinesterase/pectinesterase inhibitor			Medtr1g052730	exostosin family protein	Medtr1g078400	eukaryotic release factor 1 (eRF1) family protein	Medtr6g088450	polyol/monosaccharide transporter 1
		Medtr8g047200	hypothetical protein	Medtr4g124320	pectinacetylesterase family protein	Medtr4g064570	zinc finger (C3HC4-type RING finger) family protein			Medtr5g033090	60S ribosomal protein L27a-3	Medtr4g125860	glyoxalase/bleomycin resistance protein/dioxygenase	Medtr6g028090	beta-D-glucoside glucohydrolase
		Medtr8g080740	hypothetical protein	Medtr8g090265	transmembrane protein, putative	Medtr8g040860	2-hydroxyisoflavanone dehydratase			Medtr8g106170	SWAP (suppressor-of-white-APricot)/surp domain protein	Medtr2g006180	cleavage and polyadenylation specificity factor	Medtr4g118340	phosphatase 2C family protein
		Medtr4g125600	ultraviolet-B-repressible protein	Medtr0015s0130	actin-97	Medtr4g009760	SAM domain protein			Medtr1g090740	acyl-CoA-binding domain protein	Medtr8g099085	CAAX amino terminal protease family protein	Medtr1g102370	transcription factor
		Medtr7g034535	beta-amyrin synthase	Medtr5g061520	glycerol-3-phosphate acyltransferase	Medtr3g077870	inactive poly [ADP-ribose] polymerase SRO4			Medtr1g072130	PHD finger protein, putative	Medtr8g099525	PPR superfamily protein	Medtr6g045467	DUF21 domain plant protein
		Medtr5g041940	NAC transcription factor-like protein	Medtr1g033080	pollen Ole e I family allergen	Medtr1g075180	sieve element occlusion protein			Medtr3g095490	carbamoylphosphate synthase small subunit	Medtr5g099020	MATE efflux family protein	Medtr7g076900	calcium-dependent lipid-binding (CaLB domain) family protein
		Medtr4g012850	carnitine/acylcarnitine carrier CACL-like protein	Medtr4g102260	esterase/lipase/thioesterase family protein	Medtr3g491920	transducin/WD40 repeat protein			Medtr7g112880	60S ribosomal protein L18-3	Medtr7g080430	peptide chain release factor 2	Medtr1g116790	transcription factor
		Medtr4g086470	CXE carboxylesterase	Medtr8g085760	F-box protein	Medtr4g119910	50S ribosome-binding GTPase			Medtr7g103680	HhH-GPD base excision DNA repair family protein	Medtr3g078830	BZIP transcription factor	Medtr8g022740	phosphoinositide phosphatase SAC4
		Medtr4g127630	metaxin-like protein, putative	Medtr4g093660	costars family protein abracl protein	Medtr5g070700	cytochrome P450 family 71 protein			Medtr5g026780	neutral amino acid transporter	Medtr1g088430	magnesium/proton exchanger-like protein	Medtr1g081450	cytidine/deoxycytidylate deaminase family protein
		Medtr5g017890	MAP kinase kinase kinase	Medtr8g104990	salt stress response/antifungal domain protein	Medtr7g111600	carbohydrate-binding X8 domain protein			Medtr4g094590	O-acetyltransferase family protein	Medtr3g067690	DegP protease-like protein	Medtr4g115900	actin-related protein 2/3 complex subunit 3
		Medtr7g100570	transmembrane protein, putative	Medtr4g093890	leguminosin group485 secreted peptide	Medtr4g132770	1-aminocyclopropane-1-carboxylate oxidase			Medtr1g077090	histone deacetylation protein Rxt3	Medtr5g014140	pyruvate kinase family protein	Medtr2g064160	myb transcription factor
		Medtr3g079820	DUF3148 family protein	Medtr2g079630	CBS domain CBSX5-like protein	Medtr2g026590	myosin II heavy chain family protein			Medtr7g094460	GTP-binding elongation factor Tu family protein	Medtr4g116030	anion transporter 4, putative	Medtr2g069400	cysteine-rich TM module stress tolerance protein
		Medtr8g072950	plant intracellular ras group-related LRR protein	Medtr3g115210	hypothetical protein	Medtr1g004990	casein kinase			Medtr5g012530	DnaJ heat shock amino-terminal domain protein	Medtr8g080230	PLAT/LH2 domain lipoxygenase family protein	Medtr5g045520	ureide permease-like protein
		Medtr6g026730	FAD-dependent oxidoreductase	Medtr5g020760	isoflavone reductase-like protein	Medtr1g009760	plasma membrane H+-ATPase			Medtr8g099785	importin subunit beta-like protein	Medtr5g071250	NAD(P)H dehydrogenase B2	Medtr4g026570	hypothetical protein
		Medtr2g088230	gaba-receptor-associated protein ubiquitin domain protein	Medtr3g084500	aspartokinase-homoserine dehydrogenase	Medtr8g022400	leginsulin related MtN11/16/17 family			Medtr1g086080	ABC transporter B family protein	Medtr1g069910	structural maintenance of chromosomes protein	Medtr7g079040	WRKY family transcription factor
		Medtr2g105090	DS12 from 2D-PAGE of leaf protein, putative	Medtr4g094212	tobamovirus multiplication-like protein	Medtr5g020620	laccase/diphenol oxidase family protein			Medtr7g093560	tubulin gamma complex-associated protein	Medtr7g023290	oxygen-evolving complex/thylakoid lumenal 256 kDa protein	Medtr4g080030	MAP kinase kinase kinase-like protein
		Medtr3g064900	oxidoreductase family, NAD-binding rossmann fold protein	Medtr7g086960	myb transcription factor	Medtr1g090930	legume lectin beta domain protein			Medtr3g460700	NOL1/NOP2/sun family RNA methylase, putative	Medtr1g046730	GDT1-like protein	Medtr4g019780	glutathione S-transferase, amino-terminal domain protein
		Medtr1g041875	peptide transporter	Medtr1g070515	F-box/LRR protein, putative	Medtr4g118770	Na+/H+ exchanger 1			Medtr4g076850	isoleucine-tRNA ligase	Medtr8g101390	iron-regulated ABC transporter ATPase protein	Medtr6g011290	phosphoglycerate mutase-like protein
		Medtr5g091190	transmembrane protein, putative	Medtr7g009710	2-aminoethanethiol dioxygenase-like protein	Medtr7g095640	inhibitor of apoptosis-promoting Bax1 protein			Medtr1g095070	major intrinsic protein (MIP) family transporter	Medtr1g011650	ABC-2 and plant PDR ABC-type transporter family protein	Medtr7g099820	cation/H+ exchanger 3
		Medtr3g010000	photosystem I reaction center subunit V	Medtr1g112630	purple acid phosphatase superfamily protein	Medtr0186s0030	glutathione S-transferase, amino-terminal domain protein			Medtr3g091560	IQ calmodulin-binding motif protein	Medtr6g006060	50S ribosomal protein L7/L12	Medtr8g094590	eukaryotic aspartyl protease family protein
		Medtr7g066620	LRR receptor-like kinase	Medtr8g083090	S-adenosyl-L-homocysteine hydrolase	Medtr6g081810	MATE efflux family protein			Medtr2g097290	double-strand telomere-binding protein, putative	Medtr4g130530	translation initiation factor IF-3	Medtr1g100633	myosin heavy chain-like protein
		Medtr1g035690	dishevelled/Egl-10/leckstrin domain protein	Medtr5g035030	Serine/Threonine kinase family protein	Medtr4g063090	tonoplast intrinsic protein			Medtr1g056490	ATP-dependent RNA helicase	Medtr1g012440	IDS4-like protein	Medtr2g045080	acyl-CoA thioesterase
		Medtr3g053510	hypothetical protein	Medtr5g007060	methylenetetrahydrofolate reductase	Medtr7g109920	galactinol synthase			Medtr2g027800	myb-like transcription factor family protein	Medtr7g022360	WRKY transcription factor-like protein	Medtr7g070250	macrophage migration inhibition factor-like protein
		Medtr4g051177	photosystem I P700 chlorophyll A apoprotein A1	Medtr8g062240	transcription factor	Medtr5g012590	glucuronosyltransferase PGSIP8			Medtr3g096830	transmembrane amino acid transporter family protein	Medtr7g013770	exocyst subunit exo70 family protein	Medtr4g094215	calmodulin-binding transcription activator 1
		Medtr4g005300	TPR domain protein	Medtr8g018430	seed linoleate 9S-lipoxygenase	Medtr1g103290	homocysteine S-methyltransferase-like protein			Medtr4g084200	beta-1,4-xylosyltransferase IRX10L-like protein, putative	Medtr1g098160	gigantea protein 1B	Medtr8g011850	disease resistance protein (TIR-NBS-LRR class), putative
		Medtr6g035305	fructose-1,6-bisphosphatase, cytosolic-like protein	Medtr2g062410	DUF946 family protein	Medtr2g102680	MJK1321 protein			Medtr7g096280	linker histone H1 and h5 family protein	Medtr1g061170	heat shock transcription factor A3	Medtr7g081720	LRR receptor-like kinase
		Medtr4g087160	maternal effect embryo arrest protein, putative	Medtr2g088770	peroxidase family protein	Medtr5g045300	hypothetical protein			Medtr5g011040	3-hydroxy-3-methylglutaryl coenzyme A synthase	Medtr3g090170	vacuolar protein sorting-associated protein	Medtr4g063945	kinase 1B
		Medtr5g081740	acid phosphatase-like protein	Medtr5g054730	transmembrane amino acid transporter family protein	Medtr7g015860	anthocyanin 5-aromatic acyltransferase			Medtr5g030430	basic helix loop helix (bHLH) family transcription factor	Medtr2g020160	3,8-divinyl protochlorophyllide A 8-vinyl reductase	Medtr3g117050	transmembrane protein, putative
		Medtr3g016200	transmembrane protein, putative	Medtr4g029550	extensin-like repeat protein	Medtr4g083100	SPFH domain/band 7 family protein			Medtr7g112570	F-box/LRR protein	Medtr5g081880	hypothetical protein	Medtr7g016700	chalcone and stilbene synthase family protein
		Medtr8g028425	DUF2358 family protein	Medtr7g072470	transcription factor bHLH93-like protein	Medtr4g132765	non-heme dioxygenase in morphine synthesis amino-terminal protein			Medtr7g021030	ribosomal protein L7Ae/L30e/S12e/Gadd45 family protein	Medtr0001s0660	zinc-binding alcohol dehydrogenase family protein	Medtr6g087150	RING-H2 finger protein ATL4J
		Medtr4g092520	LRR receptor-like kinase family protein	Medtr3g116410	dehydration-responsive RD22-like protein	Medtr2g038410	nucleotide-sugar transporter family protein			Medtr5g088220	RNA recognition motif	Medtr3g092780	PRR response regulator	Medtr8g106560	poly(A) polymerase-like protein
		Medtr2g064470	NAC transcription factor-like protein	Medtr6g007090	GDSL-like lipase/acylhydrolase	Medtr5g055470	LRR receptor-like kinase			Medtr2g020420	DnaJ heat shock amino-terminal domain protein	Medtr4g093590	executer 1	Medtr1g017490	growth-regulating factor
		Medtr3g086050	localized small heat shock protein	Medtr3g095480	transmembrane protein, putative	Medtr3g085460	ELMO/CED-12 family protein			Medtr8g095520	respiratory burst oxidase-like protein D	Medtr4g068340	T13 protein	Medtr2g030490	endoribonuclease dicer-like protein
		Medtr0053s0030	ubiquinone biosynthesis protein UbiB	Medtr3g078700	L-ascorbate oxidase	Medtr2g097770	hypothetical protein			Medtr8g088060	ubiquitin-40S ribosomal S27a-like protein	Medtr3g073860	acetyl-CoA carboxylase	Medtr1g076370	CBL-interacting kinase
		Medtr5g025750	transmembrane protein, putative	Medtr5g042910	DUF1336 family protein	Medtr6g032885	ARM repeat protein			Medtr3g092600	60S acidic ribosomal protein	Medtr3g096350	small GTPase family RAB protein	Medtr7g087570	serine hydrolase
		Medtr1g110260	cysteine-rich RLK (receptor-like kinase) protein	Medtr4g036110	calmodulin-binding protein, putative	Medtr1g071720	Lipid transfer protein			Medtr2g099550	import inner membrane translocase subunit TIM22	Medtr7g406850	glycyl-tRNA synthetase/glycine-tRNA ligase	Medtr1g063910	kinase 1B
		Medtr4g016730	ADP/ATP carrier protein	Medtr3g109800	class III homeodomain leucine zipper protein	Medtr8g030600	anion transporter 4			Medtr7g073470	hypothetical protein	Medtr0053s0030	ubiquinone biosynthesis protein UbiB	Medtr1g110670	monoglyceride lipase, putative
		Medtr8g077145	hypothetical protein	Medtr3g070090	acid phosphatase-like protein	Medtr5g029770	core histone H2A/H2B/H3/H4			Medtr7g023250	MAPK phosphatase	Medtr4g134080	sister chromatid cohesion PDS5-like protein	Medtr4g093840	flavonol synthase/flavanone 3-hydroxylase
		Medtr4g087540	hypothetical protein	Medtr4g103250	nucleic acid-binding protein, putative	Medtr6g004230	hypothetical protein			Medtr7g075140	smad/FHA domain protein	Medtr4g115090	RabGAP/TBC domain protein	Medtr3g466420	methyltransferase-like protein
		Medtr4g073410	L-ascorbate peroxidase	Medtr1g103160	kinase interacting (KIP1-like) family protein	Medtr2g016470	GDP-fucose protein O-fucosyltransferase			Medtr1g088960	tubby-F-box-like protein	Medtr4g067310	pfkB family carbohydrate kinase	Medtr7g080370	calreticulin
		Medtr5g070210	undecaprenyl pyrophosphate synthase	Medtr2g103795	TPR repeat protein	Medtr7g096090	auxin-responsive AUX/IAA family protein			Medtr2g096000	DNA-binding protein, putative	Medtr6g088500	short-chain dehydrogenase/reductase	Medtr4g023040	disease resistance protein (TIR-NBS-LRR class), putative
		Medtr2g061030	homeobox associated leucine zipper protein	Medtr1g007920	IQ calmodulin-binding motif protein	Medtr1g084140	solute carrier family 40 protein			Medtr0011s0330	ribosomal protein L7Ae/L30e/S12e/Gadd45 family protein	Medtr1g032570	B-type response regulator	Medtr1g077600	Dof-type zinc finger DNA-binding family protein
		Medtr7g117385	acid phosphatase/vanadium-dependent haloperoxidase	Medtr3g099580	plastocyanin-like domain protein	Medtr3g081500	VQ motif protein			Medtr4g082150	anaphase promoting complex subunit 2	Medtr1g087440	CTP synthase-like protein	Medtr0126s0080	BZIP family transcription factor
		Medtr6g083740	receptor-like kinase	Medtr1g087920	ethylene response factor	Medtr1g091023	cytochrome P450 family protein			Medtr4g099160	60S ribosomal protein L37a-2	Medtr8g096880	UDP-D-glucose/UDP-D-galactose 4-epimerase	Medtr8g062830	formin-like 2 domain protein
		Medtr3g027890	signal peptidase complex subunit 3B-like protein	Medtr1g052125	transmembrane protein, putative	Medtr2g020160	3,8-divinyl protochlorophyllide A 8-vinyl reductase			Medtr1g023160	GTP-binding protein Obg2, putative	Medtr3g028190	makorin RING-zinc-finger protein	Medtr8g090140	LRR receptor-like kinase
		Medtr2g031630	cytomatrix-like protein	Medtr5g079950	expansin A10	Medtr2g034440	glucan endo-1,3-beta-glucosidase, basic protein			Medtr1g068960	PPR containing plant-like protein	Medtr3g115270	PPR containing plant-like protein	Medtr7g072575	CBL-interacting kinase
		Medtr5g004910	RNA pseudouridine synthase	Medtr4g108780	galactoside 2-alpha-L-fucosyltransferase-like protein	Medtr5g096410	E3 ubiquitin protein ligase RIE1-like protein, putative			Medtr8g009290	pigment defective 320 protein, putative	Medtr4g105070	lectin receptor kinase	Medtr0334s0010	plastocyanin-like domain protein
		Medtr7g116320	AT hook motif DNA-binding family protein	Medtr6g043240	peroxidase family protein	Medtr3g085270	polysaccharide biosynthesis protein			Medtr1g031750	armadillo/beta-catenin-like repeat protein, putative	Medtr4g123980	cytosolic purine 5-nucleotidase	Medtr3g090350	MKS1-like protein
		Medtr8g085620	lipase/lipooxygenase, PLAT/LH2 family protein, putative	Medtr4g015790	leucoanthocyanidin dioxygenase-like protein	Medtr5g013770	ethphon-induced protein			Medtr2g010540	transmembrane protein, putative	Medtr5g082260	M50 family peptidase	Medtr8g069505	copper amine oxidase, enzyme domain protein
		Medtr7g080270	glucosamine-fructose-6-phosphate aminotransferase	Medtr0013s0230	beta-amyrin synthase	Medtr5g098800	coproporphyrinogen III oxidase			Medtr8g093630	glucan synthase-like protein	Medtr2g011000	plastid developmental protein DAG	Medtr2g089000	BHLH domain class transcription factor
		Medtr3g102020	HXXXD-type acyl-transferase family protein	Medtr6g082360	hypothetical protein	Medtr5g064510	leguminosin group485 secreted peptide			Medtr4g119880	xyloglucan xylosyltransferase	Medtr8g077125	GTP-binding protein Era protein	Medtr8g017210	C2H2-like zinc finger protein, putative
		Medtr7g102320	transmembrane protein, putative	Medtr1g107295	cytochrome P450 family flavone synthase	Medtr4g064893	cation diffusion facilitator family transporter			Medtr6g021800	GTP-binding elongation factor Tu family protein	Medtr8g088580	leucine zipper EF-hand transmembrane protein	Medtr3g070140	coronatine-insensitive protein
		Medtr3g027330	receptor-like protein	Medtr4g121590	3-oxo-delta(4,5)-steroid 5-beta-reductase-like protein	Medtr1g013050	aspartate aminotransferase			Medtr7g078170	RIC1-like protein	Medtr7g020870	myb/SANT-like DNA-binding domain protein	Medtr4g023550	DUF1499 family protein
		Medtr4g082330	transmembrane protein, putative	Medtr3g099480	auxin-independent growth promoter-like protein	Medtr1g107215	plant basic secretory protein (BSP) family protein			Medtr2g096100	histone H4 domain protein	Medtr2g079710	NADPH-protochlorophyllide oxidoreductase	Medtr6g027840	ankyrin repeat RF-like protein, putative
		Medtr2g008990	ICE-like protease (caspase) p20 domain protein	Medtr8g080050	multidrug resistance protein ABC transporter family protein	Medtr6g488100	BHLH transcription factor-like protein			Medtr8g098950	transducin/WD-like repeat-protein	Medtr1g116170	DnaJ/Hsp40 cysteine-rich domain protein	Medtr5g031305	cinnamyl alcohol dehydrogenase-like protein
		Medtr1g092430	cytochrome C oxidase copper chaperone	Medtr4g107840	porin/voltage-dependent anion-selective channel protein	Medtr8g046550	cation diffusion facilitator family transporter			Medtr4g118720	SNF2 family amino-terminal protein	Medtr3g088610	delta-aminolevulinic acid dehydratase	Medtr8g104890	plant cadmium resistance protein
		Medtr7g109520	calvin cycle protein CP12-1	Medtr7g114970	aldo/keto reductase family oxidoreductase	Medtr3g100220	argininosuccinate lyase			Medtr7g063470	bHLH transcription factor-like protein	Medtr4g053620	alpha/beta hydrolase family protein	Medtr3g467140	cytochrome P450 family protein
		Medtr3g100150	HXXXD-type acyl-transferase family protein	Medtr7g024480	transmembrane protein, putative	Medtr1g073180	4-coumarate:CoA ligase-like protein			Medtr4g127820	transducin/WD-like repeat-protein	Medtr7g096150	photosystem II reaction center W	Medtr1g104840	hypothetical protein
		Medtr7g116795	thylakoid membrane phosphoprotein 14 kDa protein	Medtr8g096780	squamosa promoter-binding 13A-like protein	Medtr4g106690	ubiquitin-conjugating enzyme			Medtr2g027300	geranylgeranyl pyrophosphate synthase	Medtr8g007155	hypothetical protein	Medtr3g114010	DUF668 family protein
		Medtr3g090220	hypothetical protein	Medtr2g078260	verticillium wilt disease resistance protein	Medtr1g059890	hypothetical protein			Medtr2g100620	GDSL-like lipase/acylhydrolase	Medtr6g022320	peptidyl serine alpha-galactosyltransferase	Medtr4g116277	plant/F18G18-20 protein
		Medtr2g097220	dolichol-phosphate mannosyltransferase	Medtr7g075900	subtilisin-like serine protease	Medtr7g066780	anion transporter 4, putative			Medtr1g112230	mevalonate diphosphate decarboxylase	Medtr3g062930	50S ribosomal protein L17	Medtr5g099370	queuine tRNA-ribosyltransferase
		Medtr1g099040	serine decarboxylase	Medtr5g006530	tesmin/TSO1-like CXC domain protein	Medtr7g092430	LRR receptor-like kinase family protein			Medtr1g069165	CLIP-associated protein	Medtr2g097230	PGR5-like protein 1A, putative	Medtr6g012640	transmembrane protein, putative
		Medtr1g083110	photosystem II reaction center PsbP family protein	Medtr3g460810	lectin receptor kinase	Medtr4g093810	hypothetical protein			Medtr1g107015	homeobox KN domain protein	Medtr4g094625	thiamine monophosphate synthase	Medtr5g030920	nodulation receptor kinase-like protein
		Medtr4g108360	BHLH transcription factor	Medtr3g101520	B3 domain transcription factor	Medtr8g065030	pectin lyase superfamily protein			Medtr1g112920	transportin-1 protein	Medtr4g036265	autophagy 3 (APG3) protein	Medtr2g029910	peroxidase family protein
		Medtr4g097600	homeobox associated leucine zipper protein	Medtr2g084120	Serine/Threonine kinase family protein	Medtr4g088950	RING zinc finger protein			Medtr8g464760	membrane lipoprotein lipid attachment site-like protein, putative	Medtr3g106560	cysteinyl-tRNA synthetase	Medtr1g017990	ZCF37, putative
		Medtr4g092690	glyoxysomal malate dehydrogenase	Medtr3g083230	thymidine kinase-like protein	Medtr5g072500	Serine/Threonine-kinase DDB-G0267514-like protein, putative			Medtr2g086950	protein phosphatase 1 regulatory subunit SDS22	Medtr5g016270	metal transporter Nramp3 protein	Medtr7g056450	S-locus lectin kinase family protein
		Medtr4g092840	phosphoglycerate mutase family protein	Medtr5g083520	biotin/lipoyl attachment domain protein	Medtr2g014680	NAC transcription factor-like protein			Medtr3g104080	DNA helicase TIP49 TBP-interacting protein	Medtr3g110260	DNA-binding protein, putative	Medtr6g087300	translation elongation factor Ts protein
		Medtr5g009500	substrate carrier family protein	Medtr3g117050	transmembrane protein, putative	Medtr2g064295	Ent-kaurene synthase			Medtr1g015450	F-box-like protein	Medtr7g112860	dormancy/auxin associated protein	Medtr1g056350	anaphase-promoting complex subunit 11 RING-H2 finger protein
		Medtr2g064650	photosystem II 10 kDa proteinPsbR protein	Medtr8g445170	embryonic abundant-like protein	Medtr1g087240	alpha-L-arabinofuranosidase/beta-D-xylosidase			Medtr6g088790	leucine-rich receptor-like kinase family protein	Medtr1g082210	gibberellin receptor GID1c-like protein	Medtr2g055940	caffeic acid O-methyltransferase
		Medtr7g092470	exo-polyalpha-D-galacturonosidase-like protein	Medtr1g076600	cyclin-D-binding Myb-like transcription factor-like protein	Medtr5g082830	ARM repeat CCCH-type zinc finger protein			Medtr2g070630	RING-type E3 ubiquitin ligase	Medtr5g082110	glycosyltransferase family protein	Medtr4g059730	glutathione S-transferase, amino-terminal domain protein
		Medtr7g112490	protein phosphatase 2C family protein	Medtr1g117100	hypothetical protein	Medtr4g013330	disease resistance response protein			Medtr4g084150	RPB3 DNA-directed RNA polymerase II subunit 3	Medtr4g114980	topless-like protein	Medtr8g043970	calmodulin-domain kinase CDPK protein
		Medtr7g056330	mediator of RNA polymerase II transcription subunit 33A	Medtr2g086090	gland-specific fatty acyl-CoA reductase	Medtr5g046110	salicylic acid carboxyl methyltransferase			Medtr3g008820	plant invertase/pectin methylesterase inhibitor	Medtr4g093620	fructose-1,6-bisphosphatase	Medtr7g063730	2OG-Fe(II) oxygenase family oxidoreductase
		Medtr3g105730	phytochrome-associated protein phosphatase type 2C	Medtr3g068025	L-type lectin-domain receptor kinase IV2-like protein	Medtr7g087970	hypothetical protein			Medtr5g015570	60S ribosomal protein L26-1	Medtr3g097120	SAUR-like auxin-responsive family protein	Medtr7g098550	cytochrome P450 family 709 protein
		Medtr2g054130	SOUL heme-binding family protein	Medtr7g046260	AP2/ERF domain transcription factor	Medtr2g021190	F-box protein interaction domain protein			Medtr4g124430	guanine nucleotide-exchange protein, putative	Medtr8g432510	shaggy-like kinase	Medtr7g099750	cation/H+ exchanger 3
		Medtr3g082720	hypothetical protein	Medtr4g087490	O-acetylserine (thiol) lyase	Medtr4g058910	GATA type zinc finger transcription factor family protein			Medtr2g087610	core-2/I-branching enzyme	Medtr7g115690	L-allo-threonine aldolase-like protein	Medtr1g115340	E1 subunit-like 2-oxoglutarate dehydrogenase
		Medtr4g015960	LRR receptor-like kinase family protein	Medtr2g105390	tubby-like protein	Medtr1g048990	superoxide dismutase			Medtr4g023590	ATP-dependent RNA helicase DHX37-like protein, putative	Medtr3g096520	E3 ubiquitin-protein ligase RGLG2-like protein	Medtr6g012140	quinone oxidoreductase-like protein
		Medtr5g030870	cysteine-rich TM module stress tolerance protein	Medtr8g064530	polygalacturonase non-catalytic protein	Medtr6g012280	transcription factor HB29-like protein			Medtr2g028550	kinetochore NDC80-like protein	Medtr6g090520	plastid-specific 30S ribosomal protein, putative	Medtr4g104700	component of high affinity nitrate transporter
		Medtr2g096530	alpha-galactosidase	Medtr7g109540	cytochrome C oxidase subunit 5C	Medtr7g075890	subtilisin-like serine protease			Medtr5g011850	EF hand calcium-binding family protein	Medtr1g072690	peptidoglycan-binding domain protein	Medtr1g062860	eukaryotic-type carbonic anhydrase
		Medtr8g035860	cytochrome P450 family protein	Medtr4g132760	zinc finger, C3HC4 type (RING finger) protein	Medtr3g062600	60S ribosomal protein L10-2			Medtr5g017640	SEC8 exocyst complex component specific domain protein	Medtr2g094160	4-hydroxy-3-methylbut-2-enyl diphosphate synthase	Medtr4g087080	hypothetical protein
		Medtr5g068440	hydroxyacylglutathione hydrolase	Medtr7g026340	glucan endo-1,3-beta-glucosidase-like protein	Medtr1g115790	white-brown-complex ABC transporter family protein			Medtr2g100780	auxin-responsive AUX/IAA family protein	Medtr3g112430	papain family cysteine protease	Medtr7g105810	TB2/DP1, HVA22 family protein
		Medtr1g085550	polyketide cyclase/dehydrase and lipid transporter	Medtr4g123810	S-adenosylmethionine synthase-like protein	Medtr2g089490	carboxy-terminal domain cyclin			Medtr4g078220	callose synthase-like protein	Medtr2g450730	NEDD8 ultimate buster-like protein	Medtr5g021670	LRR receptor-like kinase family protein
		Medtr5g011310	subtilisin-like serine protease	Medtr4g120830	plant invertase/pectin methylesterase inhibitor	Medtr5g015260	galactosyl transferase GMA12/MNN10 family protein			Medtr0722s0020	receptor-like kinase, putative	Medtr4g133740	pentatricopeptide (PPR) repeat protein	Medtr2g099470	Chitinase (Class IV) / Hevein
		Medtr1g022315	sugar porter (SP) family MFS transporter	Medtr3g072920	nucleic acid-binding protein	Medtr2g068760	LOB domain protein			Medtr7g089040	calmodulin-interacting-like protein	Medtr3g070970	transcription factor	Medtr7g078730	brassinosteroid insensitive 1-associated receptor kinase
		Medtr7g013180	UDP-glucosyltransferase family protein	Medtr1g115820	chalcone-flavanone isomerase family protein	Medtr7g079110	heavy metal transport/detoxification superfamily protein			Medtr3g065980	DELLA domain GRAS family transcription factor GAI	Medtr4g094232	copper-transporting ATPase PAA1, putative	Medtr2g096160	receptor-like kinase, putative
		Medtr4g045980	photosystem II biogenesis protein	Medtr8g059615	LRR receptor-like kinase	Medtr3g070880	ARM repeat CCCH-type zinc finger protein			Medtr3g100050	GATA transcription factor	Medtr3g463080	sodium-dependent phosphate transporter, putative	Medtr2g021260	alpha/beta hydrolase family protein
		Medtr1g033480	anthranilate synthase component II	Medtr2g097210	inactive rhomboid-like protein	Medtr5g083500	hypothetical protein			Medtr2g096660	UDP-glucuronic acid decarboxylase	Medtr2g005690	70 kDa heat shock protein	Medtr8g089310	LSD1-type zinc finger protein
		Medtr5g082270	LRR receptor-like kinase	Medtr8g092140	WRKY family transcription factor	Medtr4g130270	AP2-like ethylene-responsive transcription factor			Medtr6g043210	ribosomal protein S13P/S18e	Medtr8g081620	chaperone DnaJ domain protein	Medtr7g102110	myb transcription factor
		Medtr1g116120	plastid transketolase	Medtr1g115475	glycoside hydrolase family 20 domain protein	Medtr7g100120	white-brown-complex ABC transporter family protein			Medtr1g053955	helicase	Medtr3g069210	NB-ARC domain disease resistance protein	Medtr1g056550	syntaxin of plants 122 protein
		Medtr5g030890	DNA-binding protein, putative	Medtr2g040000	peroxidase family protein	Medtr4g015600	zinc finger, C3HC4 type (RING finger) protein			Medtr1g112130	beta-tubulin folding cofactor D	Medtr7g024000	zinc-finger protein, putative	Medtr8g077145	hypothetical protein
		Medtr5g026910	transmembrane protein, putative	Medtr3g110200	glycosyltransferase plant-like protein	Medtr8g097280	tetraspanin family protein			Medtr5g044270	PPR containing plant protein	Medtr3g026020	plant/F13G24-250 protein	Medtr4g105250	raffinose synthase or seed inhibition protein
		Medtr8g088590	integrin-linked kinase family protein	Medtr5g098060	fasciclin-like arabinogalactan protein	Medtr8g101600	tetraspanin family protein			Medtr2g094550	SIT4 phosphatase-associated family protein	Medtr4g063100	myb transcription factor	Medtr4g114110	galactose oxidase/kelch repeat protein
		Medtr4g080350	DnaJ heat shock amino-terminal domain protein	Medtr5g065440	homeobox domain, ZF-HD class protein	Medtr5g014370	hypothetical protein			Medtr4g415290	glycerol-3-phosphate acyltransferase	Medtr3g051300	heat shock 70 kDa protein	Medtr3g073250	MAP kinase kinase kinase-like protein
		Medtr4g131180	NADP-dependent glyceraldehyde-3-phosphate dehydrogenase	Medtr1g080820	Chitinase / Hevein / PR-4 / Wheatwin2	Medtr3g449620	polyamine oxidase-like protein			Medtr1g035010	squamosa promoter-binding-like protein	Medtr4g088375	homeobox domain protein	Medtr6g036780	LRR receptor-like kinase
		Medtr1g028100	stress-induced receptor-like kinase	Medtr4g068980	F-box-like protein	Medtr7g024290	seven in absentia family protein			Medtr0076s0010	S-adenosyl-L-methionine decarboxylase leader peptide protein	Medtr2g062270	MFS transporter	Medtr4g019210	GDP-fucose O-fucosyltransferase-like protein
		Medtr3g465210	hypothetical protein	Medtr8g075190	F-box protein	Medtr8g027220	Ras-related small GTP-binding family protein			Medtr8g007390	heterogeneous nuclear ribonucleoprotein	Medtr4g009960	eukaryotic translation initiation factor 3 subunit	Medtr3g113160	alpha/beta fold hydrolase
		Medtr7g100050	nodulin MtN21/EamA-like transporter family protein	Medtr4g094725	RING-H2 zinc finger protein	Medtr2g436530	E3 ubiquitin-protein ligase LIN-like protein, putative			Medtr6g465150	zinc finger CCCH domain protein	Medtr5g011990	hypothetical protein	Medtr7g095100	plant/T24G3-80 protein
		Medtr6g082870	receptor-like kinase	Medtr1g099570	white-brown-complex ABC transporter family protein	Medtr3g097260	phosphatidylinositol-4-phosphate 5-kinase family protein			Medtr5g044160	14-3-like protein GF14	Medtr3g086250	60 kDa inner membrane protein	Medtr2g438510	transmembrane protein, putative
		Medtr5g009310	pleckstrin-like (PH) domain protein	Medtr1g094730	Serine/Threonine kinase family protein	Medtr3g031830	DUF640 family protein			Medtr7g099410	DUF3741 family protein	Medtr5g026840	ATP-dependent Clp protease proteolytic protein	Medtr1g100110	malectin/receptor-like kinase family protein
		Medtr8g083520	NAD-dependent aldehyde dehydrogenase family protein	Medtr1g072540	adenylate isopentenyltransferase	Medtr1g060120	oxalate oxidase			Medtr7g018610	nuclear matrix constituent-like protein	Medtr5g092360	purple acid phosphatase superfamily protein	Medtr5g012490	eukaryotic aspartyl protease family protein
		Medtr2g104490	helix loop helix DNA-binding domain protein	Medtr5g015880	lateral organ boundaries (LOB) domain protein	Medtr3g028600	hypothetical protein			Medtr2g026530	CASP POPTRDRAFT-like protein	Medtr4g102750	membrane-bound O-acyltransferase family MBOAT protein	Medtr2g034480	glucan endo-1,3-beta-glucosidase
		Medtr8g085820	chlorophyllide A oxygenase	Medtr1g104520	hypothetical protein	Medtr5g081560	RING/FYVE/PHD zinc finger protein			Medtr5g080390	pumilio-family RNA-binding repeatprotein	Medtr3g099780	CRT (chloroquine-resistance transporter)-like transporter, putative	Medtr3g051770	calmodulin-domain kinase CDPK protein
		Medtr2g086880	NAC transcription factor-like protein	Medtr7g106820	hypothetical protein	Medtr4g122980	beta-glucosidase			Medtr6g016380	glycosyltransferase Quasimodo protein, putative	Medtr5g013300	50S ribosomal protein L19-2	Medtr2g069770	hypothetical protein
		Medtr6g004100	ferredoxin-thioredoxin reductase, variable chain	Medtr4g030210	organic cation/carnitine transporter	Medtr3g099520	hypothetical protein			Medtr4g086660	calmodulin-domain kinase CDPK protein	Medtr4g119413	cullin 3B	Medtr5g020740	phenylcoumaran benzylic ether reductase-like protein Fi1
		Medtr4g080050	DUF688 family protein	Medtr6g023910	short-chain alcohol dehydrogenase	Medtr5g025100	kinesin-like calmodulin-binding protein			Medtr3g091310	histone-lysine N-methyltransferase ATX3	Medtr5g055210	bromo adjacent-like domain protein	Medtr1g115535	alpha/beta fold hydrolase
		Medtr4g134130	universal stress family protein	Medtr3g074180	trehalose-6-phosphate phosphatase	Medtr5g048740	2OG-Fe(II) oxygenase family oxidoreductase			Medtr5g083300	chromatin remodeling complex subunit	Medtr2g006210	plastid developmental protein DAG, putative	Medtr2g078620	hypothetical protein
		Medtr3g008920	major intrinsic protein (MIP) family transporter	Medtr5g042620	prefoldin chaperone subunit family protein	Medtr4g132250	arogenate/prephenate dehydratase			Medtr8g074590	oligomeric component-related/COG complex component	Medtr8g037750	ubiquitin-protein ligase	Medtr8g028880	calmodulin-binding receptor-like cytoplasmic kinase
		Medtr4g134760	Non-lysosomal glucosylceramidase	Medtr1g071070	DUF4378 domain protein	Medtr2g075400	brassinazole-resistant 1 protein			Medtr4g071130	coatomer subunit alpha-like protein	Medtr7g056313	RNA polymerase Rpb1 carboxy-terminal repeat protein, putative	Medtr2g098070	ADP/ATP carrier protein
		Medtr0085s0010	cytochrome b5-like heme/steroid-binding domain protein	Medtr5g031440	Dof domain zinc finger protein	Medtr6g086060	serinc-domain serine and sphingolipid biosynthesis protein			Medtr4g100750	DWNN domain, A CCHC-type zinc finger protein	Medtr0009s0370	sugar porter (SP) family MFS transporter	Medtr1g042700	AGC kinase
		Medtr8g028100	DUF2996 family protein	Medtr4g079930	DUF640 family protein	Medtr2g041070	disease resistance protein (TIR-NBS-LRR class)			Medtr5g013540	peptidyl-prolyl cis-trans isomerase	Medtr3g014680	transglutaminase family protein	Medtr7g082530	wall associated kinase-like protein
		Medtr3g100280	mechanosensitive ion channel-like protein	Medtr3g102590	two-component response regulator	Medtr2g073350	NAD/NADH kinase family protein			Medtr2g461180	octicosapeptide/phox/Bem1p domain kinase superfamily protein	Medtr2g104030	molecular chaperone Hsp40/DnaJ family protein	Medtr2g084280	transcription factor
		Medtr2g100595	mannose-binding lectin superfamily protein	Medtr3g107970	carboxy-terminal domain cyclin	Medtr8g469010	ribonucleoside-diphosphate reductase small chain			Medtr8g033350	transmembrane protein, putative	Medtr1g030300	small glutamine-rich TPR containing protein, putative	Medtr0280s0040	G-type lectin S-receptor-like Serine/Threonine-kinase plant
		Medtr8g107270	ADP/ATP carrier protein	Medtr3g108220	zinc ion-binding protein	Medtr3g117500	glycosyl hydrolase family 9 protein			Medtr4g114930	transducin family protein/WD-40 repeat protein	Medtr5g030940	zincin-like metalloprotease family protein	Medtr4g080160	trehalose-6-phosphate synthase domain protein
		Medtr8g099485	hypothetical protein	Medtr8g005960	squamosa promoter-binding-like protein	Medtr4g117980	UDP-glucosyltransferase family protein			Medtr1g099360	pyruvate kinase family protein	Medtr3g005810	DNA mismatch repair protein MLH1, putative	Medtr8g035810	cytochrome P450 family protein
		Medtr7g092170	DIS3-exonuclease-like protein	Medtr6g073013	zinc finger homeodomain protein	Medtr6g478120	eukaryotic peptide chain release factor subunit 1-3			Medtr8g078200	GNS1/SUR4 membrane family protein	Medtr4g130660	low temperature and salt responsive family protein	Medtr8g093530	Pmr5/Cas1p GDSL/SGNH-like acyl-esterase family protein
		Medtr1g080910	twin arginine translocase	Medtr8g099995	NAD(P)-binding rossmann-fold protein	Medtr6g470960	LRR receptor-like kinase family protein			Medtr8g080460	60S ribosomal protein L17A	Medtr3g080800	50S ribosomal protein L11P	Medtr3g084510	LRR receptor-like kinase
		Medtr1g029500	F-box SKP2A-like protein	Medtr4g106640	ribonuclease III	Medtr2g033550	desiccation PCC13-like protein			Medtr8g019520	alfin-like transcription factor	Medtr4g030910	ARM repeat kinase family protein	Medtr2g022780	adenosine/AMP deaminase
		Medtr1g015290	ultraviolet-B-repressible protein	Medtr3g088950	pentatricopeptide (PPR) repeat protein, putative	Medtr8g030620	glycerol-3-phosphate acyltransferase			Medtr1g015830	lysine decarboxylase family protein	Medtr5g069430	ribonuclease E/G family protein	Medtr0100s0160	zinc finger AN1 and C2H2 domain stress-associated protein
		Medtr1g100753	3-hexulose-6-phosphate isomerase, putative	Medtr3g104900	Serine/Threonine kinase family protein	Medtr8g461030	methionine sulfoxide reductase B 2			Medtr7g100720	40S ribosomal protein S23-1	Medtr7g108310	spermatogenesis-associated-like protein	Medtr7g102330	four ACT domain ACT domain protein which protein
		Medtr4g037265	hypothetical protein	Medtr7g094870	hypothetical protein	Medtr3g091820	Dof-type zinc finger DNA-binding family protein			Medtr8g046140	50S ribosomal protein L5P	Medtr4g088615	ribosomal protein S5	Medtr1g086600	long-chain fatty acyl CoA ligase
		Medtr8g024590	CBL-interacting kinase	Medtr6g011530	2-aminoethanethiol dioxygenase-like protein	Medtr7g113160	histone H2A 6			Medtr5g018390	hydroxyproline-rich glycoprotein family protein, putative	Medtr8g027835	thylakoid rhodanese-like protein	Medtr7g073660	feronia receptor-like kinase
		Medtr3g108910	hypothetical protein	Medtr6g032965	3-ketoacyl-CoA synthase-like protein	Medtr7g093910	core histone H2A/H2B/H3/H4			Medtr4g117470	ribosomal protein S8	Medtr3g069710	UDP-glucosyltransferase family protein	Medtr8g078900	phototropic-responsive NPH3 family protein
		Medtr4g131760	glucose-1-phosphate adenylyltransferase family protein	Medtr4g063605	CRAL/TRIO domain protein	Medtr7g029510	histone H4 domain protein			Medtr6g016495	NSP-interacting kinase-like protein	Medtr1g097610	30S ribosomal protein S1	Medtr5g032870	1-aminocyclopropane-1-carboxylate oxidase
		Medtr2g103510	nucleobase-ascorbate transporter-like protein	Medtr6g071090	translationally-controlled tumor-like protein	Medtr2g029815	peroxidase family protein			Medtr1g108840	MATE efflux family protein	Medtr3g073590	electron carrier/protein disulfide oxidoreductase	Medtr7g106210	receptor-kinase-like protein
		Medtr3g086230	photosystem II core complex family psbY protein	Medtr4g109140	DUF538 family protein	Medtr5g009150	dynamin-like protein 1E			Medtr2g058580	PPR containing plant-like protein	Medtr5g065350	hypothetical protein	Medtr3g072500	nodulin MtN21/EamA-like transporter family protein
		Medtr3g116320	dehydration-responsive RD22-like protein	Medtr8g107510	potassium transporter-like protein	Medtr1g075990	DUF640 family protein			Medtr3g084500	aspartokinase-homoserine dehydrogenase	Medtr3g104930	subtilisin-like serine protease	Medtr1g021642	cysteine-rich receptor-kinase-like protein
		Medtr6g004140	hypothetical protein	Medtr5g016660	UDP-glucosyltransferase family protein	Medtr2g067660	succinate-semialdehyde dehydrogenase			Medtr7g088680	nascent proteinassociated complex alpha chain	Medtr1g029730	methyltransferase PMT16, putative	Medtr6g015950	2OG-Fe(II) oxygenase family oxidoreductase
		Medtr6g077990	GRAM domain protein/ABA-responsive-like protein	Medtr8g098835	transferring glycosyl group transferase	Medtr6g008500	cytochrome P450 family 82 protein			Medtr5g020530	P-loop nucleoside triphosphate hydrolase superfamily protein	Medtr1g075880	AGC kinase	Medtr8g072000	pectinacetylesterase family protein
		Medtr7g116300	C-Myc-binding-like protein	Medtr8g093840	white-brown-complex ABC transporter family protein	Medtr1g025420	pathogenesis-related thaumatin family protein			Medtr2g079330	nucleotidyltransferase family protein	Medtr3g105400	BRCT domain DNA repair protein	Medtr3g101400	patatin-like phospholipase
		Medtr3g028150	thylakoid lumenal 19 kDa protein	Medtr2g078920	hypothetical protein	Medtr5g032020	nucleobase-ascorbate transporter-like protein			Medtr2g096850	U-box kinase family protein	Medtr3g099100	CBS/octicosapeptide/phox/Bemp1 (PB1) domain protein	Medtr5g033590	alpha/beta-hydrolase superfamily protein
		Medtr8g055860	phytochrome kinase substrate protein, putative	Medtr1g015020	kinase 1B	Medtr1g041085	3-ketoacyl-CoA synthase-like protein			Medtr2g016190	DUF688 family protein	Medtr5g022580	3-dehydroquinate synthase	Medtr3g078633	enhanced disease susceptibility protein
		Medtr1g062770	ankyrin domain protein	Medtr8g091420	heavy metal transport/detoxification superfamily protein	Medtr5g006670	12-oxophytodienoate reductase-like protein			Medtr3g037340	xyloglucan xylosyltransferase	Medtr4g067320	salt tolerance-like protein	Medtr8g018800	hydroxyproline-rich glycoprotein family protein
		Medtr4g064883	enoyl-(acyl carrier) reductase	Medtr4g069940	glucan endo-1,3-beta-glucosidase-like protein	Medtr5g080360	glycerol-3-phosphate acyltransferase			Medtr2g025740	Rho GDP-dissociation inhibitor-like protein	Medtr7g069700	ethylene-overproduction protein	Medtr2g068950	2OG-Fe(II) oxygenase family oxidoreductase
		Medtr3g106400	class II knotted-like homeobox protein	Medtr4g087890	formin-like 2 domain protein	Medtr4g131800	glucose 6-phosphate/phosphate translocator 1			Medtr4g073370	E3 ubiquitin-protein ligase	Medtr8g007295	lysyl-tRNA synthetase (class II)	Medtr1g102190	Pti1-like kinase
		Medtr1g110290	core-2/I-branching enzyme	Medtr1g061050	fructose-bisphosphate aldolase	Medtr1g040360	sieve element occlusion protein			Medtr1g009610	viral A-type inclusion protein, putative	Medtr7g017630	transmembrane amino acid transporter family protein	Medtr2g096870	GTP-binding protein Obg/CgtA protein
		Medtr3g088975	transmembrane protein, putative	Medtr2g005740	transmembrane protein, putative	Medtr8g072550	type 2 acyl-CoA diacylglycerol acyltransferase			Medtr0034s0060	rhamnose biosynthetic-like enzyme	Medtr8g098300	haloacid dehalogenase-like hydrolase	Medtr7g098740	drug resistance transporter-like ABC domain protein
		Medtr1g083540	DUF1399 family protein	Medtr5g010020	myb transcription factor	Medtr8g076190	ATP-binding microtubule motor family protein			Medtr3g092030	MFS transporter	Medtr2g041470	DENN (AEX-3) domain protein	Medtr6g028050	calcium-dependent lipid-binding (CaLB domain) family protein
		Medtr8g015560	hypothetical protein	Medtr3g100090	ethylene-responsive kinase Le-CTR1	Medtr1g098590	BZIP transcription factor			Medtr3g108470	DDB1- and CUL4-associated factor-like protein	Medtr3g115970	FKBP-type peptidyl-prolyl cis-trans isomerase	Medtr7g100500	receptor Serine/Threonine kinase
		Medtr2g084805	hypothetical protein	Medtr4g093280	TB2/DP1, HVA22 family protein	Medtr5g078215	GASA/GAST/Snakin			Medtr2g450070	two-component response regulator ARR12-like protein	Medtr7g104350	cyclin delta-3, putative	Medtr4g105630	plastid phosphate translocator
		Medtr6g032880	NDH-dependent cyclic electron flow protein, putative	Medtr2g436020	DUF581 family protein	Medtr0040s0140	expansin A20			Medtr6g056080	DEAD-box ATP-dependent RNA helicase	Medtr1g067200	integral membrane protein, TerC family protein	Medtr8g079520	disease resistance protein (CC-NBS-LRR class) family protein
		Medtr8g070530	phototropin-2 protein	Medtr3g071650	trichome birefringence-like protein	Medtr3g087950	gamma-glutamyltranspeptidase			Medtr2g084555	serine kinase-like protein	Medtr7g113480	Xaa-pro aminopeptidase P	Medtr1g090920	glycosyltransferase family protein
		Medtr3g007510	S-locus lectin kinase family protein	Medtr3g450760	hypothetical protein	Medtr4g127970	afadin/alpha-actinin-binding protein			Medtr1g071040	core histone H2A/H2B/H3/H4	Medtr7g111570	endonuclease or glycosyl hydrolase, putative	Medtr3g104750	WRKY family transcription factor
		Medtr4g121860	Ras-related small GTP-binding family protein	Medtr1g102230	alpha-L-fucosidase-like protein	Medtr5g036950	microtubule-associated TORTIFOLIA-like protein			Medtr2g010790	DNA-binding storekeeper protein-related transcriptional regulator, putative	Medtr4g118800	plant integral membrane protein	Medtr7g082800	MATE efflux family protein
		Medtr4g021210	ribulose bisphosphate carboxylase/oxygenase activase	Medtr3g014280	transcription factor	Medtr8g011470	pathogenic type III effector avirulence factor Avr AvrRpt-cleavage: cleavage site protein			Medtr1g014040	enoyl-CoA hydratase/isomerase	Medtr2g088130	arogenate/prephenate dehydratase	Medtr2g103810	G-type lectin S-receptor-like Serine/Threonine-kinase SD2-5
		Medtr2g028180	hypothetical protein	Medtr7g114300	cyclin-dependent kinase	Medtr1g049370	acyl-CoA N-acyltransferase (NAT) family protein			Medtr3g077050	60S ribosomal protein L27a-3	Medtr5g012110	thylakoid lumenal protein	Medtr3g106420	SPFH/band 7/PHB domain membrane-associated family protein
		Medtr7g112130	nicotianamine synthase-like protein	Medtr6g078040	kunitz family trypsin and protease inhibitor protein	Medtr2g016460	nucleobase-ascorbate transporter-like protein			Medtr4g084060	alpha 1,4-glycosyltransferase family protein	Medtr3g109950	sulfite exporter TauE/SafE family protein	Medtr7g076520	SPX (SYG1/Pho81/XPR1) domain protein MFS transporter
		Medtr2g081140	vesicle-associated-like protein	Medtr2g087810	fasciclin-like arabinogalactan protein 16 precursor	Medtr2g033170	myb transcription factor			Medtr1g012420	DEAD-box ATP-dependent RNA helicase-like protein	Medtr8g102930	casein kinase I-like protein	Medtr3g005340	O-fucosyltransferase family protein
		Medtr1g110670	monoglyceride lipase, putative	Medtr2g034810	DUF4378 domain protein	Medtr7g117540	anaphase-promoting complex subunit 11 RING-H2 finger protein			Medtr4g097880	LRR receptor-like kinase family protein	Medtr7g009420	receptor-like protein, putative	Medtr1g015810	DUF3511 domain protein
		Medtr4g093860	transmembrane protein, putative	Medtr7g106760	fasciclin-like arabinogalactan protein 16 precursor	Medtr1g083290	respiratory burst oxidase-like protein			Medtr2g006170	60S ribosomal protein L27-1	Medtr4g119390	always EARLY-like protein	Medtr1g029600	receptor-like kinase plant, putative
		Medtr1995s0010	phospholipase A1-Igamma 2	Medtr1g054670	lipase	Medtr3g100860	transport inhibitor response 1 protein			Medtr2g090120	strubbelig receptor family protein	Medtr4g074210	DUF3067 family protein	Medtr3g010180	lorelei-like-GPI-anchored protein
		Medtr3g104950	ultraviolet-B-repressible protein	Medtr1g097840	major intrinsic protein (MIP) family transporter	Medtr5g072400	glutaredoxin family protein			Medtr7g113100	cell cycle checkpoint control RAD9A-like protein	Medtr4g076810	hypothetical protein	Medtr0082s0090	NADH-quinone oxidoreductase protein
		Medtr1g077030	4,5-DOPA dioxygenase extradiol-like protein	Medtr1g073190	hypothetical protein	Medtr1g101500	MATE efflux family protein			Medtr2g030630	translocon outer complex protein	Medtr3g011510	zinc ion-binding protein, putative	Medtr4g105370	LRR receptor-like kinase family protein
		Medtr7g080793	cytochrome protein C	Medtr7g114020	histidine phosphotransfer protein	Medtr3g048280	carbohydrate-binding X8 domain protein			Medtr7g081300	ELMO/CED-12 family protein	Medtr7g022310	sphingosine-1-phosphate lyase	Medtr1g034300	extra-large GTP-binding protein
		Medtr4g127510	OSBP(oxysterol-binding protein)-related protein 4C	Medtr4g029390	Lipid transfer protein	Medtr4g053785	gland-specific fatty acyl-CoA reductase			Medtr7g451340	eukaryotic translation initiation factor 4G-like protein	Medtr7g108590	TPR repeat protein	Medtr1g019760	catalytic/protein phosphatase type 2C
		Medtr3g070100	sedoheptulose-1,7-bisphosphatase	Medtr4g101630	soluble acid invertase FRUCT2	Medtr6g015020	biotin carboxyl carrier acetyl-CoA carboxylase			Medtr2g026010	F-box and associated interaction domain protein	Medtr3g106410	neurochondrin protein	Medtr1g099320	chitinase
		Medtr6g008530	cytochrome P450 family protein	Medtr4g065017	myb transcription factor	Medtr1g073170	myb transcription factor			Medtr6g065070	histone deacetylation protein Rxt3	Medtr4g076600	porphobilinogen deaminase	Medtr4g079140	seven transmembrane MLO family protein
		Medtr3g114850	plastocyanin	Medtr2g437660	glycosyltransferase family 92 protein	Medtr4g108100	hypothetical protein			Medtr4g071210	kinesin motor catalytic domain protein	Medtr8g104920	F-box SKIP28-like protein	Medtr3g114870	lysine/ornithine decarboxylase
		Medtr5g023040	pentatricopeptide (PPR) repeat protein	Medtr5g054780	plasma-membrane choline transporter family protein	Medtr2g046740	subtilisin-like serine protease			Medtr3g058530	leucyl-tRNA synthetase, putative	Medtr1g085640	myb transcription factor MYB64	Medtr2g038040	transcription factor
		Medtr1g098660	thioredoxin	Medtr4g008010	core-2/I-branching enzyme	Medtr2g016190	DUF688 family protein			Medtr7g023340	ABC transporter B family protein	Medtr1g029440	transmembrane protein, putative	Medtr2g013640	DUF2921 family protein
		Medtr2g103750	transmembrane protein, putative	Medtr7g116420	carboxyl-terminal peptidase	Medtr1g054525	disease resistance response protein			Medtr1g115135	calcium-binding EF hand-like protein	Medtr5g030580	sphingolipid transporter spinster-like protein, putative	Medtr2g015370	calmodulin-binding protein
		Medtr6g445490	transmembrane protein, putative	Medtr4g094488	reticuline oxidase-like protein	Medtr8g070650	DUF1639 family protein			Medtr1g048030	guanine nucleotide-binding-like protein	Medtr4g015010	transmembrane protein, putative	Medtr7g093950	gibberellin receptor GID1c-like protein
		Medtr5g040600	transmembrane protein, putative	Medtr1g068965	40S ribosomal S9-like protein	Medtr2g095710	serine carboxypeptidase-like protein			Medtr8g063550	plant NAC domain protein	Medtr7g102180	phosphoadenosine phosphosulfate reductase family protein	Medtr1g066710	cationic peroxidase
		Medtr8g022300	dormancy/auxin associated protein	Medtr4g050170	fasciclin-like arabinogalactan protein 16 precursor	Medtr4g081380	thioredoxin			Medtr3g077860	ataxia telangiectasia mutated protein, putative	Medtr7g067340	group 1 family glycosyltransferase	Medtr1g097080	hypothetical protein
		Medtr4g124360	divergent CCT motif protein	Medtr4g120770	60S ribosomal L14-like protein	Medtr5g035665	DUF1262 family protein			Medtr1g081000	Serine/Threonine-kinase Nek4	Medtr2g438440	ankyrin repeat plant-like protein	Medtr2g075250	LRR receptor-like kinase
		Medtr2g070060	glutathione S-transferase, amino-terminal domain protein	Medtr1g013760	WRKY family transcription factor	Medtr7g032660	sieve element occlusion protein			Medtr3g112090	60S ribosome subunit biogenesis NIP7-like protein	Medtr1g041390	chlorophyllase enzyme	Medtr7g092730	polygalacturonase inhibitor protein
		Medtr4g078390	O-acyltransferase WSD1-like protein	Medtr5g019900	polyol transporter-like protein, putative	Medtr5g062700	AP2 domain class transcription factor			Medtr3g085330	HCP family protein with MYND-type zinc finger protein	Medtr6g007760	nodulin MtN21/EamA-like transporter family protein	Medtr8g021190	DUF1677 family protein
		Medtr6g023580	hypothetical protein	Medtr2g062920	ATP-citrate synthase alpha chain protein	Medtr5g027510	ERD (early-responsive to dehydration stress) family protein			Medtr4g100550	homeobox associated leucine zipper protein	Medtr2g010460	nicotiana tabacum ORF protein	Medtr6g088670	ABC transporter B family protein
		Medtr4g100600	2OG-Fe(II) oxygenase family oxidoreductase	Medtr1g026540	3-beta-hydroxy-delta5-steroid dehydrogenase	Medtr4g007770	AP2-type transcription factor			Medtr7g103030	tonoplast intrinsic protein	Medtr2g073190	sodium bile acid symporter family protein	Medtr3g019360	plant U-box protein, putative
		Medtr8g062790	IAA-amino acid hydrolase ILR1-like protein	Medtr3g108310	hypothetical protein	Medtr3g467420	glutathione S-transferase, amino-terminal domain protein			Medtr1g100810	C2H2-like zinc finger protein, putative	Medtr8g013660	zinc finger, C3HC4 type (RING finger) protein	Medtr4g066640	glycoside hydrolase family 1 protein
		Medtr4g080020	F-box protein MAX2	Medtr7g084590	syntaxin of plants protein	Medtr3g462400	histone H4 domain protein			Medtr1g103830	RING/FYVE/PHD zinc finger protein, putative	Medtr1g098900	trihelix transcription factor GT-like protein	Medtr2g040910	LRR receptor-like kinase
		Medtr4g120410	catalytic/protein phosphatase type 2C	Medtr2g104940	major intrinsic protein (MIP) family transporter	Medtr3g087780	eukaryotic aspartyl protease family protein			Medtr6g011800	ATP-dependent RNA helicase SUPV3L1	Medtr7g070210	MATE efflux family protein	Medtr7g015870	substrate carrier family protein
		Medtr7g109460	RING/FYVE/PHD zinc finger protein	Medtr6g021530	GDSL-like lipase/acylhydrolase	Medtr3g061440	histone H4 domain protein			Medtr5g065490	transport inhibitor response protein, putative	Medtr8g107410	ATP-binding ABC transporter	Medtr2g022960	hypothetical protein
		Medtr5g070030	NAD(P)H:quinone oxidoreductase, type IV protein	Medtr2g090710	LRR receptor-like kinase family protein	Medtr4g094302	NAC transcription factor-like protein			Medtr7g099220	receptor-like Serine/Threonine-kinase ALE2	Medtr7g077120	AT hook motif DNA-binding family protein	Medtr4g129010	tyrosine kinase family protein
		Medtr4g010140	post-illumination chlorophyll fluorescence increase	Medtr6g015880	COBRA-like protein 2 precursor	Medtr5g081040	integral membrane Yip1 family protein			Medtr8g063500	core histone H2A/H2B/H3/H4	Medtr8g092050	violaxanthin de-epoxidase-like protein	Medtr2g059890	rhodanese/cell cycle control phosphatase superfamily protein
		Medtr1g115740	light-harvesting complex I chlorophyll A/B-binding protein	Medtr1g079520	LRR receptor-like kinase	Medtr5g064340	phosphate-responsive 1 family protein			Medtr4g078860	homeodomain transcriptional regulator	Medtr8g066820	PLATZ transcription factor family protein	Medtr3g027250	LRR and NB-ARC domain disease resistance protein
		Medtr1g103150	acetyltransferase (GNAT) domain protein	Medtr1g059290	complex I subunit	Medtr1g080210	light-dependent short hypocotyls protein			Medtr7g103210	E3 ubiquitin-protein ligase	Medtr5g018010	upstream activation factor subunit UAF30, putative	Medtr5g009500	substrate carrier family protein
		Medtr6g014585	hypothetical protein	Medtr8g039540	aspartic proteinase nepenthesin-like protein	Medtr8g028040	serine acetyltransferase			Medtr4g055610	transmembrane amino acid transporter family protein	Medtr8g069390	phosphate transporter 2-1	Medtr2g040510	MAP kinase kinase
		Medtr1g067320	transmembrane protein, putative	Medtr2g047875	charged multivesicular body protein	Medtr1g088885	phototropic-responsive NPH3 family protein			Medtr5g088200	LA-related protein 2 LA RNA-binding domain protein	Medtr5g068050	ABC1 family kinase	Medtr4g117390	endo-1,3-1,4-beta-D-glucanase-like protein
		Medtr7g096120	phospholipase A1	Medtr4g062410	60S ribosomal L35-like protein	Medtr6g072010	type I inositol-1,4,5-trisphosphate 5-phosphatase			Medtr4g011610	DUF2921 family protein	Medtr1g040725	acylamino-acid-releasing enzyme, putative	Medtr2g450870	LRR receptor-like kinase family protein
		Medtr3g107397	chaperon protein P139, putative	Medtr4g101950	translation factor EF-1 alpha-like protein	Medtr5g037410	tyrosine kinase family protein			Medtr1g035130	splicing factor U2af small subunit A-like protein	Medtr1g106550	ATP-dependent Clp protease proteolytic protein	Medtr2g016220	myb-like DNA-binding domain, shaqkyf class protein
		Medtr2g097900	aluminum-activated citrate transporter	Medtr7g101395	phenylalanine ammonia-lyase-like protein	Medtr8g071000	Sec14p-like phosphatidylinositol transfer family protein			Medtr3g082140	transmembrane 9 family protein	Medtr1g076310	30S ribosomal S16-like protein	Medtr1g040195	benzyl alcohol O-benzoyltransferase
		Medtr8g015040	LRR receptor-like kinase plant	Medtr7g091450	transmembrane protein, putative	Medtr4g102380	myb transcription factor			Medtr1g072780	PWWP domain protein	Medtr8g095090	MACPF domain protein	Medtr8g078940	wall associated kinase-like protein
		Medtr7g093490	thioredoxin	Medtr7g076650	NADP-dependent malic enzyme	Medtr6g012730	cystathionine gamma-synthase			Medtr7g083585	hypothetical protein	Medtr7g108300	peptide chain release factor 1	Medtr8g073560	Serine/Threonine-kinase Cx32, related protein
		Medtr3g084990	transmembrane protein, putative	Medtr3g102670	lipase	Medtr1g026740	peptide/nitrate transporter plant			Medtr7g026740	regulation of nuclear pre-mRNA domain protein	Medtr2g028000	histidine phosphatase family (branch 1) protein	Medtr4g121080	COBRA-like protein 7 precursor
		Medtr3g013980	VQ motif protein	Medtr1g082920	kinesin motor domain protein	Medtr4g123583	cation/H+ exchanger 3			Medtr8g022050	nucleolysin TIAR-like protein	Medtr8g089980	tRNA (cytosine(34)-C(5))-methyltransferase-like protein	Medtr2g041600	Mps one binder kinase activator-like protein 1A
		Medtr1g079763	plant/MNJ8-150 protein	Medtr2g102080	late embryogenesis abundant protein	Medtr2g104050	signal recognition particle 54 kDa protein			Medtr3g058500	bromo adjacent-like domain protein	Medtr1g099480	P-loop nucleoside triphosphate hydrolase superfamily protein	Medtr1g014220	folate/biopterin transporter
		Medtr5g090740	AAA domain protein	Medtr4g007830	Ulp1 protease family, carboxy-terminal domain protein	Medtr7g065220	RHO guanyl-nucleotide exchange factor			Medtr3g081310	PPR containing plant protein	Medtr4g070060	transcription termination factor family protein	Medtr8g024560	D-arabinono-1,4-lactone oxidase-like protein
		Medtr2g100350	inorganic pyrophosphatase	Medtr1g011470	carboxy-terminal domain cyclin	Medtr8g024340	granule bound starch synthase			Medtr5g037020	UPF0392 RCOM-like protein	Medtr4g132780	heat shock protein 70 (HSP70)-interacting protein, putative	Medtr5g053920	AP2/ERF and B3 domain transcription factor
		Medtr7g116360	polyubiquitin 3	Medtr1g016490	BEL1-like homeodomain protein	Medtr2g043850	flavin-binding monooxygenase-like protein			Medtr2g036860	actin filament bundling protein P-115-ABP	Medtr7g007320	mannose-6-phosphate isomerase	Medtr1g116890	cytochrome P450 family protein
		Medtr7g079520	Grx4 family monothiol glutaredoxin	Medtr5g010830	MATE efflux family protein	Medtr1g046480	TMS membrane protein/tumor differentially protein			Medtr5g097870	transducin/WD-like repeat-protein	Medtr4g033235	26S proteasome regulatory particle triple-A ATPase protein	Medtr7g096530	LOB domain protein
		Medtr1g019360	cold regulated protein, putative	Medtr3g115120	DUF630 family protein	Medtr7g099610	histone H4 domain protein			Medtr3g110240	casein kinase I-like protein	Medtr1g017170	ERD (early-responsive to dehydration stress) family protein	Medtr2g033820	WRKY family transcription factor
		Medtr7g082660	plastid movement impaired-like protein	Medtr7g101170	vacuolar (H+)-ATPase G subunit	Medtr8g017100	DUF4228 domain protein			Medtr4g061700	DNA-directed RNA polymerase I protein	Medtr5g016540	ADP-ribosylation factor-like protein A1D	Medtr3g094320	adenine/guanine permease AZG2-like protein
		Medtr8g023100	hypothetical protein	Medtr7g093200	microsomal omega-3 fatty acid desaturase	Medtr3g105470	DNA cross-link repair protein pso2/SNM1, putative			Medtr5g026400	clathrin-binding protein	Medtr5g046750	plant/F4N2-9 protein, putative	Medtr7g056667	G-type lectin S-receptor-like Serine/Threonine-kinase
		Medtr5g080450	ribulose bisphosphate carboxylase/oxygenase activase	Medtr4g115690	hypothetical protein	Medtr5g016520	RP/EB family microtubule-associated protein			Medtr4g106590	two-component response regulator ARR3-like protein	Medtr3g115240	DUF760 family protein	Medtr3g092490	RNA-binding (RRM/RBD/RNP motif) family protein
		Medtr1g069200	cytochrome P450 family 72 protein	Medtr4g094782	hypothetical protein	Medtr7g018290	S-adenosylmethionine decarboxylase proenzyme			Medtr2g014770	auxin response factor 3	Medtr8g031450	glycosyltransferase family 90 protein	Medtr4g121020	two-component response regulator ARR2-like protein
		Medtr1g025430	heat shock protein 81-2	Medtr0258s0040	ELMO/CED-12 family protein	Medtr1g096000	PIN domain protein			Medtr3g102220	papain family cysteine protease	Medtr7g114660	plant/F20D21-34 protein	Medtr4g013240	solute carrier family 40 protein
		Medtr2g083920	DnaJ heat shock amino-terminal domain protein	Medtr1g062980	four ACT domain ACT domain protein which protein	Medtr7g109790	galactinol-raffinose galactosyltransferase			Medtr3g091610	VAMP-like protein, putative	Medtr4g108800	ribulose-phosphate 3-epimerase	Medtr3g023720	soluble N-ethylmaleimide-sensitive factor adaptor protein
		Medtr5g027870	disease resistance protein (CC-NBS-LRR class) family protein	Medtr2g091175	Pmr5/Cas1p GDSL/SGNH-like acyl-esterase family protein	Medtr1g034060	gibberellin 2-beta-dioxygenase			Medtr7g117060	CMP-sialic acid transporter, putative	Medtr7g096170	magnesium transporter MRS2-like protein	Medtr7g079320	LysM type receptor kinase
		Medtr3g070860	leucoanthocyanidin dioxygenase-like protein	Medtr5g033300	ribose-phosphate pyrophosphokinase	Medtr5g010590	carboxy-terminal region remorin			Medtr8g079485	60S ribosomal protein L38A	Medtr8g080940	PPR containing plant-like protein	Medtr1g112200	germin family 1 protein
		Medtr2g045050	acyl-CoA thioesterase	Medtr7g053500	glucan endo-1,3-beta-glucosidase-like protein	Medtr8g031000	bestrophin-like protein			Medtr4g129820	UDP-D-glucuronate 4-epimerase	Medtr2g097410	GRAS family transcription factor	Medtr1g008380	indole-3-pyruvate monooxygenase
		Medtr4g032905	plant/F12K8-2 protein, putative	Medtr7g092050	G-type lectin S-receptor-like Serine/Threonine-kinase	Medtr7g098170	breast cancer susceptibility protein, putative			Medtr3g115250	pre-rRNA-processing TSR1-like protein	Medtr7g088740	4-alpha-glucanotransferase DPE2	Medtr4g123020	plant gibberellin 2-oxidase
		Medtr5g030950	serine hydroxymethyltransferase	Medtr7g072000	alpha-soluble NSF attachment protein	Medtr5g031000	MADS-box transcription factor			Medtr8g101490	isoamylase-type starch debranching enzyme	Medtr6g033335	tetraspanin family protein	Medtr3g099620	basic helix loop helix (BHLH) DNA-binding family protein
		Medtr1g023140	thioredoxin H-type 1 protein	Medtr1g115285	CASP-like protein	Medtr1g090310	transducin/WD-like repeat-protein			Medtr3g041700	hydroxymethylglutaryl-CoA lyase	Medtr4g065980	hypothetical protein	Medtr8g106520	transmembrane protein, putative
		Medtr5g071540	RNA-binding (RRM/RBD/RNP motif) family protein	Medtr8g463790	Pmr5/Cas1p GDSL/SGNH-like acyl-esterase family protein	Medtr2g054380	plant-specific domain TIGR01570 family protein			Medtr3g005360	deoxyribonucleoside kinase	Medtr4g099180	MORN repeat protein	Medtr3g435740	NB-ARC domain disease resistance protein, putative
		Medtr2g064310	ZIP zinc/iron transport family protein	Medtr8g074540	regulator of Vps4 activity in the MVB pathway protein	Medtr8g099430	core histone H2A/H2B/H3/H4			Medtr8g018150	nucleolar GTP-binding-like protein	Medtr8g097290	heat shock transcription factor 8, putative	Medtr4g094412	WRKY family transcription factor
		Medtr2g086660	senescence regulator	Medtr1g054285	homeobox associated leucine zipper protein	Medtr2g436900	C2 domain protein			Medtr5g018850	histone-lysine N-methyltransferase SUVR5-like protein	Medtr8g043480	inositol polyphosphate 5-phosphatase I	Medtr4g107730	SPFH/band 7/PHB domain membrane-associated family protein
		Medtr7g112620	epoxide hydrolase	Medtr1g011800	plant/F18G18-200 protein	Medtr7g073200	RING-H2 finger protein ATL1L			Medtr5g069410	calcium ion-binding protein	Medtr8g092190	nucleotide/sugar transporter family protein	Medtr7g056510	G-type lectin S-receptor-like Serine/Threonine-kinase
		Medtr5g079600	transmembrane protein, putative	Medtr5g040570	60S ribosomal L34-like protein	Medtr1g069825	G1-like protein			Medtr1g064090	phenylalanine ammonia-lyase-like protein	Medtr5g037380	glutathione S-transferase, amino-terminal domain protein	Medtr5g011050	phospholipase D alpha 1
		Medtr1g061850	FKBP-type peptidyl-prolyl cis-trans isomerase	Medtr5g022670	MID1-complementing activity-like protein	Medtr1g094085	BHLH transcription factor-like protein			Medtr8g042750	histone-lysine N-methyltransferase	Medtr5g028020	plant/F3C3-6 protein	Medtr4g117090	xyloglucanase-specific endoglucanase inhibitor protein
		Medtr4g108800	ribulose-phosphate 3-epimerase	Medtr1g073940	HR-like lesion-inducing protein	Medtr6g027470	transmembrane protein, putative			Medtr4g054980	DNA polymerase epsilon catalytic subunit A	Medtr3g005060	dienelactone hydrolase family protein	Medtr5g020760	isoflavone reductase-like protein
		Medtr2g008970	ICE-like protease (caspase) p20 domain protein	Medtr3g049440	smad/FHA domain protein	Medtr1g072420	xyloglucanase-specific endoglucanase inhibitor protein			Medtr5g004640	histone deacetylase family protein	Medtr4g080100	phospholipase A1	Medtr4g033170	isoflavone-7-O-methyltransferase
		Medtr3g491830	protein phosphatase 2C-like protein	Medtr3g100460	PWWP domain protein	Medtr1g090190	plastocyanin-like domain protein			Medtr8g104410	CHY zinc finger protein	Medtr1g077470	integral membrane protein, putative	Medtr3g024250	epoxide hydrolase
		Medtr3g107310	DUF4050 family protein	Medtr3g101680	vacuolar import/degradation, VID27-like protein	Medtr5g044530	carbohydrate-binding X8 domain protein			Medtr8g093080	duplicated homeodomain protein	Medtr4g129630	fatty acid hydroxylase superfamily protein	Medtr1g082650	heavy-metal-associated domain protein
		Medtr2g090770	proteophosphoglycan-like protein, putative	Medtr3g064560	regulator of chromosome condensation (RCC1) family protein	Medtr3g108190	sulfate transporter-like protein			Medtr1g015120	hypothetical protein	Medtr7g109530	glutamyl endopeptidase, putative	Medtr4g124050	transporter ABC domain protein
		Medtr7g038720	iron-regulated ABC transporter membrane component SufB	Medtr1g040000	PPR containing plant-like protein	Medtr5g014890	homeobox associated leucine zipper protein			Medtr3g082100	Lipid transfer protein	Medtr1g096230	TPR protein	Medtr6g015430	disease resistance protein (TIR-NBS-LRR class)
		Medtr4g108760	NAC transcription factor-like protein	Medtr2g072500	glucan endo-1,3-beta-glucosidase-like protein	Medtr5g083340	dehydration-responsive element-binding protein			Medtr7g007780	armadillo/beta-catenin repeat protein	Medtr6g077860	DNA-binding protein RHL1, putative	Medtr2g039890	hypothetical protein
		Medtr3g064090	cysteine-rich RLK (receptor-like kinase) protein	Medtr1g021855	CAZy family GT8 glycosyltransferase	Medtr2g090865	RAB GTPase-like protein A1D			Medtr2g084285	DUF2146 family protein	Medtr4g083980	lecithine-cholesterol acyltransferase-like protein	Medtr1g037520	transmembrane protein, putative
		Medtr7g092750	BZIP family transcription factor	Medtr2g022950	polyadenylate-binding protein RBP47B	Medtr4g084950	transmembrane protein, putative			Medtr3g087700	DUF581 family protein	Medtr7g095170	senescence-associated protein SAG102	Medtr8g022300	dormancy/auxin associated protein
		Medtr3g115180	transmembrane protein, putative	Medtr1g066380	cationic peroxidase	Medtr4g069960	adenylyl cyclase-associated protein			Medtr6g080470	cyclin-dependent kinase	Medtr6g069470	calcium-dependent ARF-type GTPase activating family protein	Medtr8g072260	cytochrome P450 family ABA 8'-hydroxylase
		Medtr1g017500	hypothetical protein	Medtr4g048580	cytochrome P450 family 71 protein	Medtr7g013100	biotin carboxyl carrier acetyl-CoA carboxylase			Medtr2g082910	amino-terminal region of chorein, A TM vesicle-mediated sorter	Medtr3g031220	WRKY transcription factor	Medtr7g068780	temperature-sensitive omega-3 fatty acid desaturase
		Medtr8g107430	transmembrane protein, putative	Medtr2g086790	late embryogenesis abundant protein	Medtr4g128750	CAP, cysteine-rich secretory protein, antigen 5			Medtr8g088510	carboxyl-terminal peptidase	Medtr8g092170	alkaline/neutral invertase	Medtr4g083960	phosphate transporter
		Medtr8g088560	UDP-glucosyltransferase family protein	Medtr3g068035	AT hook motif DNA-binding family protein	Medtr3g104570	IQ calmodulin-binding motif protein			Medtr1g034360	long-chain fatty acyl CoA ligase	Medtr3g092140	aldo/keto reductase family oxidoreductase	Medtr4g107370	P-loop nucleoside triphosphate hydrolase superfamily protein
		Medtr3g467560	salicylic acid carboxyl methyltransferase	Medtr6g093010	complex I subunit	Medtr4g086020	ferredoxin-nitrite reductase			Medtr3g084090	UDP-D-glucuronate 4-epimerase	Medtr3g089890	thylakoid lumenal 298 kDa protein	Medtr3g088440	NRAMP metal ion transporter 6
		Medtr5g047390	receptor-like protein	Medtr3g108290	DUF581 family protein	Medtr4g009960	eukaryotic translation initiation factor 3 subunit			Medtr1g094165	microtubule organization protein	Medtr5g019600	Xaa-pro aminopeptidase P	Medtr7g080230	eukaryotic aspartyl protease family protein
		Medtr8g107380	protection of telomeres 1a protein	Medtr2g445230	DNA repair Rad51-like protein	Medtr2g009630	COPI associated protein			Medtr4g094932	F-box protein SKIP2	Medtr6g035315	transcription factor	Medtr8g080520	cytochrome P450 family 78 protein
		Medtr5g033230	glutamate-glyoxylate aminotransferase	Medtr1g017700	phytosulfokine precursor protein	Medtr3g096690	RNA polymerase II transcriptional coactivator			Medtr2g084630	DNA/RNA helicase	Medtr1g046250	coenzyme F420-reducing hydrogenase, beta subunit	Medtr2g032030	WRKY family transcription factor
		Medtr8g035680	cytochrome P450 family protein	Medtr2g089170	dehydration-responsive element-binding protein	Medtr1g028330	glucosamine-6-phosphate isomerase/6-phosphogluconolactonase			Medtr8g006955	glycyl-tRNA synthetase alpha chain/beta chain	Medtr1g097270	integral membrane protein, putative	Medtr6g016795	glycoside hydrolase family 81 protein
		Medtr4g034790	cytochrome B(amino-terminal)/b6/petB protein	Medtr6g037540	polypyrimidine tract-binding-like protein	Medtr1g007880	ABIL1-like protein			Medtr6g034195	pyruvate kinase family protein	Medtr8g432620	methyltransferase	Medtr4g117250	zinc finger, C3HC4 type (RING finger) protein
		Medtr4g007080	NDH-dependent cyclic electron flow protein	Medtr1g088480	UDP-glucuronic acid decarboxylase-like protein	Medtr4g072780	nutrient reservoir protein, putative			Medtr2g035070	drought-induced protein	Medtr0318s0020	DUF3475 domain protein	Medtr5g098170	caffeic acid O-methyltransferase
		Medtr4g070340	allergenic isoflavone reductase-like protein Bet protein	Medtr8g080180	carboxy-terminal region remorin	Medtr3g107090	hypothetical protein			Medtr4g023400	disease resistance protein (TIR-NBS-LRR class)	Medtr4g091530	octicosapeptide/phox/Bem1p (PB1) domain protein	Medtr1g090320	E3 ubiquitin-protein ligase LIN-like protein, putative
		Medtr3g115370	catalase heme-binding enzyme	Medtr4g102790	GRAS family transcription factor	Medtr6g015995	pollen Ole e I family allergen			Medtr1g028580	plastid division PDV1-like protein, putative	Medtr6g042240	type I inositol-1,4,5-trisphosphate 5-phosphatase	Medtr7g109550	Pmr5/Cas1p GDSL/SGNH-like acyl-esterase family protein
		Medtr6g051780	transmembrane protein, putative	Medtr4g100550	homeobox associated leucine zipper protein	Medtr7g100590	AP2 domain transcription factor			Medtr4g108570	nucleosome/chromatin assembly factor group protein	Medtr1g041890	peptide chain release factor, putative	Medtr1g076650	EF hand calcium-binding family protein
		Medtr7g099950	hypothetical protein	Medtr4g104430	centromere protein X	Medtr5g071360	asparagine synthetase [glutamine-hydrolyzing] protein			Medtr2g017915	GDSL-like lipase/acylhydrolase	Medtr1g031930	jasmonate zim-domain protein	Medtr4g025730	pectinesterase/pectinesterase inhibitor
		Medtr4g120800	phosphoglucomutase, putative	Medtr3g010800	transmembrane protein, putative	Medtr4g089020	cytochrome P450 family 71 protein			Medtr3g058990	RNA recognition motif	Medtr3g086040	plant/F12A21-30 protein, putative	Medtr1g105850	salt stress response/antifungal domain protein
		Medtr3g068150	thylakoid lumenal 15 kDa protein	Medtr3g062500	LRR receptor-like kinase	Medtr3g065080	Avr9/Cf-9 rapidly elicited protein			Medtr3g071620	DEAD-box ATP-dependent RNA helicase-like protein	Medtr1g107485	Na+/H+ antiporter	Medtr2g088940	transferring glycosyl group transferase
		Medtr4g050850	cytochrome b559 subunit alpha	Medtr2g019640	cytochrome P450 family monooxygenase	Medtr2g023540	5'-adenylylsulfate reductase			Medtr1g085130	flap endonuclease 1-A	Medtr1g096340	transcription termination factor family protein	Medtr2g006150	TCP family transcription factor
		Medtr3g104980	DnaJ heat shock amino-terminal domain protein, putative	Medtr8g104490	calmodulin-binding-like protein	Medtr4g109450	ATP-dependent chaperone ClpB			Medtr2g006570	serine hydroxymethyltransferase	Medtr5g042520	plant/M4I22-120 protein, putative	Medtr5g007550	cytochrome P450 family 71 protein
		Medtr4g124930	DUF581 family protein	Medtr4g021520	1-O-acylglucose:anthocyanin acyltransferase	Medtr4g094518	FAD-binding berberine family protein			Medtr5g096540	60S ribosomal protein L26-1	Medtr7g033405	M48 family peptidase	Medtr8g102270	DUF1005 family protein
		Medtr2g049790	CBL-interacting kinase	Medtr4g088150	core histone H2A/H2B/H3/H4	Medtr1g008990	BZIP transcription factor			Medtr2g043250	auxin response factor 2	Medtr3g117600	ribosome-binding factor A	Medtr4g094775	cytochrome P450 family 81 protein
		Medtr2g082580	oxygen-evolving enhancer protein	Medtr2g072520	receptor-like kinase	Medtr8g026680	Rac GTPase activating protein			Medtr1g031150	nudix hydrolase-like protein	Medtr3g074050	Sec14p-like phosphatidylinositol transfer family protein	Medtr1g050322	thioredoxin
		Medtr2g023010	hypothetical protein	Medtr2g033380	hypothetical protein	Medtr2g072790	caffeic acid O-methyltransferase			Medtr4g103790	NOP56-like pre RNA processing ribonucleoprotein	Medtr2g034500	WD40/YVTN repeat containing domain-containing protein	Medtr3g085710	WRKY transcription factor-like protein
		Medtr5g037880	potyviral capsid protein interacting protein	Medtr4g068560	hypothetical protein	Medtr3g464550	PHD zinc finger protein			Medtr4g120740	transducin family protein/WD-40 repeat protein	Medtr8g027585	importin subunit alpha-like protein	Medtr4g051622	pyridine nucleotide-disulfide oxidoreductase family protein
		Medtr5g083690	early response-like dehydration-protein	Medtr0212s0040	ATP synthase F1, alpha subunit	Medtr7g079010	WRKY family transcription factor			Medtr2g064880	zinc ion-binding protein	Medtr3g466200	anionic peroxidase swpb3 protein	Medtr5g020860	hypothetical protein
		Medtr5g076010	PPR containing plant protein	Medtr5g027020	histone-lysine N-methyltransferase	Medtr8g063940	spermidine synthase			Medtr1g094740	lysine-specific demethylase ELF6-like protein, putative	Medtr4g115970	vacuolar H+-translocating inorganic pyrophosphatase	Medtr8g011280	LRR and NB-ARC domain disease resistance protein
		Medtr2g103280	biotin carboxyl carrier acetyl-CoA carboxylase	Medtr7g069950	40S ribosomal S4-like protein	Medtr3g070850	double Clp-N motif P-loop nucleoside triphosphate hydrolase superfamily protein			Medtr4g024630	plastid transketolase	Medtr4g127710	plasma membrane H+-ATPase	Medtr5g019040	Nod-factor receptor 5, putative
		Medtr0004s0440	peroxisomal biogenesis factor 11 family protein	Medtr3g107950	TIFY-like protein	Medtr1g069750	ABC transporter family I protein, SmABCI protein			Medtr5g084790	GDSL-like lipase/acylhydrolase	Medtr5g097320	heat shock protein 81-2	Medtr2g084855	phytosulfokine precursor protein
		Medtr1g014210	phospholipid hydroperoxide glutathione peroxidase	Medtr3g046330	3-hydroxyisobutyryl-CoA hydrolase-like protein	Medtr4g104470	31 kDa ribonucleoprotein			Medtr1g012370	AFG1-family ATPase	Medtr1g026380	prolyl oligopeptidase-like protein	Medtr1g015910	fructan exohydrolase
		Medtr6g038940	receptor-like protein	Medtr7g058930	male sterility MS5 family protein	Medtr5g020600	laccase/diphenol oxidase family protein			Medtr7g116425	translational activator GCN1-like protein	Medtr3g114850	plastocyanin	Medtr1g112840	serine/threonine phosphatase family, 2C domain protein
		Medtr3g464770	fructose-6-phosphate-2-kinase/fructose-2, 6-bisphosphatase	Medtr1g106005	tubulin beta-1 chain	Medtr4g013300	SEC14 cytosolic factor family protein			Medtr0044s0180	peptidyl serine alpha-galactosyltransferase	Medtr8g015660	ubiquitin carboxyl-terminal hydrolase	Medtr3g063310	late embryogenesis abundant hydroxyproline-rich glycoprotein
		Medtr3g109972	Avr9/Cf-9 rapidly elicited protein, putative	Medtr1g076500	DUF506 family protein	Medtr6g087760	DUF4378 domain protein			Medtr1g073010	Obg family GTPase CgtA	Medtr2g034960	B-type response regulator	Medtr3g103460	AP2-like ethylene-responsive transcription factor
		Medtr4g095660	acetamidase/formamidase, putative	Medtr4g094525	fatty acid 2-hydroxylase-like protein	Medtr2g013680	transmembrane protein, putative			Medtr1g418545	acyl-CoA-binding domain protein	Medtr8g100040	ATP-dependent Clp protease ATP-binding subunit	Medtr0113s0040	F-box protein
		Medtr3g111870	cytosolic purine 5-nucleotidase	Medtr5g037960	hypothetical protein	Medtr4g078230	glycoside hydrolase family 5 protein			Medtr2g093500	thioredoxin domain protein	Medtr1g094680	arsenical pump-driving ATPase-like protein	Medtr5g014640	basic helix loop helix (bHLH) DNA-binding family protein
		Medtr8g028525	hypothetical protein	Medtr1g052425	LRR receptor-like kinase	Medtr8g027860	WRKY family transcription factor			Medtr5g095820	aicarft/IMPCHase bienzyme family protein	Medtr8g098845	MAP kinase	Medtr5g048550	2OG-Fe(II) oxygenase family oxidoreductase
		Medtr5g083530	prephenate dehydrogenase	Medtr6g084590	hypothetical protein	Medtr4g115620	sucrose-phosphate synthase family protein			Medtr8g083290	flavonoid glucosyltransferase	Medtr1g072270	FZO-like protein	Medtr3g118020	plant phospholipase-like protein
		Medtr8g040630	transcription factor IIB	Medtr4g092140	kinesin motor catalytic domain protein	Medtr2g037970	hypothetical protein			Medtr3g005430	40S ribosomal S9-like protein	Medtr4g074370	integral membrane single C2 domain protein	Medtr7g117310	cyclic nucleotide-gated ion channel-like protein
		Medtr4g132360	glycine cleavage system T protein	Medtr4g104240	GDSL-like lipase/acylhydrolase	Medtr2g063510	DNA-3-methyladenine glycosylase I			Medtr5g080650	pattern formation protein GNOM protein	Medtr7g029325	ribosomal protein S21	Medtr1g114270	DUF810 family protein
		Medtr7g079530	haloacid dehalogenase-like hydrolase family protein	Medtr3g105530	plant organelle RNA recognition domain protein	Medtr3g079330	homoserine dehydrogenase			Medtr7g085120	Nod factor-binding lectin-nucleotide phosphohydrolase	Medtr6g015770	transmembrane protein, putative	Medtr1g093600	AP2/ERF and B3 domain transcription factor
		Medtr8g066450	fructose-6-phosphate-2-kinase/fructose-2, 6-bisphosphatase	Medtr7g111770	hypothetical protein	Medtr6g085010	aspartic protease in GUARD CELL-like protein			Medtr4g010565	DEAD-box ATP-dependent RNA helicase-like protein	Medtr5g076180	NBS1-like protein	Medtr4g021725	metallothionein
		Medtr2g041620	acyl-CoA N-acyltransferase (NAT) superfamily protein	Medtr3g064420	long-chain acyl-CoA synthetase	Medtr7g089905	transmembrane amino acid transporter family protein			Medtr8g077940	GRAS family transcription factor	Medtr7g028350	WRKY transcription factor-like protein, putative	Medtr2g070310	nicotianamine synthase
		Medtr3g051190	folate/biopterin transporter	Medtr3g098620	RNA recognition motif 1 in plant MEI2-like protein	Medtr4g075110	cytochrome P450 family protein			Medtr3g091180	plant/T32M21-140 protein	Medtr2g006290	2Fe-2S ferredoxin superfamily protein	Medtr4g087300	BHLH transcription factor-like protein
		Medtr2g019530	inwardly rectifying potassium channel subunit	Medtr5g075450	cytochrome P450 family cinnamate 4-hydroxylase	Medtr8g075330	glycoside hydrolase family 38 protein			Medtr4g035100	TATA-binding protein associated factor-like protein	Medtr1g082900	DUF1995 domain protein	Medtr8g074920	receptor-like kinase theseus protein
		Medtr7g033230	Pmr5/Cas1p GDSL/SGNH-like acyl-esterase family protein	Medtr5g027580	ribosomal protein S13P/S18e	Medtr2g016230	RmlC-type cupin			Medtr4g006730	major intrinsic protein (MIP) family transporter	Medtr4g089170	alpha/beta hydrolase family protein	Medtr7g098300	drug resistance transporter-like ABC domain protein
		Medtr7g102330	four ACT domain ACT domain protein which protein	Medtr3g099080	squamosa promoter-binding 13A-like protein	Medtr4g128670	myb transcription factor			Medtr7g445390	zinc ion-binding protein	Medtr3g077890	DUF1645 family protein	Medtr4g128930	zinc finger constans-like protein
		Medtr5g071900	fructose-6-phosphate-2-kinase/fructose-2, 6-bisphosphatase	Medtr4g094465	DNA polymerase delta subunit 4	Medtr2g015790	ribosomal protein L34			Medtr8g080490	exostosin-like protein	Medtr1g054070	plastid lipid-associated protein	Medtr3g007630	S-locus lectin kinase family protein
		Medtr4g071010	transmembrane protein, putative	Medtr7g095890	DUF4378 domain protein	Medtr1g050472	ribonucleoside-diphosphate reductase small chain			Medtr7g017100	auxin transporter BIG	Medtr7g114070	stress regulated protein	Medtr4g057270	transcription factor
		Medtr2g010590	CAP, cysteine-rich secretory protein, antigen 5	Medtr1g033100	pollen protein Ole E I-like protein	Medtr3g099500	isoamylase-type starch debranching enzyme			Medtr5g099070	niemann-pick C1-like protein	Medtr7g110060	glycogen synthase kinase	Medtr3g087870	hypothetical protein
		Medtr2g088390	APO RNA-binding protein	Medtr1g093630	carbohydrate-binding protein of the ER protein	Medtr2g096660	UDP-glucuronic acid decarboxylase			Medtr1g008990	BZIP transcription factor	Medtr3g098520	electron transporter	Medtr4g104540	cytochrome P450 family 71 protein
		Medtr8g073315	Sel1 repeat protein	Medtr4g086580	P-loop nucleoside triphosphate hydrolase superfamily protein	Medtr6g082480	Chitinase / Hevein / PR-4 / Wheatwin2			Medtr5g082180	60S acidic ribosomal protein P0-1	Medtr7g007260	monoglyceride lipase	Medtr8g090270	MFS transporter
		Medtr1g018030	acyl-CoA N-acyltransferase domain protein	Medtr3g106140	armadillo/beta-catenin-like repeat protein	Medtr1g012620	myosin heavy chain-like protein			Medtr1g060790	Serine/Threonine-kinase KIPK-like protein	Medtr1g086820	PPR containing plant protein	Medtr1g080990	MtN26
		Medtr3g067935	double-strand telomere-binding protein, putative	Medtr8g075950	chalcone-flavanone isomerase family protein	Medtr5g082580	phosphoinositide-specific phospholipase C family protein			Medtr1g019150	polyadenylate-binding protein	Medtr5g030020	RNA-binding (RRM/RBD/RNP motif) family protein	Medtr7g024500	isoflavone-7-O-methyltransferase
		Medtr3g102470	F-box GID2-like protein	Medtr7g101130	peptide upstream ORF protein, putative	Medtr2g015870	armadillo/beta-catenin-like repeat protein, putative			Medtr5g089110	F-box plant-like protein	Medtr8g099425	transmembrane protein, putative	Medtr3g084930	MACPF domain protein
		Medtr1g102370	transcription factor	Medtr4g074080	receptor-like kinase	Medtr1g031790	2,4-dihydroxyhept-2-ene-1,7-dioic acid aldolase, putative			Medtr3g113170	polyamine oxidase	Medtr3g020680	50S ribosomal protein L27	Medtr8g024520	RNA-binding (RRM/RBD/RNP motif) family protein
		Medtr2g029370	photosystem I reaction center subunit III	Medtr4g114610	50S ribosomal protein L36	Medtr8g037750	ubiquitin-protein ligase			Medtr4g058650	hypothetical protein	Medtr6g086280	multiprotein bridging factor 1b-like protein	Medtr8g021237	hypothetical protein
		Medtr7g068550	GDSL-like lipase/acylhydrolase	Medtr3g098100	acyl-CoA thioesterase, putative	Medtr5g015720	O-glycosyl hydrolase family 17 protein			Medtr1g072890	RRP12-like protein	Medtr5g094120	cell division FtsZ-like protein	Medtr1g077790	plastocyanin-like domain protein
		Medtr1g108330	transmembrane protein, putative	Medtr5g017090	MAP3K-like kinase	Medtr5g014100	anionic peroxidase swpb3 protein			Medtr2g438400	ankyrin repeat plant-like protein	Medtr2g087890	fatty acid hydroperoxide lyase	Medtr5g073480	exocyst subunit exo70 family protein
		Medtr6g060172	transmembrane protein, putative	Medtr4g096790	ribosomal protein S11	Medtr7g073700	ATP synthase D chain-like protein, putative			Medtr8g092870	plant U-box protein	Medtr4g021755	inactive rhomboid-like protein	Medtr5g036410	matrix metalloproteinase
		Medtr0036s0050	eukaryotic aspartyl protease family protein	Medtr2g009800	U3 small nucleolar RNA-associated-like protein	Medtr2g096100	histone H4 domain protein			Medtr7g077700	RNA polymerase II transcription mediators protein	Medtr8g069850	LAG1 longevity assurance-like protein	Medtr8g103520	ovate transcriptional repressor
		Medtr1g009980	plastid lipid-associated protein	Medtr7g099670	transmembrane protein, putative	Medtr4g485570	polysaccharide biosynthesis protein			Medtr1g098540	60S ribosomal protein L3B	Medtr4g035650	chaperone dnaJ-like protein	Medtr8g079475	hypothetical protein
		Medtr5g088400	tyrosine kinase family protein	Medtr7g085410	GATA type zinc finger transcription factor family protein	Medtr1g070840	single-stranded DNA-binding protein			Medtr1g101620	valyl-tRNA synthetase/valine-tRNA ligase	Medtr4g087250	DNA polymerase I-like protein	Medtr1g035300	hypothetical protein
		Medtr6g014050	UDP-glucosyltransferase family protein	Medtr2g084245	glucuronoxylan glucuronosyltransferase, putative	Medtr5g034500	potassium transporter-like protein			Medtr2g100870	MMS19 nucleotide excision repair-like protein	Medtr8g100120	Mg-protoporphyrin IX methyltransferase	Medtr8g020840	GRAS family transcription factor
		Medtr8g078170	PPR containing plant-like protein	Medtr7g107380	40S ribosomal protein S5-2	Medtr1g071110	2-methyl-6-phytylbenzoquinone methyltranferase			Medtr1g018940	chromosome-associated kinesin KIF4A-like protein	Medtr8g479250	pentameric polyubiquitin	Medtr4g090580	NAD(P)H dehydrogenase B2
		Medtr8g013560	G-type lectin S-receptor-like Serine/Threonine-kinase	Medtr2g016060	Pmr5/Cas1p GDSL/SGNH-like acyl-esterase family protein	Medtr4g084870	auxin efflux carrier family transporter			Medtr2g071620	ubiquitin carboxy-terminal hydrolase	Medtr1g090913	phytol kinase	Medtr6g078450	glycoside hydrolase family 1 protein
		Medtr4g064807	monosaccharide-H+ symporter	Medtr8g063270	cellulose synthase-like protein	Medtr1g048610	ethylene response factor			Medtr1g012980	transporter TRS120	Medtr5g006230	Serine/Threonine-kinase STN7, related protein, putative	Medtr6g027480	transmembrane protein, putative
		Medtr5g026150	LRR receptor-like kinase family protein	Medtr2g027780	zinc finger, C3HC4 type (RING finger) protein	Medtr8g104540	cytoplasmic phosphoglucomutase			Medtr1g055085	TPX2 (targeting protein for Xklp2) family protein	Medtr8g040190	plant/MOJ9-14 protein	Medtr4g120730	polygalacturonase/glycoside hydrolase family protein
		Medtr2g080290	transmembrane protein, putative	Medtr5g010635	pathogenesis-related thaumatin family protein	Medtr8g101670	adenine nucleotide alpha hydrolase-like domain kinase			Medtr8g023670	transmembrane protein, putative	Medtr1g028380	abscisic acid receptor PYL9-like protein	Medtr2g036460	receptor-like kinase
		Medtr4g133870	outward rectifying potassium channel protein	Medtr3g115050	multi-copper oxidase-like protein	Medtr8g076840	transmembrane protein, putative			Medtr5g075240	30S ribosomal protein S9P	Medtr1g014190	protein phosphatase 2C-like protein	Medtr7g102810	cytosine/purine uracil thiamine allantoin permease
		Medtr1g040525	LRR receptor-like kinase family protein	Medtr1g069715	cytochrome P450 family protein	Medtr2g072270	cytochrome P450 family monooxygenase			Medtr4g036815	F-box-like protein	Medtr4g109600	glycerophosphoryl diester phosphodiesterase family protein	Medtr5g013030	transmembrane protein, putative
		Medtr2g021150	F-box protein interaction domain protein	Medtr8g103030	auxin-responsive AUX/IAA family protein	Medtr3g027280	legume lectin beta domain protein			Medtr2g104140	topless-like protein	Medtr6g033010	major intrinsic protein (MIP) family transporter	Medtr8g061880	actin cross-linking protein
		Medtr2g088720	dihydroneopterin aldolase	Medtr2g462000	COBRA-like protein 2 precursor	Medtr1g017020	endo-1,4-beta-xylanase A-like protein			Medtr8g023490	GDP-fucose protein O-fucosyltransferase	Medtr5g068770	lectin-like receptor kinase, putative	Medtr6g015815	malonyl-CoA:isoflavone 7-O-glucoside malonyltransferase
		Medtr5g069710	MYB transcription factor MYB51	Medtr7g006760	no exine formation protein	Medtr7g117280	triacylglycerol lipase			Medtr7g100260	hypothetical protein	Medtr1g086050	preprotein translocase subunit SecA	Medtr0419s0040	disease resistance protein (TIR-NBS-LRR class)
		Medtr7g063270	NAD(P)-binding rossmann-fold protein	Medtr3g116510	glucan endo-1,3-beta-glucosidase-like protein	Medtr6g034230	ABC transporter family protein			Medtr4g011460	plastidic ATP/ADP-transporter-like protein	Medtr1g078090	heavy metal transport/detoxification superfamily protein	Medtr3g090670	myosin heavy chain-like protein
		Medtr1g111570	protein phosphatase 2A regulatory B subunit family protein	Medtr2g088460	hypothetical protein	Medtr1g014700	F-box only protein			Medtr7g077740	phosphatidylinositol N-acetyglucosaminlytransferase subunit P-like protein	Medtr8g098325	GMP synthase [glutamine-hydrolyzing] protein	Medtr8g027620	calcineurin B-like protein 4-1
		Medtr4g039540	hypothetical protein	Medtr4g095370	prolyl 4-hydroxylase alpha-like protein	Medtr5g006070	sugar porter (SP) family MFS transporter			Medtr2g088820	histone-lysine N-methyltransferase	Medtr3g105190	copper-transporting ATPase PAA1, putative	Medtr1g014250	folate/biopterin transporter
		Medtr8g099465	hypothetical protein	Medtr8g494240	myb transcription factor	Medtr4g134210	phototropic-responsive NPH3 family protein			Medtr2g040010	glycylpeptide N-tetradecanoyltransferase	Medtr1g045510	RNA-binding (RRM/RBD/RNP motif) family protein	Medtr8g098915	heavy metal transport/detoxification superfamily protein
		Medtr4g076430	glucan endo-1,3-beta-glucosidase	Medtr1g080320	coatomer protein	Medtr0034s0170	trehalose-6-phosphate synthase			Medtr4g101730	vacuolar processing enzyme	Medtr1g075660	plastid fibrillin	Medtr1g110210	protein phosphatase 2C family protein
		Medtr8g080370	kelch repeat F-box protein	Medtr2g460800	reticulon-like protein B2	Medtr2g037850	subtilisin-like serine protease			Medtr4g116430	elongation factor EF-Tu-like protein	Medtr8g468570	whirly transcription factor	Medtr3g064350	hypothetical protein
		Medtr3g462990	thylakoid soluble phosphoprotein TSP9 protein	Medtr7g117170	UDP-glucosyltransferase family protein	Medtr7g022890	cation diffusion facilitator family transporter			Medtr7g096090	auxin-responsive AUX/IAA family protein	Medtr1g008370	diphthamide biosynthesis protein	Medtr6g463460	tyrosine kinase family protein
		Medtr0040s0110	Sel1 repeat protein	Medtr1g029520	four ACT domain ACT domain protein which protein	Medtr3g071580	multiple inositol polyphosphate phosphatase PhyIIa protein			Medtr2g100640	DNA repair-like proteinRadA	Medtr8g028425	DUF2358 family protein	Medtr2g045360	WRKY family transcription factor
		Medtr4g010270	transmembrane protein, putative	Medtr3g065190	RNA-binding (RRM/RBD/RNP motif) family protein	Medtr7g051940	RAB GTPase-like protein A1D			Medtr5g033960	ubiquitin-40S ribosomal S27a-like protein	Medtr2g045470	CBL-interacting kinase	Medtr6g084710	eukaryotic aspartyl protease family protein
		Medtr8g032700	fructosamine kinase	Medtr1g094145	DUF4050 family protein	Medtr4g058860	nucleotide/sugar transporter family protein			Medtr7g115080	GDP-D-mannose-3,5-epimerase	Medtr4g102230	immature colon carcinoma transcript 1 protein	Medtr8g099035	late embryogenesis abundant protein
		Medtr5g008800	long-chain acyl-CoA synthetase	Medtr7g111030	metal ion-binding protein	Medtr7g080450	lecithin:cholesterol acyltransferase family protein			Medtr2g072160	callose synthase-like protein	Medtr1g059670	chaperone dnaJ-like protein	Medtr2g098520	glycoside hydrolase family 1 protein
		Medtr3g081150	cysteine proteinase superfamily protein	Medtr7g108290	phototropic-responsive NPH3 family protein	Medtr8g009520	UMP-CMP kinase family protein			Medtr2g010980	hypothetical protein	Medtr2g009980	oligopeptide transporter OPT family protein	Medtr3g028720	glycoside hydrolase family 1 protein
		Medtr2g067980	lectin kinase family protein	Medtr5g076950	expansin A1	Medtr2g015560	pyruvate decarboxylase			Medtr3g072870	auxin influx transporter	Medtr3g093430	ABC transporter B family protein	Medtr5g069600	calmodulin-binding receptor-like cytoplasmic kinase
		Medtr7g056090	xyloglucan endotransglucosylase/hydrolase family protein	Medtr4g083590	GDP-fucose protein O-fucosyltransferase	Medtr1g090693	alpha-1,6-glucosidase, pullulanase-type protein			Medtr2g089080	histone-lysine N-methyltransferase ATXR3	Medtr4g005070	high chlorophyll fluorescence phenotype 173 protein	Medtr4g094240	phosphate-responsive 1 family protein
		Medtr1g021642	cysteine-rich receptor-kinase-like protein	Medtr1g098220	ribosomal protein S13P/S18e	Medtr4g101380	peptide/nitrate transporter			Medtr3g073620	myosin heavy chain-like protein, putative	Medtr4g064807	monosaccharide-H+ symporter	Medtr5g027860	disease resistance protein (CC-NBS-LRR class) family protein
		Medtr2g103810	G-type lectin S-receptor-like Serine/Threonine-kinase SD2-5	Medtr7g062310	laccase/diphenol oxidase family protein	Medtr2g034040	phytochrome protein B			Medtr4g028130	AP2/B3 transcription factor family protein	Medtr3g030890	tRNA-dihydrouridine synthase	Medtr2g036380	heavy metal ATPase transporter
		Medtr7g094600	phospholipid hydroperoxide glutathione peroxidase	Medtr2g083180	eukaryotic translation initiation factor SUI1	Medtr2g041170	brevis radix-like protein			Medtr2g018680	60S ribosomal protein L38A	Medtr2g073240	rhamnose biosynthetic-like enzyme	Medtr2g090980	frigida-like protein
		Medtr7g073530	Serine/Threonine kinase domain protein	Medtr8g009710	hypothetical protein	Medtr4g019800	adenine nucleotide alpha hydrolase superfamily protein			Medtr8g012325	40S ribosomal S8-like protein	Medtr3g095010	ABC transporter F family protein	Medtr1g110570	VQ motif protein
		Medtr1g025340	DUF668 family protein	Medtr8g006800	hypothetical protein	Medtr1g047250	voltage-gated potassium channel subunit beta			Medtr8g038990	DNA-directed RNA polymerase	Medtr4g120420	hypothetical protein	Medtr2g088080	L-ascorbate oxidase-like protein
		Medtr6g033295	hypothetical protein	Medtr4g076200	ubiquitin-conjugating enzyme E2	Medtr1g076540	pyruvate kinase family protein			Medtr5g022740	PPR containing plant-like protein	Medtr5g009810	GDT1-like protein	Medtr4g064897	RAB GTPase-like protein A1D
		Medtr4g114600	transmembrane protein, putative	Medtr1g078470	phloem protein	Medtr2g027560	O-glycosyl hydrolase family 17 protein			Medtr4g011880	auxin-responsive AUX/IAA family protein	Medtr4g102280	cytochrome P450 family protein	Medtr3g083580	O-glycosyl hydrolase family 17 protein
		Medtr7g085220	NAC transcription factor-like protein	Medtr8g069315	transmembrane protein, putative	Medtr3g086040	plant/F12A21-30 protein, putative			Medtr1g097460	hypoxanthine-guanine phosphoribosyltransferase	Medtr1g054305	homogentisate phytyltransferase	Medtr7g088350	DHHC-type zinc finger protein
		Medtr1g009640	hypothetical protein	Medtr7g110310	S-adenosylmethionine synthase-like protein	Medtr4g065007	2-oxoglutarate/malate translocator			Medtr5g083490	PRA1 (prenylated RAB acceptor) family protein	Medtr8g464010	hypothetical protein	Medtr3g087270	hypothetical protein
		Medtr3g077030	PB1 domain protein	Medtr2g025180	calcium-binding EF hand protein	Medtr3g013430	choline/ethanolamine kinase			Medtr4g119280	zinc finger C-x8-C-x5-C-x3-H type protein	Medtr4g094130	3,4-dihydroxy-2-butanone 4-phosphate synthase	Medtr2g103490	lactoylglutathione lyase/glyoxalase I family protein
		Medtr1g081550	cytidine/deoxycytidylate deaminase family protein	Medtr7g065660	glutathione S-transferase, amino-terminal domain protein	Medtr7g092570	UV-B-insensitive protein, putative			Medtr1g103100	40S ribosomal protein S3a-1	Medtr5g080450	ribulose bisphosphate carboxylase/oxygenase activase	Medtr3g055120	pathogenesis-related protein bet V I family protein
		Medtr3g034160	galactose oxidase	Medtr4g059680	beta-galactosidase	Medtr2g078060	class I glutamine amidotransferase superfamily protein			Medtr2g098110	outer membrane OMP85 family protein	Medtr1g101030	tripeptidyl peptidase II	Medtr8g104520	receptor-like kinase
		Medtr1g100305	NAD(P)-binding rossmann-fold protein	Medtr8g464260	3'(2'),5'-bisphosphate nucleotidase	Medtr3g072030	wound-induced-like protein			Medtr4g123597	transducin family protein/WD-40 repeat protein	Medtr4g007190	Low PSII accumulation protein	Medtr0090s0020	S-locus lectin kinase family protein
		Medtr6g023610	short-chain alcohol dehydrogenase	Medtr1g025780	GDSL-like lipase/acylhydrolase	Medtr1g069065	HSP20-like chaperone superfamily protein			Medtr7g074680	glycosyltransferase family 8 protein	Medtr4g021410	aldo/keto reductase family oxidoreductase	Medtr5g022240	armadillo repeat only protein
		Medtr7g113960	sugar porter (SP) family MFS transporter	Medtr7g086720	core-2/I-branching enzyme	Medtr7g113800	RING-H2 zinc finger protein			Medtr7g101395	phenylalanine ammonia-lyase-like protein	Medtr2g438760	ankyrin repeat plant-like protein	Medtr4g133620	auxin-responsive family protein
		Medtr6g065270	carboxylesterase-like protein	Medtr1g090060	glutathione S-transferase, amino-terminal domain protein	Medtr2g100710	6-phosphofructokinase			Medtr4g005510	ubiquitin-specific protease family C19 protein	Medtr1g086840	D27 family protein, putative	Medtr4g485520	armadillo/beta-catenin repeat protein
		Medtr1g086585	insulin-induced protein	Medtr0014s0440	glycosyltransferase family 90 protein	Medtr1g104540	Sec14p-like phosphatidylinositol transfer family protein			Medtr2g076340	uroporphyrinogen decarboxylase	Medtr2g012360	organic solute transporter ostalpha protein	Medtr7g113405	3-ketoacyl-CoA synthase-like protein
		Medtr8g092690	BolA family transcriptional regulator	Medtr4g020090	uracil phosphoribosyltransferase	Medtr2g030420	P-loop nucleoside triphosphate hydrolase superfamily protein			Medtr4g114710	equilibrative nucleoside transporter 6	Medtr3g462220	maternal effect embryo arrest protein, putative	Medtr1g010240	wall associated kinase-like protein, putative
		Medtr6g029250	transmembrane protein, putative	Medtr4g110030	GDP-fucose O-fucosyltransferase-like protein	Medtr8g061940	core histone H2A/H2B/H3/H4			Medtr1g093060	50S ribosomal protein L3P	Medtr5g021980	YEATS family protein	Medtr5g095220	cytochrome P450 family 71 protein
		Medtr7g082430	receptor-like kinase	Medtr8g075150	MID1-complementing activity-like protein	Medtr3g072350	WEB family plant protein			Medtr1g038840	microtubule associated protein, MAP65/ASE1 family protein	Medtr2g009820	zinc-binding alcohol dehydrogenase family protein	Medtr4g081710	myb-like transcription factor family protein
		Medtr4g082810	UDP-glucosyltransferase family protein	Medtr7g084740	plant/MAC12-16 protein	Medtr5g080390	pumilio-family RNA-binding repeatprotein			Medtr1g107480	D-3-phosphoglycerate dehydrogenase family protein	Medtr4g021210	ribulose bisphosphate carboxylase/oxygenase activase	Medtr7g068450	GDSL-like lipase/acylhydrolase
		Medtr3g088645	NAD(P)H-quinone oxidoreductase subunit M	Medtr4g102010	cornichon family protein	Medtr8g021230	inter-alpha-trypsin inhibitor heavy chain-like protein			Medtr3g062090	NB-ARC domain disease resistance protein	Medtr3g112420	ATP-dependent protease LA (lon) domain protein	Medtr7g059405	armadillo/beta-catenin repeat protein
		Medtr1g081950	VAMP-associated protein	Medtr2g027530	RNA polymerase II, Rpb4, core protein	Medtr2g084895	nucleobase-ascorbate transporter-like protein			Medtr4g050170	fasciclin-like arabinogalactan protein 16 precursor	Medtr8g099720	ribosomal protein S6 family protein	Medtr2g034280	GRAS family transcription factor
		Medtr3g099590	RNA recognition motif	Medtr5g090620	UDP-glucose flavonoid 3-O-glucosyltransferase	Medtr1g033420	xyloglucan endotransglucosylase/hydrolase family protein			Medtr5g032440	threonine endopeptidase	Medtr5g017630	methionine aminopeptidase 1B	Medtr7g067510	lactosylceramide 4-alpha-galactosyltransferase-like protein
		Medtr3g105050	hypothetical protein	Medtr7g117980	hypothetical protein	Medtr1g041275	hypothetical protein			Medtr2g072030	disease resistance protein (CC-NBS-LRR class) family protein	Medtr4g094648	hypothetical protein	Medtr4g014240	disease resistance protein (TIR-NBS-LRR class)
		Medtr7g112320	DNA polymerase III, epsilon subunit-like protein	Medtr3g094690	fission regulator	Medtr7g100360	lung seven transmembrane receptor family protein			Medtr1g082215	viral A-type inclusion protein, putative	Medtr6g005760	P-loop nucleoside triphosphate hydrolase superfamily protein	Medtr1g010210	sulfate transporter-like protein
		Medtr1g027700	malectin/receptor-like kinase family protein	Medtr7g114990	aldo/keto reductase family oxidoreductase	Medtr8g030590	cytochrome P450 family 94 protein			Medtr3g092250	hypothetical protein	Medtr1g009190	arabinose kinase-like protein	Medtr2g016030	Dof domain zinc finger protein
		Medtr7g023690	polygalacturonase inhibitor protein	Medtr5g021340	GATA type zinc finger transcription factor family protein	Medtr7g106320	BEL1-related homeotic protein			Medtr6g016655	integral membrane HRF1 family protein	Medtr3g087390	VQ motif protein	Medtr4g118610	sugar porter (SP) family MFS transporter
		Medtr1g077420	F-box/RNI/FBD-like domain protein	Medtr3g100650	homeobox domain, ZF-HD class protein	Medtr2g015980	general regulatory factor 2			Medtr2g085200	cyclin-dependent kinase	Medtr1g021760	30S ribosomal protein S9P	Medtr5g095230	cytochrome P450 family 72 protein
		Medtr3g072340	haloacid dehalogenase-like hydrolase	Medtr2g067370	import receptor subunit TOM7-1	Medtr1g099800	heavy metal transport/detoxification superfamily protein			Medtr8g446910	CTP synthase-like protein	Medtr6g011060	DUF247 domain protein	Medtr8g013580	G-type lectin S-receptor-like Serine/Threonine-kinase
		Medtr7g115120	transcription factor bZIP88	Medtr2g078020	TPR repeat thioredoxin TTL1-like protein	Medtr7g029365	triacylglycerol lipase-like protein			Medtr1g051055	methyltransferase PMT16, putative	Medtr6g011380	SPFH/band 7/PHB domain membrane-associated family protein	Medtr3g463590	Kunitz type trypsin inhibitor / Alpha-fucosidase
		Medtr2g028190	eukaryotic aspartyl protease family protein	Medtr7g102940	pectate lyase-like protein	Medtr4g007910	hypothetical protein			Medtr8g095060	magnesium transporter NIPA2-like protein	Medtr1g025140	hexokinase	Medtr8g069775	high affinity nitrate transporter 27
		Medtr7g088880	thylakoid lumenal 298 kDa protein	Medtr8g079690	peptidyl-prolyl cis-trans isomerase D	Medtr8g045490	pathogenesis-related protein bet V I family protein			Medtr6g087520	site 1 protease	Medtr7g098010	phosphatidylcholine-sterol acyltransferase	Medtr4g121570	3-oxo-delta(4,5)-steroid 5-beta-reductase-like protein
		Medtr1g052680	hypothetical protein	Medtr3g117680	calcium-binding EF-hand protein	Medtr8g099535	UDP-D-glucose/UDP-D-galactose 4-epimerase			Medtr3g010350	hypothetical protein	Medtr5g045600	inactive purple acid phosphatase-like protein	Medtr8g080370	kelch repeat F-box protein
		Medtr2g097580	ZIP metal ion transporter family protein	Medtr7g085390	O-glycosyl hydrolase family 17 protein	Medtr5g018820	electron transporter, putative			Medtr2g029860	peroxidase family protein	Medtr7g111900	plant/F25P12-18 protein	Medtr4g117960	UDP-glucosyltransferase family protein
		Medtr3g079420	linoleate 13S-lipoxygenase 2-1, related protein	Medtr8g071920	nodulin-like/MFS transporter	Medtr5g010440	LRR receptor-like kinase			Medtr5g038910	myb transcription factor	Medtr1g070145	kinesin light chain, putative	Medtr8g088900	6-phosphogluconate dehydrogenase-like protein
		Medtr3g087860	NAD(P)-binding rossmann-fold protein	Medtr5g032550	carboxy-terminal domain cyclin	Medtr1g096240	2-oxoacid dehydrogenase acyltransferase family protein			Medtr2g097700	translocon at the outer envelope membrane ofs protein 75-III	Medtr6g084410	CRS1/YhbY (CRM) domain protein	Medtr7g053107	DUF538 family protein
		Medtr3g008010	UDP-glucosyltransferase family protein	Medtr1g067750	DNA-binding protein, putative	Medtr3g086210	enoyl-(acyl carrier) reductase			Medtr7g115580	ankyrin repeat 13B-like protein	Medtr1g110750	50S ribosomal protein L15	Medtr8g028780	oxidoreductase/ferric-chelate reductase
		Medtr8g064870	limonoid UDP-glucosyltransferase-like protein	Medtr4g129760	hypothetical protein	Medtr2g081810	quinone oxidoreductase			Medtr7g094560	isoamylase-type starch debranching enzyme	Medtr3g116060	tonoplast monosaccharide transporter 2	Medtr1g111510	MFS transporter
		Medtr2g042970	DUF581 family protein	Medtr1g045130	eukaryotic translation initiation factor 4E	Medtr7g096280	linker histone H1 and h5 family protein			Medtr5g079940	XH/XS domain protein	Medtr5g029230	phospholipid/glycerol acyltransferase family protein	Medtr2g072110	disease resistance protein (CC-NBS-LRR class) family protein
		Medtr1g072260	stem-loop-binding protein of 41 kDa protein A	Medtr3g085180	squamosa promoter-binding-like protein	Medtr1g098160	gigantea protein 1B			Medtr1g069565	transcription factor jumonji (JmjC) domain protein	Medtr2g010750	thioredoxin	Medtr1g086490	cationic peroxidase
		Medtr4g127690	transmembrane protein, putative	Medtr3g072360	hypothetical protein	Medtr1g070440	linker histone H1 and h5 family protein			Medtr2g034600	transcription termination factor family protein	Medtr5g054360	Zn-dependent hydrolase of the beta-lactamase fold protein	Medtr5g091050	3-hydroxy-3-methylglutaryl-coenzyme A reductase-like protein
		Medtr0795s0020	metal ion-binding protein, putative	Medtr2g078030	beta-1,3-galactosyltransferase-like protein	Medtr4g061070	arogenate/prephenate dehydratase			Medtr4g070420	hypothetical protein	Medtr1g029420	GRAS family transcription factor	Medtr5g058470	AP2 domain class transcription factor
		Medtr5g018365	methyl esterase	Medtr8g104820	glycosyl hydrolase family 9 protein	Medtr1g108460	transmembrane protein, putative			Medtr4g056100	UDP-D-apiose/UDP-D-xylose synthase	Medtr8g104190	zinc finger constans-like protein	Medtr3g107730	boron transporter-like protein
		Medtr6g042030	transmembrane protein, putative	Medtr3g107380	ethylene response factor	Medtr1g068600	histone H2A 6			Medtr7g081705	BZIP transcription factor bZIP80	Medtr4g082305	rubisco large subunit N-methyltransferase	Medtr7g109410	multidrug resistance protein ABC transporter family protein
		Medtr3g111700	heat shock protein-binding protein, putative	Medtr4g073540	subtilisin-like serine protease	Medtr8g087430	ER lumen protein retaining receptor-like protein			Medtr1g015620	myosin heavy chain	Medtr0365s0010	TPR1-like protein	Medtr6g082400	octicosapeptide/phox/Bem1p family protein
		Medtr7g085790	transmembrane protein, putative	Medtr4g111810	transducin/WD-40 repeat protein	Medtr1g007380	transmembrane amino acid transporter family protein			Medtr6g071070	glutamine synthetase domain protein	Medtr7g099890	ion channel regulatory protein UNC-93	Medtr2g024290	LysM receptor kinase K1B
		Medtr4g011280	peptide/nitrate transporter plant	Medtr8g078760	electron transporter, putative	Medtr2g008160	class III peroxidase			Medtr3g050060	microtubule-associated TORTIFOLIA-like protein	Medtr5g089340	CRT (chloroquine-resistance transporter)-like transporter, putative	Medtr0072s0040	ultrapetala developmental regulator
		Medtr4g077210	cytochrome P450 family protein	Medtr6g074860	myb transcription factor	Medtr4g107040	NAD-dependent aldehyde dehydrogenase family protein			Medtr6g015995	pollen Ole e I family allergen	Medtr6g069685	ketose-bisphosphate aldolase class-II family protein	Medtr3g083910	chalcone and stilbene synthase family protein
		Medtr0172s0030	RNA polymerase sigma factor	Medtr7g098610	LRR receptor-like kinase family protein	Medtr4g059790	fasciclin-like arabinogalactan protein			Medtr1g018200	beta-like galactosidase	Medtr4g104880	ubiquitin-associated/TS-N domain protein, putative	Medtr8g014730	LRR receptor-like kinase plant
		Medtr6g009410	plant/F14N23-31 protein	Medtr8g101690	2,3-diketo-5-methylthio-1-phosphopentane phosphatase	Medtr4g133968	oligopeptide transporter OPT family protein			Medtr3g093110	60S ribosomal protein L6	Medtr7g062920	L-type lectin-domain receptor kinase IV2-like protein	Medtr5g015530	sulfate adenylyltransferase subunit 1/adenylylsulfate kinase
		Medtr2g437470	hypothetical protein	Medtr1g018440	DUF566 family protein	Medtr6g021670	40S ribosomal S7-like protein			Medtr8g085980	tubulin beta-1 chain	Medtr1g045520	transmembrane protein, putative	Medtr1g069945	AP2 domain class transcription factor
		Medtr3g101420	gibberellin receptor GID1	Medtr6g023340	chitinase	Medtr4g064380	haloacid dehalogenase-like hydrolase			Medtr8g102240	NAC transcription factor-like protein	Medtr1g085610	ubiquinone biosynthesis protein	Medtr1g070205	lateral organ boundaries (LOB) domain protein
		Medtr4g094785	FKBP-type peptidyl-prolyl cis-trans isomerase	Medtr3g085610	plant U-box protein	Medtr5g027790	secretory carrier-associated membrane protein			Medtr2g018740	plastid transcriptionally active protein	Medtr7g011820	WRKY transcription factor 3	Medtr5g089820	DUF4228 domain protein
		Medtr2g010280	cytochrome P450 family protein	Medtr6g018430	hypothetical protein	Medtr4g104320	pectate lyase family protein			Medtr3g107520	cellulose synthase-like protein	Medtr8g092680	plastid lipid-associated protein	Medtr3g090530	glycolipid transfer protein (GLTP) family protein
		Medtr2g064405	cation diffusion facilitator family transporter	Medtr6g023665	UDP-glucosyltransferase family protein	Medtr8g106700	GTP-binding elongation factor Tu family protein			Medtr2g097850	DUF3527 domain protein	Medtr2g095320	ATPase, AAA-type, CDC48 protein	Medtr5g007450	cytochrome P450 family 71 protein
		Medtr3g104400	ZIP zinc/iron transport family protein	Medtr5g014040	two-component response regulator-APRR2-like protein	Medtr2g033020	30S ribosomal protein S1			Medtr1g100683	DNA mismatch repair MSH3-like protein	Medtr3g087030	molecular chaperone Hsp40/DnaJ family protein	Medtr2g010720	salt stress response/antifungal domain protein
		Medtr1g078290	lysine ketoglutarate reductase trans-splicing-like protein	Medtr5g035560	UDP-glucosyltransferase family protein	Medtr1g022420	ornithine carbamoyltransferase			Medtr1g101000	pectinacetylesterase family protein	Medtr4g088350	triose phosphate/phosphate translocator	Medtr2g005740	transmembrane protein, putative
		Medtr5g017820	zinc finger CCCH domain protein	Medtr3g112070	glucose-1-phosphate adenylyltransferase family protein	Medtr1g060620	pyridine nucleotide-disulfide oxidoreductase			Medtr6g018315	F-box protein	Medtr1g062760	RAB GTPase-like protein A5B	Medtr7g062550	2OG-Fe(II) oxygenase family oxidoreductase
		Medtr5g016100	DUF1230 family protein	Medtr3g107730	boron transporter-like protein	Medtr2g097463	GRAS family transcription factor			Medtr1g013040	Serine/Threonine kinase family protein	Medtr1g028390	ATP-dependent zinc metalloprotease FTSH protein	Medtr6g488030	bark storage-like protein
		Medtr5g034250	carbonic anhydrase family protein	Medtr4g088850	LSD1-type zinc finger protein	Medtr1g111390	transmembrane protein PFT27			Medtr7g067540	double-stranded RNA-binding motif protein	Medtr2g100220	ribonuclease III domain protein	Medtr8g064200	flavonol synthase/flavanone 3-hydroxylase
		Medtr1g052135	carboxy-terminal processing peptidase-like protein	Medtr7g100650	nuclear transcription factor Y subunit B	Medtr4g054920	cytochrome P450 family 94 protein			Medtr7g087200	presenilin plant-like protein	Medtr4g032905	plant/F12K8-2 protein, putative	Medtr3g077030	PB1 domain protein
		Medtr7g069480	DnaJ heat shock amino-terminal domain protein	Medtr1g111970	40S ribosomal protein S27-1	Medtr5g069310	asparagine synthetase [glutamine-hydrolyzing] protein			Medtr3g047390	callose synthase-like protein	Medtr3g099180	nuclear transcription factor Y protein	Medtr5g024020	seed linoleate 9S-lipoxygenase
		Medtr2g094020	beta-galactosidase-like protein	Medtr1g023570	glyoxal oxidase amino-terminal protein	Medtr3g074860	phosphate-responsive 1 family protein			Medtr4g074950	enoyl-acyl-carrier reductase	Medtr1g095510	ubiquitin-conjugating enzyme E2	Medtr8g098895	plant/F1M20-13 protein
		Medtr6g477860	myb transcription factor	Medtr5g035360	carboxy-terminal domain cyclin	Medtr3g110395	6-phosphofructokinase			Medtr6g034870	extensin-like region protein	Medtr4g070950	LRR receptor-like kinase	Medtr5g075400	hypothetical protein
		Medtr8g076940	cytochrome P450 family protein	Medtr2g080270	hypothetical protein	Medtr1g087880	P-loop nucleoside triphosphate hydrolase superfamily protein			Medtr4g125890	SGT1-plant-like protein	Medtr4g064380	haloacid dehalogenase-like hydrolase	Medtr3g008960	glycoside hydrolase family 5 protein
		Medtr5g043580	hypothetical protein	Medtr7g104720	glutaredoxin (GRX) family protein	Medtr6g018790	sugar porter (SP) family MFS transporter			Medtr2g079740	transducin/WD-like repeat-protein	Medtr4g104640	cytochrome P450 family 71 protein	Medtr8g447290	MYND finger protein
		Medtr4g084120	secondary thiamine-phosphate synthase enzyme	Medtr7g092720	40S ribosomal protein S20-2	Medtr7g087410	MATE efflux family protein			Medtr5g036580	CAZy family GT8 glycosyltransferase	Medtr8g085630	neutral amino acid transporter	Medtr7g101930	heavy metal-associated domain protein
		Medtr4g079750	CMV 1a interacting protein	Medtr4g022350	cytochrome b5-like heme/steroid-binding domain protein	Medtr3g092600	60S acidic ribosomal protein			Medtr4g122260	nacl-inducible Ca2+-binding protein	Medtr1g072510	R3H-associated amino-terminal domain protein	Medtr4g017690	LRR receptor-like kinase
		Medtr6g004260	hypothetical protein	Medtr1g089310	gibberellin receptor GID1c-like protein	Medtr1g052560	carboxy-terminal region remorin			Medtr3g098730	armadillo/beta-catenin repeat protein	Medtr4g045973	diacylglycerol kinase domain protein	Medtr2g435490	CAP, cysteine-rich secretory protein, antigen 5
		Medtr3g061480	transmembrane protein, putative	Medtr8g023820	ribosome production factor-like protein	Medtr4g094265	beta-hydroxyacyl-ACP dehydratase			Medtr2g010110	DNA polymerase V-like protein, putative	Medtr3g051950	eukaryotic translation initiation factor SUI1	Medtr3g102390	carbohydrate esterase plant-like protein
		Medtr3g070230	nematode resistance HSPRO2-like protein	Medtr3g107880	phosphatase 2C family protein	Medtr4g073010	high-affinity nickel-transport family protein			Medtr5g053610	LRR Di-glucose-binding protein	Medtr2g041310	early flowering protein	Medtr2g035100	disease-resistance response protein
		Medtr4g478130	S-norcoclaurine synthase-like protein	Medtr7g113660	mevalonate kinase	Medtr5g027970	extra-large GTP-binding protein			Medtr2g098450	ethylene insensitive protein	Medtr2g044880	pectinesterase/pectinesterase inhibitor	Medtr8g091390	L-ascorbate oxidase
		Medtr8g098275	bHLH transcription factor	Medtr7g080060	isopentenyl-diphosphate delta-isomerase	Medtr8g011350	serine carboxypeptidase-like protein			Medtr4g101410	OSBP(oxysterol-binding protein)-related protein 1C	Medtr1g109080	Sec-independent protein translocase TatC	Medtr4g094010	white-brown-complex ABC transporter family protein, putative
		Medtr5g059100	K-like selenoprotein	Medtr7g072605	CBL-interacting kinase	Medtr8g023140	alanine aminotransferase			Medtr3g011820	multidrug resistance protein ABC transporter family protein	Medtr3g101740	thioredoxin	Medtr8g017410	cell-wall invertase
		Medtr3g408340	derlin-2 protein	Medtr4g019160	Yos1-like protein	Medtr3g100890	pyridoxine/pyridoxamine 5'-phosphate oxidase			Medtr1g035230	pyrophosphate-fructose-6-phosphate 1-phosphotransferase	Medtr1g111400	P-loop nucleoside triphosphate hydrolase superfamily protein	Medtr3g466530	hypothetical protein
		Medtr5g098250	emp24/gp25L/p24 family protein	Medtr4g024850	DNA repair and recombination protein RadA	Medtr8g087460	fasciclin domain protein			Medtr8g061110	S-locus lectin kinase family protein	Medtr4g091680	G-type lectin S-receptor-like Serine/Threonine-kinase	Medtr1g022315	sugar porter (SP) family MFS transporter
		Medtr7g034715	monodehydroascorbate reductase	Medtr5g063740	receptor-like protein	Medtr3g060880	LRR receptor-like kinase family protein			Medtr1g030770	NB-ARC domain disease resistance protein	Medtr5g096530	LRR receptor-like kinase family protein	Medtr1g063120	4-coumarate:CoA ligase-like protein
		Medtr4g088430	drought-induced protein	Medtr7g104900	PAK-box/P21-Rho-binding domain Rho GTPase activating protein	Medtr1g101130	tubulin beta-1 chain			Medtr6g004020	pyruvate kinase family protein	Medtr8g024620	purine transporter, putative	Medtr1g087935	pollen Ole e I family allergen
		Medtr4g063710	heat shock cognate 70 kDa protein	Medtr8g068360	UDP-glucosyltransferase family protein	Medtr4g073140	adenine nucleotide alpha hydrolase-like domain kinase, putative			Medtr4g007930	ubiquitin-specific protease family C19 protein	Medtr1g041395	auxin canalization protein	Medtr3g092435	transmembrane protein, putative
		Medtr1g094160	DUF3783 domain protein	Medtr8g098435	cytochrome P450 family 94 protein	Medtr2g101870	late embryogenesis abundant protein			Medtr7g084830	PPR containing plant-like protein	Medtr3g071440	UDP-glucose pyrophosphorylase	Medtr4g075480	transcription factor
		Medtr7g105100	alpha/beta fold hydrolase	Medtr8g094940	diacylglycerol kinase domain protein	Medtr1g090867	tyrosine phosphatase			Medtr3g462790	MYB transcription factor MYB51	Medtr7g070150	NAC transcription factor-like protein	Medtr2g076490	epidermis-specific secreted EP1-like glycoprotein
		Medtr8g009090	1-aminocyclopropane-1-carboxylate oxidase-like protein	Medtr4g079960	sequence-specific DNA-binding transcription factors protein, putative	Medtr6g009330	glucose-6-phosphate isomerase			Medtr4g019130	SOUL heme-binding family protein	Medtr1g101400	dihydrodipicolinate reductase	Medtr3g107870	drug resistance transporter-like ABC domain protein
		Medtr4g053290	transmembrane protein, putative	Medtr8g038210	annexin D8	Medtr5g039390	galactose oxidase/kelch repeat protein			Medtr7g024190	hypothetical protein	Medtr4g033475	transmembrane protein, putative	Medtr7g110780	Chitinase
		Medtr3g110038	SAUR-like auxin-responsive family protein	Medtr4g010120	phosphatidic acid phosphatase-related/PAP2 protein	Medtr7g083570	GRAM domain protein/ABA-responsive-like protein			Medtr5g014820	cysteine desulfurase-like protein	Medtr1g105545	pyruvate, phosphate dikinase regulatory protein, putative	Medtr3g055130	pathogenesis-related protein bet V I family protein
		Medtr7g080250	thioredoxin	Medtr8g073770	disease resistance-responsive, dirigent domain protein	Medtr8g081510	serine transhydroxymethyltransferase			Medtr3g096480	methyltransferase PMT26-like protein, putative	Medtr5g075530	eukaryotic translation initiation factor 2 subunit beta	Medtr2g084230	myb-like DNA-binding domain, shaqkyf class protein
		Medtr3g092390	LRR receptor-like kinase family protein	Medtr5g038620	IQ calmodulin-binding motif protein	Medtr4g007030	vacuolar ATP synthase subunit D, putative			Medtr3g082870	ankyrin repeat and BTB/POZ domain protein	Medtr1g033840	PPR containing plant-like protein	Medtr8g077590	UDP-glucosyltransferase family protein
		Medtr4g101600	trehalose-phosphate phosphatase	Medtr3g075090	Ulp1 protease family, carboxy-terminal domain protein					Medtr3g085210	lipid transfer protein	Medtr1g029620	NAD/NADH kinase family protein	Medtr5g025610	cytochrome P450 family ABA 8'-hydroxylase
		Medtr7g074250	late embryogenesis abundant protein	Medtr2g098080	transcription factor					Medtr1g107315	limonoid UDP-glucosyltransferase-like protein	Medtr5g029210	alpha/beta superfamily hydrolase	Medtr2g086700	capsanthin/capsorubin synthase, chromoplast protein
		Medtr4g082830	nodulin-like protein	Medtr1g069610	hypothetical protein					Medtr8g065740	transcription factor	Medtr7g105840	hypothetical protein	Medtr7g045860	LRR receptor-like kinase family protein
		Medtr1g034450	pyridine nucleotide-disulfide oxidoreductase domain protein	Medtr7g095450	Serine/Threonine-kinase Nek4					Medtr1g046070	hypothetical protein	Medtr5g021230	radical SAM methylthiotransferase, MiaB/RimO family protein	Medtr3g090940	bidirectional sugar transporter
		Medtr4g122220	enoyl-CoA hydratase/isomerase family protein	Medtr2g035850	VQ motif protein					Medtr5g017290	carboxy-terminal region remorin	Medtr7g009060	phosphoglycerate mutase-like protein	Medtr5g062290	glycoside hydrolase family 5 protein
		Medtr1g016120	ZIP zinc/iron transport family protein	Medtr4g007470	shikimate/quinate hydroxycinnamoyltransferase					Medtr5g028350	rRNA-processing EBP2-like protein	Medtr7g005280	NAC transcription factor-like protein	Medtr4g065093	hypothetical protein
		Medtr5g043660	nodulin-like protein, putative	Medtr4g125510	mediator of RNA polymerase II transcription subunit 20b					Medtr3g097150	aspartic proteinase nepenthesin	Medtr2g101360	proteinaceous RNase P	Medtr7g092540	transcription factor bHLH122-like protein
		Medtr3g087230	TLD-domain nucleolar protein	Medtr8g098930	1-aminocyclopropane-1-carboxylate synthase					Medtr1g041735	RNA recognition motif	Medtr4g130300	50S ribosomal protein L35	Medtr3g037690	receptor-like kinase
		Medtr3g096450	hypothetical protein	Medtr3g106310	60S ribosomal protein L39-3					Medtr4g023000	glycoside hydrolase family 1 protein	Medtr5g090740	AAA domain protein	Medtr1g106200	glycosyl hydrolase family 10 protein
		Medtr5g025560	F-box SKIP31-like protein	Medtr8g036880	ADP/ATP carrier protein					Medtr2g048210	outer arm dynein light chain 1	Medtr1g075440	peptide transporter	Medtr7g099260	TPR repeat protein
		Medtr7g090210	fission 1 protein	Medtr3g012040	40S ribosomal protein S3a-1					Medtr7g060680	alpha-1,2-glucosyltransferase	Medtr5g033080	ABC transporter B family protein	Medtr4g094418	reticuline oxidase-like protein
		Medtr4g087590	HAD-family hydrolase IIA	Medtr8g064560	polygalacturonase non-catalytic protein					Medtr6g007070	L-aspartate oxidase	Medtr2g034880	transmembrane protein, putative	Medtr4g081640	S-locus lectin kinase family protein
		Medtr4g063100	myb transcription factor	Medtr5g015050	leucine-rich receptor-like kinase family protein					Medtr4g112420	SWAP (suppressor-of-white-APricot)/surp domain protein, putative	Medtr3g063240	DMT(drug/metabolite transporter) superfamily permease	Medtr1g028290	receptor-like kinase
		Medtr2g017590	major intrinsic protein (MIP) family transporter	Medtr7g059170	60S ribosomal protein L7					Medtr3g087980	bacterial long-chain fatty acid CoA synthetase	Medtr8g100065	GRAM domain protein/ABA-responsive-like protein	Medtr5g430730	phosphoenolpyruvate carboxykinase [ATP] protein
		Medtr5g042520	plant/M4I22-120 protein, putative	Medtr7g056243	hypothetical protein					Medtr6g027920	cobalamin-independent methionine synthase	Medtr2g062700	S-adenosylmethionine-dependent methyltransferase, putative	Medtr4g126160	cytokinin oxidase/dehydrogenase-like protein
		Medtr8g076250	transmembrane and coiled-coil protein	Medtr7g022390	plant/T19L5-60 protein					Medtr7g103230	PPR containing plant-like protein	Medtr4g122160	PAS domain tyrosine kinase family protein	Medtr8g041710	cysteine-rich receptor-like kinase
		Medtr3g034670	alpha/beta fold hydrolase	Medtr7g068920	Pmr5/Cas1p GDSL/SGNH-like acyl-esterase family protein					Medtr8g012320	xyloglucan glycosyltransferase	Medtr5g022510	L-ascorbate peroxidase	Medtr8g465990	S-locus lectin kinase family protein
		Medtr2g013010	polyphenoloxidase	Medtr5g039530	TB2/DP1, HVA22 family protein					Medtr4g058740	lysine decarboxylase family protein	Medtr8g078070	geranylgeranyl pyrophosphate synthase	Medtr4g057890	high affinity nitrate transporter 27
		Medtr1g076570	2-methyl-6-phytylbenzoquinone methyltranferase	Medtr4g109300	glycoside hydrolase family 79 amino-terminal domain protein					Medtr6g004040	katanin p80 WD40 repeat subunit B1-like protein	Medtr8g077570	Maf DDB-G0281937-like protein	Medtr8g104870	plant cadmium resistance protein
		Medtr5g056550	alpha/beta-hydrolase superfamily protein	Medtr1g019280	carboxy-terminal region remorin					Medtr3g465700	N-acetyltransferase B complex (NatB) non catalytic subunit	Medtr7g118290	thylakoid membrane phosphoprotein 14 kDa protein	Medtr4g015060	disease resistance protein (TIR-NBS-LRR class)
		Medtr5g033590	alpha/beta-hydrolase superfamily protein	Medtr4g094848	filament-like plant protein					Medtr5g066100	chaperone DnaJ-domain protein	Medtr1g022450	50S ribosomal protein L31	Medtr4g107970	WRKY family transcription factor
		Medtr3g082750	unusual kinase, putative	Medtr7g117375	dopamine beta-monooxygenase					Medtr4g029020	CBL-interacting kinase	Medtr4g072110	GLN phosphoribosyl pyrophosphate amidotransferase	Medtr2g007570	PPR containing plant-like protein
		Medtr8g086330	protein transporter Sec61 subunit beta-like protein	Medtr2g104100	formamidopyrimidine-DNA glycosylase					Medtr3g110417	TPR repeat protein	Medtr7g013660	copper chaperone	Medtr5g071010	phosphatidylinositol-specific phospholipase C
		Medtr2g096720	transmembrane protein, putative	Medtr8g099350	WRKY family transcription factor					Medtr6g048300	septum site determining protein MinD, putative	Medtr1g080110	pentatricopeptide (PPR) repeat protein	Medtr3g094970	pathogenic type III effector avirulence factor Avr AvrRpt-cleavage: cleavage site protein
		Medtr7g013850	anthocyanin 5-aromatic acyltransferase	Medtr6g004720	Serine/Threonine kinase family protein					Medtr7g066210	legume lectin beta domain protein	Medtr3g070230	nematode resistance HSPRO2-like protein	Medtr5g048470	flavonol synthase/flavanone 3-hydroxylase
		Medtr1g114290	thioredoxin-like protein	Medtr7g090930	hypothetical protein					Medtr2g060520	cleavage stimulation factor 50 kDa subunit	Medtr5g025960	RHO guanyl-nucleotide exchange factor	Medtr2g096670	fusaric acid resistance-like protein
		Medtr1g112510	D-glycerate dehydrogenase/hydroxypyruvate reductase	Medtr3g051430	hypothetical protein					Medtr1g050670	erythroid differentiation-related factor 1, putative	Medtr5g011400	1-aminocyclopropane-1-carboxylate synthase	Medtr1g019270	triacylglycerol lipase-like protein
		Medtr4g101030	hypothetical protein	Medtr2g037990	fiber protein Fb15					Medtr3g070460	GDSL-like lipase/acylhydrolase	Medtr7g028250	OPT family oligopeptide transporter	Medtr7g093030	myb-like transcription factor family protein
		Medtr3g008040	ABC transporter	Medtr4g093680	hypothetical protein					Medtr3g085610	plant U-box protein	Medtr3g086540	MAPK phosphatase	Medtr8g014690	LRR receptor-like kinase plant-like protein
		Medtr1g086310	autophagy protein Atg8 ubiquitin-like protein	Medtr4g024630	plastid transketolase					Medtr5g031870	receptor-like cytosolic Serine/Threonine-kinase	Medtr3g109540	ribosome biogenesis GTP-binding protein YsxC	Medtr2g072820	NBS-LRR type disease resistance protein
		Medtr1g027820	receptor-like kinase	Medtr2g017950	fasciclin domain protein					Medtr4g081220	PPR containing plant-like protein	Medtr3g100320	mechanosensitive ion channel-like protein	Medtr1g045610	myb transcription factor
		Medtr5g040090	haloacid dehalogenase-like hydrolase domain protein	Medtr7g010580	gibberellin-regulated family protein					Medtr8g098575	disease resistance protein (TIR-NBS class)	Medtr8g011610	lipase class 3 family protein	Medtr4g034690	ATP-dependent Clp protease proteolytic protein
		Medtr4g091900	NAD(P)H:quinone oxidoreductase, type IV protein	Medtr4g118420	tRNA/rRNA methyltransferase SpoU family protein					Medtr0178s0030	DUF641 family protein	Medtr8g106690	PAP fibrillin domain protein,expressed protein	Medtr2g014960	LRR receptor-like kinase
		Medtr8g010120	alpha/beta fold hydrolase	Medtr2g031370	fatty acid 2-hydroxylase-like protein					Medtr2g095390	white-brown-complex ABC transporter family protein	Medtr3g058630	ZIP metal ion transporter family protein	Medtr1g105820	cysteine-rich receptor-kinase-like protein
		Medtr1g116900	Nse4, component of Smc5/6 DNA repair complex protein	Medtr7g100430	ankyrin repeat plant-like protein					Medtr4g079860	phosphoenolpyruvate carboxylase	Medtr6g038220	UDP-glucosyltransferase family protein	Medtr5g036080	matrix metalloproteinase
		Medtr2g008590	SpoIIE-like protein phosphatase domain protein	Medtr8g107310	eukaryotic translation initiation factor 3 subunit G					Medtr7g021190	carboxy-terminal domain phosphatase-like protein, putative	Medtr3g082840	zinc metalloproteinase-like protein, putative	Medtr5g075680	Mn-specific cation diffusion facilitator transporter MTP81
		Medtr1g090913	phytol kinase	Medtr3g061130	RNA-binding pno1-like protein					Medtr4g051648	Serine/Threonine-kinase Nek4	Medtr4g127690	transmembrane protein, putative	Medtr2g008030	fructose-1,6-bisphosphatase, cytosolic-like protein
		Medtr5g011540	MATE efflux family protein	Medtr7g083930	hypothetical protein					Medtr5g095660	transmembrane protein, putative	Medtr1g030890	auxin efflux carrier family transporter	Medtr1g100100	PPPDE thiol peptidase family protein, putative
		Medtr2g025040	plastid lipid-associated protein	Medtr4g090460	bromodomain protein					Medtr6g087590	tesmin/TSO1-like CXC domain protein	Medtr1g112990	DNL zinc finger protein	Medtr3g096760	amino acid permease
		Medtr4g074600	DHHC-type zinc finger protein	Medtr0086s0010	BAG family molecular chaperone regulator-like protein					Medtr7g045510	LRR receptor-like kinase family protein	Medtr8g099345	transmembrane protein, putative	Medtr8g007675	alpha/beta fold hydrolase
		Medtr4g064963	Ctr family copper transporter	Medtr4g122710	transmembrane protein, putative					Medtr5g083150	methyltransferase PMT16, putative	Medtr8g054450	50S ribosomal protein L13	Medtr6g084900	cytochrome P450 family 71 protein
		Medtr7g114550	benzyl alcohol O-benzoyltransferase	Medtr6g082470	ATP-binding microtubule motor family protein					Medtr4g134530	DNA polymerase III subunit gamma/tau	Medtr5g036660	DEAD-box ATP-dependent RNA helicase ISE2	Medtr1g097935	chalcone and stilbene synthase family protein
		Medtr4g078140	impaired sucrose induction protein, putative	Medtr4g125080	inter-alpha-trypsin inhibitor heavy chain-like protein					Medtr1g033420	xyloglucan endotransglucosylase/hydrolase family protein	Medtr2g029370	photosystem I reaction center subunit III	Medtr8g015450	transcription factor
		Medtr8g095500	group IIB intron splicing facilitator CRS2	Medtr3g081560	hypothetical protein					Medtr2g102520	carboxy-terminal domain cyclin	Medtr4g104470	31 kDa ribonucleoprotein	Medtr3g115940	seven transmembrane MLO family protein
		Medtr5g004770	O-acyltransferase (WSD1-like) family protein	Medtr1g076170	cofilin/actin-depolymerizing factor-like protein					Medtr5g083050	outer membrane OMP85 family protein	Medtr7g094750	Pmr5/Cas1p GDSL/SGNH-like acyl-esterase family protein	Medtr6g018550	neoxanthin synthase
		Medtr2g100100	CA-responsive protein, putative	Medtr5g069410	calcium ion-binding protein					Medtr5g037890	thioredoxin-like protein	Medtr3g079820	DUF3148 family protein	Medtr5g083030	ubiquitin-protein ligase, PUB17
		Medtr4g078110	cytochrome P450 family protein	Medtr1g087320	late embryogenesis abundant protein (LEA) family protein					Medtr2g015560	pyruvate decarboxylase	Medtr1g069240	plant/F16A16-150 protein, putative	Medtr7g009820	polyvinylalcohol dehydrogenase-like protein
		Medtr1g016390	protein reversion-TO-ethylene SENSITIVITY protein	Medtr7g080920	formin-like 2 domain protein					Medtr4g113720	PPPDE thiol peptidase family protein, putative	Medtr8g037315	carotenoid cleavage dioxygenase	Medtr4g083570	ZIP zinc/iron transport family protein
		Medtr8g043960	bZIP transcription factor	Medtr4g011930	nucleoporin 50 Ran-binding domain protein, putative					Medtr8g018430	seed linoleate 9S-lipoxygenase	Medtr7g102880	MFS transporter	Medtr1142s0010	hypothetical protein
		Medtr1g040195	benzyl alcohol O-benzoyltransferase	Medtr8g020920	receptor-like kinase					Medtr7g067380	glycerol-3-phosphate acyltransferase	Medtr1g075280	hypothetical protein	Medtr8g009770	stress-induced protein, putative
		Medtr1g069155	transcription factor	Medtr7g081040	trafficking protein particle complex subunit-like protein					Medtr1g069495	auxin response factor	Medtr2g066110	phosphoglycerate kinase-like protein	Medtr6g011440	P21-Rho-binding domain protein
		Medtr7g080890	rhodanese/cell cycle control phosphatase superfamily protein, putative	Medtr2g436800	40S ribosomal S21-like protein					Medtr4g119100	acyl-CoA-binding domain protein	Medtr7g006570	FKBP-type peptidyl-prolyl cis-trans isomerase	Medtr2g008470	high affinity sulfate transporter type 1
		Medtr3g114190	transmembrane protein, putative	Medtr1g024930	abscisic acid-responsive (TB2/DP1, HVA22) family protein					Medtr4g083500	O-glycosyl hydrolase family 17 protein	Medtr1g029840	NAD-dependent aldehyde dehydrogenase family protein	Medtr8g012900	vacuolar iron transporter-like protein
		Medtr4g123940	CBL-interacting kinase	Medtr1g106955	thioredoxin-like/ATP-binding protein					Medtr5g094210	Lipid transfer protein	Medtr1g095000	acyl-CoA N-acyltransferase domain protein	Medtr5g017670	patatin-like phospholipase
		Medtr8g020200	early flowering protein	Medtr8g006650	COP9 signalosome complex subunit 5a-like protein					Medtr4g008170	calcium-transporting ATPase 8, plasma membrane-type protein	Medtr1g047180	C3HC4-type RING zinc finger protein	Medtr1g075640	phosphate transporter PHO1-like protein
		Medtr1g108910	cysteine-rich RLK (receptor-like kinase) protein	Medtr8g027385	kinesin light chain					Medtr4g126150	cytokinin oxidase/dehydrogenase-like protein	Medtr1g090873	SEC12p-like protein	Medtr1g061340	cellulose synthase-like protein A1
		Medtr3g088560	BTB/POZ domain plant protein	Medtr4g010330	DUF4050 family protein					Medtr5g034290	nucleic acid-binding, OB-fold-like protein	Medtr2g084580	ARM repeat-like protein	Medtr7g067940	DUF247 domain protein
		Medtr4g092390	cytochrome C biogenesis protein ccsA, putative	Medtr2g076400	DUF640 family protein					Medtr7g117750	lecithin retinol acyltransferase	Medtr7g115530	myb-like transcription factor family protein	Medtr5g065130	cysteine-rich receptor-kinase-like protein
		Medtr7g021530	phosphatase 2C family protein	Medtr2g104110	NADH-ubiquinone oxidoreductase 24 kDa subunit, putative					Medtr2g094620	pleckstrin-like (PH) and lipid-binding START domain protein	Medtr5g024730	anaphase-promoting complex subunit 11 RING-H2 finger protein	Medtr3g068095	transcriptional regulator superman protein
		Medtr5g021390	cytochrome P450 family ferulate hydroxylase	Medtr5g059210	ubiquitin-fold modifier 1					Medtr5g009530	ubiquitin ligase cop1, putative	Medtr6g051780	transmembrane protein, putative	Medtr3g074380	sugar porter (SP) family MFS transporter
		Medtr3g045770	serine carboxypeptidase-like protein	Medtr4g109830	MADS-box transcription factor					Medtr6g016880	Pmr5/Cas1p GDSL/SGNH-like acyl-esterase family protein	Medtr4g057845	hypothetical protein	Medtr0056s0160	flavonol synthase/flavanone 3-hydroxylase
		Medtr2g040060	lycopene epsilon cyclase	Medtr8g037270	CCAAT-binding transcription factor					Medtr4g094815	caffeoyl-CoA 3-O-methyltransferase	Medtr5g088730	tyrosine-specific transporter, putative	Medtr3g092200	transmembrane protein, putative
		Medtr8g090330	trehalose-phosphate phosphatase	Medtr5g033690	cysteine-rich receptor-like kinase					Medtr2g013580	callose synthase-like protein	Medtr2g105480	ribulose bisphosphate carboxylase/oxygenase activase	Medtr7g096830	ethylene-responsive transcription factor
		Medtr7g080370	calreticulin	Medtr1g023590	60S ribosomal protein L13a-4					Medtr5g038620	IQ calmodulin-binding motif protein	Medtr8g032880	anion-transporting ATPase	Medtr5g023260	transmembrane amino acid transporter family protein
		Medtr7g113020	epoxide hydrolase	Medtr3g102040	polyadenylate-binding protein					Medtr8g038210	annexin D8	Medtr1g032590	RNA-directed RNA polymerase	Medtr1g098140	chalcone and stilbene synthase family protein
		Medtr3g074610	serine/threonine phosphatase family, 2C domain protein	Medtr4g077807	NADH ubiquinone oxidoreductase 13 kDa-like subunit					Medtr1g107135	alpha-L-fucosidase-like protein	Medtr1g090620	exocyst subunit exo70 family protein	Medtr3g088975	transmembrane protein, putative
		Medtr7g076400	digalactosyldiacylglycerol synthase	Medtr4g088190	isoflavone-7-O-methyltransferase					Medtr1g037460	enhancer OF AG-4-like protein, putative	Medtr2g450530	S-adenosylmethionine-dependent methyltransferase	Medtr2g038380	plant intracellular ras-group-related LRR protein
		Medtr4g094538	N-acetylglucosaminyl-phosphatidylinositol de-N-acetylase	Medtr7g065890	plant inositol phosphorylceramide synthase					Medtr4g123670	armadillo/beta-catenin-like repeat protein	Medtr8g039560	armadillo/beta-catenin repeat protein, putative	Medtr4g069250	NAD(P)H:quinone oxidoreductase, type IV protein
		Medtr2g079420	thioredoxin M-type protein	Medtr3g064700	glutathione S-transferase, amino-terminal domain protein					Medtr4g085810	receptor-like kinase	Medtr5g029660	hypothetical protein	Medtr8g090205	calmodulin-binding transcription activator
		Medtr1g057650	lecithin retinol acyltransferase	Medtr2g075770	gamma-glutamylhydrolase					Medtr5g092100	PolI-like B DNA polymerase	Medtr3g107320	phospholipase D alpha 1	Medtr4g065660	Ctr family copper transporter
		Medtr0059s0060	50S ribosomal protein L1p	Medtr7g101190	major intrinsic protein (MIP) family transporter					Medtr4g130920	LRR receptor-like kinase family protein	Medtr8g041600	2OG-Fe(II) oxygenase family oxidoreductase	Medtr3g079450	linoleate 13S-lipoxygenase 2-1, related protein
		Medtr5g097970	hypothetical protein	Medtr6g012780	pro-resilin, putative					Medtr3g101370	polyadenylate-binding protein RBP47C	Medtr1g069370	RmlC-like cupins superfamily protein	Medtr3g045790	DUF4228 domain protein
		Medtr4g107700	SPFH/band 7/PHB domain membrane-associated family protein	Medtr7g113410	linoleate 9S-lipoxygenase-like protein					Medtr4g114160	FkbM family methyltransferase	Medtr7g085420	HNH endonuclease domain protein	Medtr5g092150	cytochrome P450 family protein
		Medtr8g006290	phosphoglycerate mutase family protein	Medtr7g099850	NAD(P)-binding rossmann-fold protein					Medtr7g111600	carbohydrate-binding X8 domain protein	Medtr7g085790	transmembrane protein, putative	Medtr2g100450	LRR receptor-like kinase plant
		Medtr2g089510	cytochrome b6-F complex iron-sulfur subunit	Medtr1g492790	trihelix transcription factor					Medtr3g055370	enhanced downy mildew protein	Medtr5g024350	glutamate receptor 32	Medtr3g009050	LRR receptor-like kinase
		Medtr2g082590	thioredoxin	Medtr3g096910	beta-galactosidase-like protein					Medtr7g011840	PPR containing plant-like protein	Medtr2g042430	adipocyte plasma membrane-associated-like protein	Medtr4g014320	disease resistance protein (TIR-NBS-LRR class)
		Medtr2g049780	transcription termination factor family protein	Medtr4g075160	hypothetical protein					Medtr4g015120	laccase/diphenol oxidase family protein	Medtr2g034440	glucan endo-1,3-beta-glucosidase, basic protein	Medtr8g005225	DUF247 domain protein
		Medtr7g010000	LRR receptor-like kinase family protein	Medtr0508s0010	ribosomal protein S8e family protein					Medtr3g050110	PolI-like B DNA polymerase	Medtr1g022290	MYB family transcription factor	Medtr3g103960	zinc finger CCCH domain protein
		Medtr1g009030	plant/F12B17-70 protein	Medtr7g068530	GDSL-like lipase/acylhydrolase					Medtr4g119670	CCAAT-binding factor	Medtr2g054370	choline/ethanolamine kinase	Medtr4g081440	dihydroflavonol 4-reductase-like protein
		Medtr3g095010	ABC transporter F family protein	Medtr4g065003	LRR receptor-like kinase					Medtr7g075060	armadillo repeat kinesin-like protein	Medtr6g008410	group IIA intron splicing facilitator CRS1	Medtr2g450080	calmodulin-binding protein
		Medtr2g012420	NADPH-dependent quinone oxidoreductase	Medtr4g098650	protein phosphatase 2C family protein					Medtr2g078050	nucleolar GTP-binding-like protein	Medtr4g127800	homogentisate phytyltransferase	Medtr1g047190	receptor-like protein
		Medtr1g025290	hypothetical protein	Medtr4g112350	kinesin motor domain protein					Medtr3g015500	NBS-LRR type disease resistance protein	Medtr7g085800	tubulin beta-1 chain	Medtr4g033150	isoflavone-7-O-methyltransferase
		Medtr3g093400	response to low sulfur protein, putative	Medtr3g110450	leucine-rich receptor-like kinase family protein					Medtr3g045420	PPR containing plant-like protein	Medtr2g436560	chaperone DnaJ-domain protein	Medtr1g027690	receptor-like kinase
		Medtr1g016800	DUF1639 family protein	Medtr7g053180	60S ribosomal protein L32-1					Medtr8g040700	ribosomal methyltransferase	Medtr1g100647	carboxy-terminal region remorin	Medtr2g041960	Serine/Threonine kinase family protein
		Medtr7g022870	sulfate/bicarbonate/oxalate exchanger and transporter sat-1	Medtr8g067490	zinc finger (C3HC4-type RING finger) family protein, putative					Medtr8g005285	DUF247 domain protein	Medtr2g009500	carbonic anhydrase family protein	Medtr4g017050	germin family protein
		Medtr1g088180	ASF/SF2-like pre-mRNA splicing factor SRP32, putative	Medtr2g097890	hypothetical protein					Medtr4g057345	DNA ligase I, ATP-dependent protein	Medtr4g106970	phosphoglycerate mutase	Medtr7g082920	transmembrane protein, putative
		Medtr8g081020	polyubiquitin 3	Medtr1g067570	DUF4378 domain protein					Medtr1g113830	Serine/Threonine-kinase ATR-like protein	Medtr7g024760	acetyltransferase (GNAT) domain protein	Medtr3g095040	WRKY family transcription factor
		Medtr3g110280	glycoside hydrolase family 18 protein	Medtr7g088350	DHHC-type zinc finger protein					Medtr1g013790	WRKY family transcription factor	Medtr2g105090	DS12 from 2D-PAGE of leaf protein, putative	Medtr3g007510	S-locus lectin kinase family protein
		Medtr7g080930	acyl-CoA thioesterase, putative	Medtr1g100787	LRR receptor-like kinase family protein					Medtr1g115300	elongator complex protein	Medtr2g098470	ethylene insensitive transcription factor	Medtr4g024370	DUF1442 family protein
		Medtr5g082130	hypothetical protein	Medtr7g016640	chromosome condensation regulator RCC1 repeat protein					Medtr7g101425	phenylalanine ammonia-lyase-like protein	Medtr4g114180	chaperon protein P139, putative	Medtr1g028200	brassinosteroid insensitive 1-associated receptor kinase, putative
		Medtr8g100075	methyltransferase PMT16, putative	Medtr8g097200	Rho GDP-dissociation inhibitor-like protein					Medtr4g076180	DNA-binding protein	Medtr2g090960	TCP family transcription factor	Medtr3g019390	Serine/Threonine kinase family protein
		Medtr3g099773	target SNARE coiled-coil protein	Medtr2g055470	cytochrome P450 family 709 protein					Medtr5g078080	LRR receptor-like kinase	Medtr3g088645	NAD(P)H-quinone oxidoreductase subunit M	Medtr6g077500	functional resistance protein, putative
		Medtr6g007975	senescence-associated protein	Medtr7g053160	40S ribosomal protein S6-2					Medtr7g026230	actin-97	Medtr8g018790	puromycin-sensitive aminopeptidase-like protein	Medtr1g077660	aluminum activated malate transporter family protein
		Medtr7g088210	DUF309 domain protein	Medtr8g022280	COP1-interacting-like protein					Medtr4g029440	zinc finger, C3HC4 type (RING finger) protein	Medtr5g008050	rubredoxin family protein	Medtr4g065060	hypothetical protein
		Medtr3g114670	prolyl 4-hydroxylase alpha-like protein	Medtr1g105885	cysteine-rich RLK (receptor-like kinase) protein					Medtr2g078630	P-loop nucleoside triphosphate hydrolase superfamily protein, putative	Medtr3g498725	ATP-dependent Clp protease ATP-binding subunit	Medtr7g074240	EF hand calcium-binding family protein
		Medtr6g012180	R2R3-myb transcription factor	Medtr4g094240	phosphate-responsive 1 family protein					Medtr2g014220	60S ribosomal protein L15-1	Medtr8g095320	ferrochelatase	Medtr1g025340	DUF668 family protein
		Medtr8g074050	2OG-Fe(II) oxygenase family oxidoreductase	Medtr1g069805	NAC transcription factor-like protein					Medtr7g113360	zinc finger (Ran-binding) family protein	Medtr2g460600	preprotein translocase subunit SecY	Medtr8g022810	GDSL-like lipase/acylhydrolase
		Medtr2g099470	Chitinase (Class IV) / Hevein	Medtr8g016300	50S ribosomal L30-like protein					Medtr8g086020	BZIP transcription factor bZIP124	Medtr2g034720	alpha-L-arabinofuranosidase/beta-D-xylosidase	Medtr1g097910	chalcone and stilbene synthase family protein
		Medtr5g019920	plant/T3A5-60 protein	Medtr8g090210	substrate carrier family protein					Medtr8g056900	guanine nucleotide exchange factor, putative	Medtr8g040620	ABC transporter-like family-protein	Medtr7g081780	LRR receptor-like kinase family protein
		Medtr3g093620	zinc-binding dehydrogenase family oxidoreductase	Medtr4g063557	RNA and export factor-binding protein					Medtr7g078090	ATP-dependent helicase BRM	Medtr7g112110	hypothetical protein	Medtr3g102450	receptor-like kinase
		Medtr6g078330	glycoside hydrolase family 1 protein	Medtr1g069460	xyloglucan galactosyltransferase KATAMARI-like protein					Medtr8g105340	40S ribosomal protein S2-4	Medtr5g016060	phototropic-responsive NPH3 family protein	Medtr0042s0190	benzyl alcohol O-benzoyltransferase
		Medtr8g027200	P-loop nucleoside triphosphate hydrolase superfamily protein, putative	Medtr2g013490	ribosomal RNA large subunit methyltransferase					Medtr3g078270	nucleobase-ascorbate transporter-like protein	Medtr2g013570	phosphoglycerate mutase	Medtr1g019340	AGC kinase
		Medtr4g007220	galactoside 2-alpha-L-fucosyltransferase-like protein	Medtr3g058940	translation elongation factor EF1B, gamma chain					Medtr3g026780	uroporphyrinogen-III C-methyltransferase	Medtr7g015390	feronia receptor-like kinase	Medtr2g054870	receptor-like kinase
		Medtr3g069160	folylpolyglutamate synthase	Medtr3g106510	transmembrane protein, putative					Medtr1g024095	filament-plant-like protein	Medtr3g072330	uroporphyrinogen decarboxylase	Medtr1g066530	albumin-2 protein
		Medtr1g056550	syntaxin of plants 122 protein	Medtr8g093650	Sgf11 (transcriptional regulation protein) protein					Medtr4g043650	glycerol-3-phosphate dehydrogenase	Medtr1g076840	RmlC-like cupins superfamily protein	Medtr4g013230	phosphate-responsive 1 family protein
		Medtr2g104790	receptor-like kinase	Medtr0001s0490	growth-regulating factor					Medtr5g007520	GC-rich sequence DNA-binding factor, putative	Medtr4g099380	2-oxoglutarate-dependent dioxygenase	Medtr5g019010	cytochrome P450 family 71 protein
		Medtr8g046290	receptor-like kinase	Medtr7g075453	fasciclin-like arabinogalactan protein					Medtr8g026680	Rac GTPase activating protein	Medtr8g077040	salicylic acid carboxyl methyltransferase	Medtr8g095040	ammonium transporter 1 protein
		Medtr3g062890	NADH-quinone oxidoreductase cyanobacterial subunit N	Medtr4g134250	calcineurin B-like protein					Medtr1g069785	S-adenosylmethionine-dependent methyltransferase, putative	Medtr4g010180	LURP-one-like protein	Medtr5g090770	NPR1/NIM1-like regulatory protein, putative
		Medtr4g108870	ribonuclease H superfamily polynucleotidyl transferase	Medtr1g097090	exostosin family protein					Medtr1g105110	E2F transcription factor	Medtr2g062820	acid phosphatase/vanadium-dependent haloperoxidase	Medtr2g013210	receptor-like kinase
		Medtr3g102120	SPla/RYanodine receptor (SPRY) domain protein	Medtr7g109360	DnaJ heat shock amino-terminal domain protein					Medtr7g028970	ATP-dependent chaperone ClpB	Medtr5g016150	sigma factor sigb regulation rsbq-like protein	Medtr8g098945	WRKY family transcription factor
		Medtr4g094742	NAD(P)-binding rossmann-fold protein, putative	Medtr7g095280	homocysteine S-methyltransferase-like protein					Medtr2g100060	late embryogenesis abundant protein, putative	Medtr4g125300	papain family cysteine protease	Medtr7g072480	cationic peroxidase
		Medtr5g021240	D-2-hydroxyglutarate dehydrogenase	Medtr5g019720	TB2/DP1, HVA22 family protein					Medtr8g019620	brevis radix-like protein	Medtr5g042400	acylamino-acid-releasing enzyme-like protein, putative	Medtr1g056870	E3 ubiquitin-protein ligase PUB23-like protein
		Medtr8g098420	glutathione S-transferase theta	Medtr4g124980	pectin lyase superfamily protein					Medtr7g075660	WD-40 repeat protein/beige protein	Medtr5g063920	cryptochrome protein	Medtr2g013000	hydroxyproline-rich glycoprotein family protein, putative
		Medtr5g042420	NAD(P)H dehydrogenase	Medtr8g009590	fatty acid hydroxylase superfamily protein					Medtr5g016600	beta-1,4-xylosyltransferase, putative	Medtr1g097430	transmembrane protein, putative	Medtr4g084480	glycoside hydrolase family 17 protein
		Medtr1g116270	glutathione S-transferase	Medtr1g061670	60S ribosomal protein L24-2					Medtr1g095880	PPR containing plant-like protein	Medtr4g108260	aldose 1-epimerase family protein	Medtr7g088820	nitrate transporter 1
		Medtr4g094368	caffeoyl-CoA-O-methyltransferase	Medtr2g034910	hypothetical protein					Medtr6g033340	duplicated homeodomain protein, putative	Medtr7g108940	RelA-SpoT-like protein RSH1	Medtr4g013355	disease resistance-responsive, dirigent domain protein
		Medtr1g029620	NAD/NADH kinase family protein	Medtr2g030380	LRR receptor-like kinase family protein					Medtr1g009890	replication protein A 32 kDa subunit-like protein	Medtr3g115910	glutamate receptor 32	Medtr4g125180	subtilisin-like serine protease
		Medtr2g084535	lysosomal pro-X carboxypeptidase-like protein	Medtr3g100500	aspartic proteinase nepenthesin-like protein					Medtr8g022280	COP1-interacting-like protein	Medtr5g020640	aldose 1-epimerase family protein	Medtr1g107500	LRR receptor-like kinase family protein
		Medtr2g040910	LRR receptor-like kinase	Medtr3g055330	SWIB/MDM2 domain protein					Medtr8g005155	transcription termination factor family protein	Medtr0121s0060	stress responsive A/B barrel domain protein	Medtr7g011330	phosphate transporter PHO1-like protein
		Medtr4g021800	haloacid dehalogenase-like hydrolase	Medtr1g013070	60S ribosomal protein L39-3					Medtr5g025150	heavy metal transport/detoxification superfamily protein	Medtr8g020480	transcription initiation factor TFIID subunit A, putative	Medtr5g022970	hypothetical protein
		Medtr1g099010	vacuolar iron transporter-like protein	Medtr4g098640	ubiquitin family protein					Medtr1g084180	phospholipase/carboxylesterase family protein	Medtr1g083600	TPR repeat protein	Medtr4g065107	hypothetical protein
		Medtr8g009870	calcium-binding EF hand protein	Medtr1g492820	cytochrome P450 family 87 protein					Medtr8g093090	WNK kinase	Medtr6g023320	rubisco methyltransferase family protein	Medtr0879s0010	hypothetical protein
		Medtr5g085300	tyrosine specific protein phosphatase family protein	Medtr1g024095	filament-plant-like protein					Medtr7g069100	disease resistance protein (TIR-NBS-LRR class), putative	Medtr4g132360	glycine cleavage system T protein	Medtr2g036310	UPF0481 plant-like protein
		Medtr1g116320	plastid lipid-associated protein	Medtr2g008240	beta-xylosidase/alpha-L-arabinofuranosidase-like protein					Medtr3g082200	subtilisin-like serine protease	Medtr8g075960	transmembrane protein, putative	Medtr5g083270	abscisic acid receptor
		Medtr5g029990	cinnamoyl-CoA reductase-like protein	Medtr1g047390	inosine triphosphate pyrophosphatase					Medtr2g012870	(E)-nerolidol/(E,E)-geranyl linalool synthase	Medtr4g021350	aldo/keto reductase family oxidoreductase	Medtr2g030460	stress up-regulated Nod 19 protein
		Medtr2g082640	BHLH domain class transcription factor	Medtr1g026910	sulfite exporter TauE/SafE family protein					Medtr1g033600	MYB family transcription factor	Medtr8g100075	methyltransferase PMT16, putative	Medtr4g023730	dihydroflavonol 4-reductase-like protein
		Medtr1g018180	armadillo/beta-catenin-like repeat protein	Medtr7g050540	Cox19-like CHCH family protein					Medtr6g008500	cytochrome P450 family 82 protein	Medtr1g012550	G-type lectin S-receptor-like Serine/Threonine-kinase SD2-5	Medtr1g090170	AP2 domain class transcription factor
		Medtr4g073220	receptor-like kinase	Medtr1g116957	importin-like protein					Medtr4g127860	DUF1777 family protein	Medtr2g066060	plant/F14G9-20 protein	Medtr3g109160	SAUR-like auxin-responsive family protein
		Medtr4g134900	Cox19 family protein (CHCH motif)	Medtr1g102430	xyloglucan galactosyltransferase KATAMARI-like protein					Medtr3g030560	F-box SKIP28-like protein	Medtr4g011600	sulfate transporter-like protein	Medtr7g058640	synaptobrevin-like protein
		Medtr7g066120	fructose-1,6-bisphosphatase	Medtr6g059920	RmlC-like cupins superfamily protein					Medtr7g016900	hypothetical protein	Medtr5g016080	MFS transporter	Medtr4g087810	phospholipase A1
		Medtr8g012420	DUF760 family protein	Medtr1g034000	armadillo/beta-catenin-like repeat protein					Medtr7g033165	GDSL-like lipase/acylhydrolase	Medtr4g015080	proton-dependent oligopeptide transport family protein	Medtr4g088900	heat shock transcription factor
		Medtr1g050518	PP2A regulatory subunit TAP46-like protein	Medtr1g033000	receptor kinase TMK1-like protein					Medtr1g030650	TCP-1/cpn60 chaperonin family protein	Medtr7g091410	PPR containing plant-like protein	Medtr1g062110	leucoanthocyanidin dioxygenase-like protein
		Medtr3g011930	cysteine-rich receptor-like kinase	Medtr2g023880	B-cell receptor-associated-like protein					Medtr8g035620	AMP-dependent synthetase and ligase family protein	Medtr1g090817	O-sialoglycoprotein endopeptidase	Medtr8g027745	RING-H2 finger protein ATL21A, putative
		Medtr4g115900	actin-related protein 2/3 complex subunit 3	Medtr8g106740	breast carcinoma amplified sequence protein, putative					Medtr2g015550	CAZy family GT8 glycosyltransferase	Medtr7g086430	M50 family peptidase	Medtr6g045200	C4-dicarboxylate transporter/malic acid transporter
		Medtr8g104930	plant UBX domain protein	Medtr7g104220	GDSL-like lipase/acylhydrolase					Medtr2g078020	TPR repeat thioredoxin TTL1-like protein	Medtr7g039510	haloacid dehalogenase-like hydrolase domain protein	Medtr2g019250	germin family protein
		Medtr4g080340	DUF1685 family protein	Medtr2g034290	NADH-ubiquinone oxidoreductase 105 kDa subunit					Medtr4g099140	novel plant SNARE-like protein	Medtr3g010000	photosystem I reaction center subunit V	Medtr4g132460	pectate lyase family protein
		Medtr7g107560	Rac GTPase activating protein	Medtr8g101910	ribosomal protein S8					Medtr7g072560	saposin B domain protein	Medtr4g010200	glycoside hydrolase family 17 protein	Medtr8g445800	LRR receptor-like kinase, putative
		Medtr1g062590	allergen Pru protein, putative	Medtr8g091710	ABC transporter-like protein					Medtr8g069330	phototropic-responsive NPH3 family protein	Medtr5g048280	prolyl oligopeptidase family protein	Medtr1g052640	stress up-regulated Nod 19 protein
		Medtr8g090060	alpha/beta fold hydrolase	Medtr2g038390	oligosaccharyltransferase complex subunit OSTC-like protein					Medtr4g098820	ribose-phosphate pyrophosphokinase	Medtr7g065080	peptide/nitrate transporter plant	Medtr3g084620	xyloglucan endotransglucosylase/hydrolase family protein
		Medtr8g028120	glyoxylate/succinic semialdehyde reductase	Medtr2g039750	30S ribosomal S16-like protein					Medtr7g099960	core histone H2A/H2B/H3/H4	Medtr1g095110	alpha/beta hydrolase family protein	Medtr1g038680	cationic peroxidase
		Medtr3g098650	glycoside hydrolase family 38 amino-terminal domain protein	Medtr5g023740	NAD-dependent isocitrate dehydrogenase					Medtr4g034030	40S ribosomal protein S20-2	Medtr4g084180	sulfiredoxin	Medtr2g435310	pathogenesis-related protein bet V I family protein
		Medtr2g033000	protein phosphatase 2C-like protein	Medtr7g089090	myosin heavy chain-like protein					Medtr6g011680	ABC transporter B family protein	Medtr4g078600	O-acyltransferase WSD1-like protein	Medtr7g107520	cationic peroxidase
		Medtr4g005360	lipid-binding serum glycoprotein-like protein	Medtr2g037880	A49-like RNA polymerase I associated factor					Medtr1g056800	embryo defective 2016 protein	Medtr2g090410	lectin receptor kinase	Medtr6g090060	DUF1005 family protein
		Medtr1g105730	receptor-like kinase	Medtr3g005730	methyltransferase domain protein					Medtr4g123810	S-adenosylmethionine synthase-like protein	Medtr3g076660	elongation factor Tu protein	Medtr6g016640	proline dehydrogenase
		Medtr5g027940	hypothetical protein	Medtr8g076760	folate transporter/carrier-like protein					Medtr1g052405	OTU-like cysteine protease	Medtr7g087130	myb transcription factor	Medtr5g005540	D-arabinono-1,4-lactone oxidase-like protein
		Medtr7g058700	tyrosine/DOPA decarboxylase	Medtr1g061590	LRR receptor-like kinase					Medtr1g054300	WD-40 repeat protein/notchless protein, putative	Medtr2g043530	3-oxoacyl-(acyl carrier) synthase II	Medtr4g062500	cytochrome P450 family flavone synthase
		Medtr8g018790	puromycin-sensitive aminopeptidase-like protein	Medtr3g113630	kinesin motor domain protein					Medtr8g447230	MYND finger protein	Medtr3g069410	zinc ion-binding protein	Medtr4g029170	peroxidase family protein
		Medtr3g082510	RING-H2 zinc finger protein	Medtr8g027890	transmembrane protein, putative					Medtr5g097410	cytokinin receptor histidine kinase	Medtr3g008260	ceramide kinase-like protein	Medtr5g035980	transducin/WD40 repeat protein
		Medtr7g078690	MAP kinase	Medtr5g076250	lecithin retinol acyltransferase					Medtr8g027100	hypothetical protein	Medtr7g028160	TCP family transcription factor	Medtr3g055380	membrane-bound O-acyltransferase family MBOAT protein
		Medtr5g084030	indole-3-glycerol phosphate synthase	Medtr3g088190	DUF630 family protein					Medtr1g036430	RNA recognition motif	Medtr7g076860	glycosyltransferase family 90 protein	Medtr1g021040	transcription factor
		Medtr4g074450	U11/U12 small nuclear ribonucleoprotein 25 kDa-like protein	Medtr4g094792	complex I subunit					Medtr4g062480	PPR containing plant-like protein	Medtr1g014210	phospholipid hydroperoxide glutathione peroxidase	Medtr7g071680	short-chain dehydrogenase/reductase
		Medtr3g101740	thioredoxin	Medtr8g076890	thioredoxin-like/ATP-binding protein					Medtr3g113290	filament-plant-like protein	Medtr8g094740	fatty acid amide hydrolase-like protein	Medtr7g072510	class III peroxidase
		Medtr4g084180	sulfiredoxin	Medtr4g086510	CXE carboxylesterase					Medtr8g076100	heterogeneous nuclear ribonucleoprotein	Medtr7g094420	sugar transporter	Medtr8g035720	sulfotransferase
		Medtr1g076840	RmlC-like cupins superfamily protein	Medtr8g012945	NADH-ubiquinone oxidoreductase 105 kDa subunit					Medtr2g046130	receptor-like kinase plant	Medtr1g081290	zeta-carotene desaturase	Medtr1g077840	OPT family oligopeptide transporter
		Medtr4g093840	flavonol synthase/flavanone 3-hydroxylase	Medtr1g061160	ribosome production factor-like protein					Medtr3g095810	40S ribosomal SA-like protein	Medtr4g124080	hypothetical protein	Medtr2g017630	rhodanese/cell cycle control phosphatase superfamily protein
		Medtr3g463900	peptidyl-prolyl cis-trans isomerase	Medtr3g080390	nucleobase-ascorbate transporter-like protein					Medtr1g088720	DNA mismatch repair protein PMS2, putative	Medtr7g085260	NAC transcription factor-like protein	Medtr2g020710	sugar porter (SP) family MFS transporter
		Medtr4g093170	methylmalonate-semialdehyde dehydrogenase	Medtr2g007960	auxin-induced 5NG4-like protein					Medtr7g066760	3-oxo-5-alpha-steroid 4-dehydrogenase	Medtr7g028050	four ACT domain ACT domain protein which protein	Medtr3g033000	polyamine oxidase
		Medtr8g088420	tyrosine phosphatase, putative	Medtr1g103710	frigida-LIKE protein					Medtr5g076380	P-loop nucleoside triphosphate hydrolase superfamily protein	Medtr3g105820	translocon at the inner envelope membrane ofs protein 55-II	Medtr7g092700	PRA1 family protein
		Medtr8g107010	FKBP-type peptidyl-prolyl cis-trans isomerase	Medtr3g037110	transmembrane protein, putative					Medtr1g019960	alpha/beta-hydrolase family-like protein	Medtr3g118360	alanine-tRNA ligase	Medtr1g115900	cationic peroxidase
		Medtr8g107640	annexin D8	Medtr5g038450	receptor-like kinase plant					Medtr4g061090	vacuolar proton ATPase a3-like protein	Medtr4g011570	pentatricopeptide (PPR) repeat protein	Medtr0083s0100	stress up-regulated Nod 19 protein
		Medtr7g094470	transmembrane protein, putative	Medtr1g030450	methylenetetrahydrofolate dehydrogenase					Medtr7g069950	40S ribosomal S4-like protein	Medtr6g053110	Tic22 family protein	Medtr3g080090	cation diffusion facilitator family transporter
		Medtr4g078505	prefoldin protein	Medtr3g110600	ergosterol biosynthetic-like protein					Medtr2g082570	kinesin motor domain protein	Medtr6g033320	light-harvesting complex I chlorophyll A/B-binding protein	Medtr1g038810	type I inositol-1,4,5-trisphosphate 5-phosphatase
		Medtr5g008050	rubredoxin family protein	Medtr6g013840	CAZy family GT8 glycosyltransferase					Medtr1g026490	fanconi anemia group J-like protein	Medtr2g073370	B-box type zinc finger protein	Medtr1g103090	LRR/extensin 2
		Medtr5g014430	CAAX protease self-immunity protein	Medtr6g047750	GRAS family transcription factor					Medtr2g010520	magnesium and cobalt efflux protein CorC, putative	Medtr1g018910	Serine/Threonine kinase, plant-type protein, putative	Medtr1g014240	lectin receptor kinase
		Medtr4g133770	transmembrane protein, putative	Medtr2g105570	4-coumarate:CoA ligase-like protein					Medtr1g057700	digalactosyldiacylglycerol synthase	Medtr6g035305	fructose-1,6-bisphosphatase, cytosolic-like protein	Medtr8g095030	LRR receptor-like kinase
		Medtr1g030850	hypothetical protein	Medtr5g095670	pyridoxal-5'-phosphate-dependent enzyme family protein					Medtr2g027560	O-glycosyl hydrolase family 17 protein	Medtr5g016770	cystathionine beta-synthase (CBS) family protein	Medtr8g066850	transmembrane protein, putative
		Medtr8g099985	trehalase	Medtr3g093690	transmembrane protein, putative					Medtr4g037575	hypothetical protein	Medtr4g054150	fatty acid hydroxylase superfamily protein	Medtr6g088805	MATE efflux family protein
		Medtr6g073003	3,4-dihydroxy-2-butanone kinase, putative	Medtr7g023260	60S ribosomal protein L23a-2					Medtr1g070490	glycosyltransferase family 8 protein	Medtr6g013750	DUF4336 domain protein	Medtr8g036235	transcription factor bHLH122-like protein
		Medtr8g031450	glycosyltransferase family 90 protein	Medtr7g104490	F-box/LRR plant protein					Medtr1g024005	ATRAD3-like protein	Medtr1g098280	light-harvesting complex I chlorophyll A/B-binding protein	Medtr3g105610	glutamate receptor 32
		Medtr1g112340	pyruvate carrier-like protein	Medtr8g088940	emp24/gp25L/p24 family protein					Medtr4g075333	pollen protein Ole E I-like protein	Medtr6g092630	S-adenosyl-L-methionine-dependent methyltransferase	Medtr5g091090	SAUR-like auxin-responsive family protein
		Medtr5g016810	AP2 domain transcription factor	Medtr3g103500	xyloglucan glycosyltransferase					Medtr2g037830	cellulose synthase-like protein D3	Medtr1g046620	ABC1/COQ8 Serine/Threonine kinase	Medtr1g115225	LRR receptor-like kinase
		Medtr2g067230	transcription termination factor family protein	Medtr1g071530	sulfate/bicarbonate/oxalate exchanger and transporter sat-1					Medtr1g028370	cyclic nucleotide-gated ion channel-like protein	Medtr6g012220	ZF-HD protein dimerization region protein	Medtr5g085030	SCF ubiquitin ligase, SKP1 component
		Medtr1g083380	translationally-controlled tumor-like protein	Medtr6g086635	regulator of Vps4 activity in the MVB pathway protein					Medtr1g101280	homeobox leucine zipper protein	Medtr8g099900	tRNA nucleotidyltransferase/poly(A) polymerase	Medtr6g462640	cytochrome P450 family 71 protein
		Medtr3g111310	phosphoglycerate mutase family protein	Medtr1g032450	40S ribosomal protein S2-4					Medtr5g066400	actin-related protein ARP4	Medtr8g075090	eukaryotic aspartyl protease family protein	Medtr8g023060	tubby C 2 protein
		Medtr1g039410	inosine-uridine preferring nucleoside hydrolase	Medtr5g080260	rotundifolia-like protein					Medtr1g017950	GATA type zinc finger transcription factor family protein	Medtr3g085060	hypothetical protein	Medtr2g028580	LRR receptor-like kinase
		Medtr8g017270	metallo-hydrolase/oxidoreductase superfamily protein	Medtr5g021060	peroxidase family protein					Medtr6g021740	PPR containing plant-like protein	Medtr1g112860	transmembrane protein, putative	Medtr8g075920	gibberellin-regulated family protein
		Medtr4g094268	saccharopine dehydrogenase-like protein	Medtr8g086605	transducin/WD-like repeat-protein					Medtr8g038460	histone H4 domain protein	Medtr7g093640	hypothetical protein	Medtr1g040435	basic helix loop helix protein, putative
		Medtr4g085890	methylcrotonyl-CoA carboxylase beta chain, putative	Medtr7g029650	LysM type receptor kinase					Medtr4g095075	metal transporter Nramp3 protein	Medtr4g077070	phospholipase A1	Medtr1g028360	spermine/spermidine synthase
		Medtr3g115490	Serine/Threonine kinase family protein	Medtr4g124940	nucleolysin TIAR-like protein					Medtr1g099150	hypothetical protein	Medtr1g102890	1,2-dihydroxy-3-keto-5-methylthiopentene dioxygenase	Medtr3g111610	GNS1/SUR4 membrane family protein
		Medtr3g048860	receptor-like protein	Medtr3g464760	ribosomal protein S21 family protein					Medtr4g062170	3-ketoacyl-CoA synthase-like protein	Medtr3g053230	proline synthetase associated protein	Medtr3g082440	endo-1,4-beta-glucanase
		Medtr4g084270	phosphoglucomutase/phosphomannomutase family protein	Medtr7g074620	ethanolamine-phosphate cytidylyltransferase					Medtr4g021640	hypothetical protein	Medtr1g114290	thioredoxin-like protein	Medtr1g030630	heavy metal transport/detoxification superfamily protein
		Medtr3g074230	TPR repeat thioredoxin TTL1-like protein	Medtr2g097870	import inner membrane translocase protein					Medtr1g017880	transducin/WD-like repeat-protein	Medtr4g057670	fructose-bisphosphate aldolase class I	Medtr7g011350	phosphate transporter PHO1-like protein
		Medtr8g465160	Serine/Threonine kinase family protein	Medtr8g014075	sequence-specific DNA-binding transcription factor					Medtr2g087295	bHLH transcription factor-like protein	Medtr5g087470	hsp20/alpha crystallin family protein	Medtr5g046410	germin family protein
		Medtr5g041910	oxygen-evolving enhancer protein	Medtr7g073690	hypothetical protein					Medtr0035s0150	indole-3-acetic acid-amido synthetase	Medtr7g052820	actin-binding calponin-like (CH) domain protein	Medtr4g125940	peroxidase family protein
		Medtr8g467380	transmembrane protein, putative	Medtr5g016250	hypothetical protein					Medtr2g025190	ubiquitin-specific protease family C19 protein	Medtr6g007180	calcium homeostasis regulator CHoR1, putative	Medtr5g046430	germin family protein
		Medtr8g088380	KxDL motif CG10681-like protein	Medtr2g017915	GDSL-like lipase/acylhydrolase					Medtr7g115550	cell division control protein, putative	Medtr1g045140	proton gradient regulation protein	Medtr4g014280	disease resistance protein (TIR-NBS-LRR class), putative
		Medtr1g084200	plant/F25P12-18 protein	Medtr4g057850	substrate carrier family protein					Medtr4g093650	RNA-binding KH domain protein	Medtr8g471180	kinesin-like protein for actin based movement protein	Medtr4g017030	germin family protein
		Medtr7g114660	plant/F20D21-34 protein	Medtr3g087590	myo-inositol 1-phosphate synthase					Medtr8g030620	glycerol-3-phosphate acyltransferase	Medtr4g115170	EF hand calcium-binding family protein	Medtr2g045780	phosphate transporter PHO1-like protein
		Medtr2g014480	DnaJ heat shock family protein	Medtr4g052930	Sec23/Sec24 transport family protein					Medtr7g108100	rRNA processing protein	Medtr7g006060	S-adenosylmethionine-dependent methyltransferase, putative	Medtr1g096310	caffeic acid O-methyltransferase
		Medtr4g073560	ADP-ribosylation factor family protein	Medtr2g092980	MAP kinase kinase kinase-like protein					Medtr3g100470	AT hook motif DNA-binding family protein	Medtr5g020710	transmembrane-like protein	Medtr7g112550	F-box protein PP2-A13
		Medtr7g083130	esterase/lipase/thioesterase family protein	Medtr3g102170	chromosome-associated kinesin KIF4A-like protein					Medtr2g006020	transducin/WD40 repeat protein	Medtr8g009510	dynamin 1E-like protein	Medtr2g039620	basic helix loop helix (BHLH) DNA-binding family protein
		Medtr8g092020	RAB GTPase-like protein A1D	Medtr6g004110	DegP protease					Medtr1g059610	O-linked N-acetylglucosamine transferase, putative	Medtr8g035590	calcium-dependent lipid-binding (CaLB domain) family protein	Medtr6g016650	proline dehydrogenase
		Medtr5g077080	aarF domain kinase	Medtr2g010760	kinesin motor catalytic domain protein					Medtr4g029600	extensin-like repeat protein	Medtr7g034715	monodehydroascorbate reductase	Medtr2g022330	extracellular dermal glycoprotein
		Medtr1g030430	cation transporter ChaC	Medtr4g123880	receptor-like kinase plant					Medtr7g017440	leguminosin group485 secreted peptide	Medtr7g098450	TPR repeat protein	Medtr1g049140	AP2 domain transcription factor
		Medtr7g105390	lysosomal pro-X carboxypeptidase-like protein	Medtr2g096300	UDP-galactose transporter 1					Medtr3g116640	LRR receptor-like kinase family protein	Medtr3g089020	RNA-metabolising metallo-beta-lactamase	Medtr1g076930	isoflavone-7-O-methyltransferase
		Medtr2g105690	calcium-transporting ATPase 9, plasma membrane-type protein	Medtr5g013320	VAMP-associated protein					Medtr4g101950	translation factor EF-1 alpha-like protein	Medtr3g026150	2OG-Fe(II) oxygenase family oxidoreductase	Medtr6g064980	(3S)-linalool/(E)-nerolidol/(E,E)-geranyl linalool synthase
		Medtr4g106940	CASP ARALYDRAFT-like protein	Medtr5g053250	eukaryotic cytochrome b561 protein					Medtr5g098860	PPR containing plant-like protein	Medtr8g070880	LRR receptor-like kinase	Medtr2g087900	cellulose synthase H1-like protein
		Medtr6g036780	LRR receptor-like kinase	Medtr8g027440	auxin response factor 2					Medtr7g093370	peroxidase family protein	Medtr8g044160	NADH-cytochrome b5 reductase family protein	Medtr5g088990	plastocyanin-like domain protein
		Medtr1g105970	tubulin alpha-6 chain, putative	Medtr4g055270	ribosome biogenesis RLP24-like protein					Medtr6g075170	DNA polymerase epsilon subunit B	Medtr8g009830	NADP-dependent alkenal double bond reductase	Medtr7g085810	AP2 domain class transcription factor
		Medtr4g130675	low temperature and salt responsive family protein	Medtr6g055030	zinc finger, C3HC4 type (RING finger) protein					Medtr2g093280	carbamoyl-phosphate synthase large chain	Medtr2g090155	peroxisomal membrane 22 kDa (Mpv17/PMP22) family protein	Medtr2g103460	lactoylglutathione lyase/glyoxalase I family protein
		Medtr5g009410	AP2 domain class transcription factor	Medtr8g059605	LRR receptor-like kinase					Medtr4g094730	LysM domain GPI-anchored protein	Medtr5g053940	methionine aminopeptidase 1B	Medtr7g058830	Serine/Threonine kinase, plant-type protein
		Medtr8g079910	RING finger protein	Medtr4g099140	novel plant SNARE-like protein					Medtr0009s0120	phosphatidylinositol 3- and 4-kinase	Medtr4g067150	tetrapyrrole-binding protein	Medtr7g013680	LRR receptor-like kinase family protein
		Medtr0314s0030	2OG-Fe(II) oxygenase family oxidoreductase	Medtr6g012690	myb transcription factor mixta-like protein					Medtr6g009070	ABC transporter B family protein	Medtr2g063080	DEAD-box ATP-dependent RNA helicase	Medtr2g007960	auxin-induced 5NG4-like protein
		Medtr5g011580	translation factor EF-1 alpha-like protein	Medtr4g124250	hypothetical protein					Medtr4g116860	endoribonuclease dicer-like protein	Medtr5g012130	flavin containing monooxygenase FMO GS-OX-like protein	Medtr8g079950	HXXXD-type acyl-transferase family protein
		Medtr7g099450	LRR ribonuclease inhibitor domain protein	Medtr3g088010	DUF740 family protein					Medtr8g036080	brefeldin A-inhibited guanine nucleotide-exchange protein	Medtr3g106820	ATP synthase, F0 subunit B	Medtr5g005530	cysteine-rich receptor-like kinase
		Medtr7g114490	benzyl alcohol O-benzoyltransferase	Medtr3g118030	60S ribosomal protein L5-2					Medtr3g091800	RNA-binding KH domain protein	Medtr8g432540	homeobox leucine zipper protein	Medtr3g062570	LRR receptor-like kinase
		Medtr5g048850	flavonol synthase/flavanone 3-hydroxylase	Medtr1g010260	wall-associated receptor kinase-like protein					Medtr2g034910	hypothetical protein	Medtr7g015770	disease resistance protein (CC-NBS-LRR class) family protein	Medtr0032s0040	2OG-Fe(II) oxygenase family oxidoreductase
		Medtr4g016740	receptor-like protein, putative	Medtr7g062120	GRAS family transcription factor					Medtr4g045767	phototropic-responsive NPH3 family protein	Medtr8g083280	flavonoid glucosyltransferase	Medtr5g005520	cysteine-rich receptor-kinase-like protein
		Medtr6g465290	hypothetical protein	Medtr1457s0010	glycoside hydrolase family 18 protein					Medtr2g006750	importin beta-4	Medtr3g097290	ferrochelatase	Medtr7g108890	pectinesterase/pectinesterase inhibitor
		Medtr3g053890	serine-glyoxylate aminotransferase-like protein	Medtr1g081000	Serine/Threonine-kinase Nek4					Medtr8g106150	cytokinin receptor histidine kinase	Medtr7g105390	lysosomal pro-X carboxypeptidase-like protein	Medtr8g079980	3'-N-debenzoyl-2'-deoxytaxol benzoyltransferase
		Medtr4g088485	pentameric polyubiquitin	Medtr7g115240	E3 ubiquitin protein ligase DRIP2, putative					Medtr8g027160	endoplasmic reticulum-type calcium-transporting ATPase	Medtr7g498280	inactive rhomboid-like protein	Medtr4g128580	xyloglucan endotransglucosylase/hydrolase family protein
		Medtr4g052840	late embryogenesis abundant hydroxyproline-rich glycoprotein	Medtr8g107470	LRR receptor-like kinase					Medtr0078s0010	UDP-glucosyltransferase family protein	Medtr2g007300	plastid lipid-associated protein	Medtr1g043200	high affinity inorganic phosphate transporter
		Medtr4g099290	ureidoglycine aminohydrolase	Medtr1g104880	alpha-1,3/1,6-mannosyltransferase ALG2-like protein					Medtr3g099757	glutathione S-transferase, amino-terminal domain protein	Medtr7g109460	RING/FYVE/PHD zinc finger protein	Medtr1g041285	EF hand calcium-binding family protein
		Medtr1g027030	stress-induced receptor-like kinase	Medtr2g435590	ethylene response factor					Medtr6g080430	plastid movement impaired protein	Medtr5g084540	leguminosin group485 secreted peptide	Medtr3g112530	C4-dicarboxylate transporter/malic acid protein
		Medtr1g098280	light-harvesting complex I chlorophyll A/B-binding protein	Medtr5g014070	30S ribosomal S16-like protein					Medtr7g088720	zinc finger (C3HC4-type RING finger) family protein, putative	Medtr1g105970	tubulin alpha-6 chain, putative	Medtr1g090520	LRR receptor-like kinase family protein
		Medtr3g080080	nucleotide exchange factor SIL1	Medtr1g019130	wuschel-related homeobox protein					Medtr5g010470	pre-mRNA splicing factor component protein	Medtr6g008690	peptide/nitrate transporter plant-like protein	Medtr4g132400	C4-dicarboxylate transporter/malic acid protein
		Medtr6g007030	trypsin-like serine protease	Medtr6g091630	60S ribosomal protein L31B					Medtr1g021950	metalloendopeptidase/zinc ion-binding protein	Medtr8g093250	cystathionine beta-lyase family protein	Medtr1g081840	gibberellin 20-oxidase
		Medtr7g032900	methyltransferase type 11	Medtr4g110040	transcription factor BIM2-like protein					Medtr7g074935	AT hook motif DNA-binding family protein	Medtr5g010010	2-C-methyl-D-erythritol 2,4-cyclodiphosphate synthase	Medtr3g063120	(3S)-linalool/(E)-nerolidol/(E,E)-geranyl linalool synthase
		Medtr1g050465	FAD-linked sulfhydryl oxidase Erv1-like protein	Medtr1g056180	EEIG1/EHBP1 protein amino-terminal domain protein					Medtr8g442400	octicosapeptide/phox/Bem1p domain kinase superfamily protein	Medtr3g111700	heat shock protein-binding protein, putative	Medtr4g065113	extensin-like region protein
		Medtr2g079700	G protein coupled receptor	Medtr4g050050	plant/T7A14-6 protein					Medtr8g074010	phosphoserine aminotransferase	Medtr6g084620	transmembrane protein, putative	Medtr3g465090	(3S)-linalool/(E)-nerolidol/(E,E)-geranyl linalool synthase
		Medtr2g022760	glycoside hydrolase family 1 protein	Medtr5g067350	auxin response factor					Medtr4g017630	tubulin beta-1 chain	Medtr4g051532	BEL1-related homeotic protein	Medtr1g043220	high affinity inorganic phosphate transporter
		Medtr8g085580	transmembrane protein, putative	Medtr8g081010	salt-inducible protein, putative					Medtr5g033800	Pmr5/Cas1p GDSL/SGNH-like acyl-esterase family protein	Medtr5g077220	PPR containing plant-like protein	Medtr5g038940	zinc finger, C3HC4 type (RING finger) protein
		Medtr1g094720	DNL zinc finger protein	Medtr2g017960	fasciclin domain protein					Medtr6g080360	myb transcription factor	Medtr2g029030	plant/F7F23-4 protein	Medtr3g102400	Serine/Threonine kinase, plant-type protein
		Medtr3g073480	hypothetical protein	Medtr1g115545	60S ribosomal L35-like protein					Medtr8g464450	lysine-specific histone demethylase-like protein	Medtr5g008750	Rieske (2Fe-2S) domain protein	Medtr7g102820	leucoanthocyanidin dioxygenase-like protein
		Medtr5g038900	UDP-galactose transporter, putative	Medtr7g091770	ozone-responsive stress-like protein					Medtr7g116590	transcription activators protein	Medtr7g014330	anthocyanin 5-aromatic acyltransferase	Medtr3g103260	hypothetical protein
		Medtr8g100065	GRAM domain protein/ABA-responsive-like protein	Medtr3g005430	40S ribosomal S9-like protein					Medtr8g102580	E3 ubiquitin-protein ligase orthrus-like protein	Medtr8g070830	membrane protein, putative	Medtr5g093430	DUF4408 domain protein
		Medtr2g006770	alkaline phytoceramidase (APHC)	Medtr1g064090	phenylalanine ammonia-lyase-like protein					Medtr3g094770	E3 ubiquitin-protein ligase RKP-like protein	Medtr8g070530	phototropin-2 protein	Medtr5g097900	aldo/keto reductase family oxidoreductase
		Medtr1g039240	LRR receptor-like kinase family protein	Medtr5g015300	N-acetyl-glutamate synthase					Medtr1g054525	disease resistance response protein	Medtr1g009760	plasma membrane H+-ATPase	Medtr1g071185	transmembrane protein, putative
		Medtr8g066630	EF hand calcium-binding family protein	Medtr8g105110	40S ribosomal protein S15-4					Medtr5g027970	extra-large GTP-binding protein	Medtr3g097250	GTP-binding elongation factor Tu family protein	Medtr4g036945	RALF-like protein
		Medtr4g021500	1-O-acylglucose:anthocyanin acyltransferase	Medtr4g100810	GDP-fucose O-fucosyltransferase-like protein					Medtr4g058970	class III homeodomain leucine zipper protein	Medtr5g093980	LBP/BPI/CETP family, carboxy-terminal domain protein	Medtr6g004740	sucrase/ferredoxin-like protein, putative
		Medtr3g092810	hypothetical protein	Medtr1g019800	hypothetical protein					Medtr8g096700	heavy metal-associated domain protein	Medtr4g019060	transcription termination factor NusG, putative	Medtr1g028910	MKS1-like protein
		Medtr5g010090	phosphoglycerate mutase family protein	Medtr3g079750	glycoside hydrolase family 3 protein					Medtr5g031720	RNA-binding KH domain protein	Medtr1g076150	myb-related transcription factor LBM1	Medtr3g014530	CC-NBS-LRR resistance protein, putative
		Medtr1g107165	hypothetical protein	Medtr5g045310	hypothetical protein					Medtr7g029365	triacylglycerol lipase-like protein	Medtr5g019790	protein phosphatase 2C family protein
		Medtr6g021790	small GTPase family RAB protein	Medtr5g021610	lactoylglutathione lyase/glyoxalase I family protein					Medtr6g078100	Kunitz type trypsin inhibitor / miraculin	Medtr4g036090	trehalose-phosphate phosphatase
		Medtr3g092020	F-box-like protein	Medtr1g008140	pectinesterase/pectinesterase inhibitor					Medtr4g109090	cyclin-dependent kinase	Medtr7g080250	thioredoxin
		Medtr5g007360	RAP annotation release 2, NERD domain protein	Medtr7g080350	ER membrane protein complex subunit-like protein, putative					Medtr8g081510	serine transhydroxymethyltransferase	Medtr2g021220	cobalt ion transmembrane transporters protein
		Medtr5g011220	PGR5-like protein 1A	Medtr5g068530	C2 domain protein					Medtr7g028590	WRKY transcription factor-like protein	Medtr1g115235	thioredoxin superfamily protein, putative
		Medtr3g052770	zinc finger protein	Medtr8g006430	DnaJ-class molecular chaperone					Medtr2g027740	CAZy family GT8 glycosyltransferase	Medtr2g436340	hypothetical protein
		Medtr2g086590	DUF3049 family protein	Medtr5g083260	trichome birefringence-like protein					Medtr7g096520	poly(ADP-ribose) polymerase domain protein	Medtr7g098700	tyrosine/DOPA decarboxylase
		Medtr7g023290	oxygen-evolving complex/thylakoid lumenal 256 kDa protein	Medtr2g093980	fasciclin domain protein					Medtr6g007737	RING-H2 finger protein ATL47	Medtr8g012390	heavy metal P-type ATPase
		Medtr4g009870	F-box/LRR-like protein	Medtr3g017440	reactive oxygen species modulator 1					Medtr1g088410	tubulin gamma complex-associated protein	Medtr5g027010	transmembrane protein, putative
		Medtr3g074720	outer arm dynein light chain 1	Medtr5g025120	60S ribosomal L4-like protein					Medtr5g069480	zinc finger constans-like protein	Medtr5g078290	senescence-associated protein, putative
		Medtr5g099370	queuine tRNA-ribosyltransferase	Medtr2g024330	strubbelig-receptor family protein					Medtr2g025180	calcium-binding EF hand protein	Medtr1g031740	transmembrane protein, putative
		Medtr7g108580	cytoplasmic C-1-tetrahydrofolate synthase	Medtr2g096940	cytosolic triosephosphate isomerase					Medtr7g110320	squamosa promoter-binding-like protein	Medtr5g023240	transmembrane amino acid transporter family protein
		Medtr8g070520	macronuclear actin	Medtr4g079780	ketol-acid reductoisomerase					Medtr4g107110	microtubule-associated TORTIFOLIA-like protein	Medtr3g052120	(3S)-linalool/(E)-nerolidol/(E,E)-geranyl linalool synthase
		Medtr6g037530	5-formyltetrahydrofolate cyclo-ligase	Medtr7g051230	2Fe-2S ferredoxin-like protein					Medtr3g112180	omega-hydroxypalmitate O-feruloyl transferase	Medtr5g029100	xyloglucan endotransglucosylase/hydrolase family protein
		Medtr3g094160	alpha-galactosidase-like protein	Medtr1g114500	prefoldin subunit 5					Medtr3g052270	F0F1 ATP synthase subunit gamma	Medtr1g045670	DNA mismatch repair protein
		Medtr1g081620	O-acetylserine (thiol) lyase	Medtr1g063080	5'-AMP-activated kinase-like protein, putative					Medtr2g098950	pfkB family carbohydrate kinase	Medtr1g059970	glutathione S-transferase, amino-terminal domain protein
		Medtr7g084800	glyceraldehyde-3-phosphate dehydrogenase	Medtr8g098375	major intrinsic protein (MIP) family transporter					Medtr4g068220	transmembrane protein, putative	Medtr7g013810	glycoside hydrolase family 81 protein
		Medtr1g050428	urease accessory protein UreD	Medtr3g113970	tubulin beta-1 chain					Medtr7g098650	xyloglucan galactosyltransferase KATAMARI-like protein	Medtr4g057210	50S ribosomal protein L9
		Medtr6g069660	fructose-bisphosphate aldolase class-II protein	Medtr7g105080	ubiquitin-60S ribosomal L40 fusion protein					Medtr7g078680	polygalacturonase/glycoside hydrolase family protein	Medtr5g009670	glucose-6-phosphate 1-epimerase-like protein
		Medtr4g101830	nudix hydrolase-like protein	Medtr5g032670	hypothetical protein					Medtr3g498785	tRNA nucleotidyltransferase/poly(A) polymerase	Medtr4g112370	DUF617 family protein
		Medtr5g084930	protein disulfide isomerase-like protein	Medtr2g035930	60S ribosomal protein L27-1					Medtr8g063080	inactive purple acid phosphatase-like protein	Medtr3g104980	DnaJ heat shock amino-terminal domain protein, putative
		Medtr3g435320	NDH-dependent flow 6 protein	Medtr4g097790	transmembrane protein, putative					Medtr2g041610	Rad7, putative	Medtr4g032670	SNARE associated family protein
		Medtr8g086820	DUF1685 family protein	Medtr5g024180	high mobility group (HMG)-box protein					Medtr4g055920	DNA-binding and zinc-finger protein	Medtr1g008310	PPR containing plant-like protein
		Medtr5g013020	palmitoyl protein thioesterase family protein	Medtr5g094300	import inner membrane translocase subunit TIM22					Medtr2g013950	VQ motif protein	Medtr0019s0100	functional resistance protein KR1, putative
		Medtr1g021070	DUF1645 family protein	Medtr2g013950	VQ motif protein					Medtr2g078810	LRR receptor-like kinase	Medtr5g097010	glucose-1-phosphate adenylyltransferase family protein
		Medtr4g128930	zinc finger constans-like protein	Medtr2g070730	interactor of constitutive active ROPs protein, putative					Medtr1g114600	alpha/beta-hydrolase superfamily protein	Medtr5g087710	zinc-binding alcohol dehydrogenase family protein
		Medtr7g092680	alpha/beta hydrolase family protein	Medtr8g019480	substrate carrier family protein					Medtr3g037080	actin-binding FH2 (formin-like) protein, putative	Medtr1g050550	MFS transporter
		Medtr5g016150	sigma factor sigb regulation rsbq-like protein	Medtr3g084790	phragmoplast-associated kinesin-related protein					Medtr2g087880	condensin complex subunit 2	Medtr7g032900	methyltransferase type 11
		Medtr5g090010	fission 1 protein	Medtr4g049830	dienelactone hydrolase family protein					Medtr7g091490	DTW domain protein	Medtr5g032010	U-box kinase family protein
		Medtr2g025050	plastid lipid-associated protein	Medtr6g012160	zinc-binding dehydrogenase family oxidoreductase					Medtr1g063180	suppressor of auxin resistance 1 protein	Medtr1g103550	DUF1677 family protein
		Medtr1g030290	long-chain fatty acyl CoA ligase, putative	Medtr7g055793	cytochrome P450 family protein					Medtr3g107950	TIFY-like protein	Medtr8g069760	alpha-glucan water dikinase
		Medtr2g073020	carboxyl-terminal peptidase	Medtr7g083560	translocon-associated protein beta family-like protein					Medtr3g088885	four ACT domain ACT domain protein which protein	Medtr1g087200	universal stress family protein
		Medtr3g052580	GDSL-like lipase/acylhydrolase	Medtr4g023000	glycoside hydrolase family 1 protein					Medtr4g071180	core histone H2A/H2B/H3/H4	Medtr4g033215	calcium-dependent lipid-binding (CaLB domain) family protein
		Medtr7g073280	transmembrane protein, putative	Medtr8g091910	60S ribosomal L6-like protein					Medtr8g079790	calmodulin-domain kinase CDPK protein	Medtr5g096850	transmembrane amino acid transporter family protein
		Medtr3g067795	tyrosine kinase family protein	Medtr3g108530	paramyosin-like protein					Medtr8g102840	exostosin family protein	Medtr8g465150	S-locus lectin kinase family protein
		Medtr4g077130	cinnamyl-alcohol dehydrogenase-like protein	Medtr4g061090	vacuolar proton ATPase a3-like protein					Medtr1g067570	DUF4378 domain protein	Medtr4g071370	MATE efflux family protein
		Medtr4g026570	hypothetical protein	Medtr7g117750	lecithin retinol acyltransferase					Medtr2g044070	sucrose synthase	Medtr6g478000	sucrose synthase
		Medtr7g082240	group IIB intron splicing facilitator CRS2	Medtr5g040610	ATP synthase epsilon chain					Medtr4g088245	NAC transcription factor-like protein	Medtr7g084810	transducin/WD-like repeat-protein
		Medtr1g073230	O-linked N-acetylglucosamine transferase, ogt protein, putative	Medtr5g025290	nodulin MtN21/EamA-like transporter family protein					Medtr1g023985	ATP-dependent RNA helicase DHX8	Medtr3g085570	kelch repeat F-box protein
		Medtr1g026125	CDSP32 protein (drought-induced stress protein of 32 kDa)	Medtr3g078653	60S ribosomal protein L15-1					Medtr3g452360	CAZy family GT8 glycosyltransferase	Medtr4g094785	FKBP-type peptidyl-prolyl cis-trans isomerase
		Medtr2g090295	E3 ubiquitin-protein ligase RMA1H1-like protein	Medtr5g022530	DUF630 family protein					Medtr8g090130	nucleotide/sugar transporter family protein	Medtr3g056700	multidrug resistance protein ABC transporter family protein
		Medtr8g075340	osmosensor histidine kinase	Medtr6g045553	alcohol acyltransferase					Medtr6g004840	embryo defective 3012 protein	Medtr3g065020	zinc finger-like protein
		Medtr5g013620	beta-amylase	Medtr8g092200	small nuclear ribonucleoprotein					Medtr2g073640	LRR receptor-like kinase	Medtr5g007380	insulinase (peptidase family M16)
		Medtr7g112600	hypothetical protein	Medtr8g081040	xyloglucan endotransglucosylase/hydrolase family protein					Medtr3g064560	regulator of chromosome condensation (RCC1) family protein	Medtr1g116320	plastid lipid-associated protein
		Medtr2g035810	choline-phosphate cytidylyltransferase	Medtr2g084815	histone deacetylase 2a, putative					Medtr3g012040	40S ribosomal protein S3a-1	Medtr1g036280	peroxisomal membrane carrier protein
		Medtr4g085910	ABA response element-binding factor	Medtr1g019670	EF hand protein					Medtr8g010750	TCP-1/cpn60 chaperonin family protein	Medtr6g065400	carboxylesterase-like protein
		Medtr4g081600	sodium:sulfate symporter transmembrane region protein	Medtr8g467460	60S ribosomal L34-like protein					Medtr8g078270	EF hand calcium-binding family protein	Medtr2g026510	hypothetical protein
		Medtr4g116460	zinc finger, C3HC4 type (RING finger) protein	Medtr1g071810	hypothetical protein					Medtr2g076970	P-loop nucleoside triphosphate hydrolase superfamily protein	Medtr5g024740	tonoplast monosaccharide transporter 2
		Medtr2g010510	plant/T16L1-180 protein, putative	Medtr8g019620	brevis radix-like protein					Medtr3g069190	2-nitropropane dioxygenase-like protein	Medtr7g088520	hypothetical protein
		Medtr3g100995	serpin-ZX-like protein	Medtr3g106780	adenine phosphoribosyltransferase-like protein					Medtr1g076540	pyruvate kinase family protein	Medtr1g034260	cytochrome b6f complex subunit (PetM), putative
		Medtr4g070010	BTB/POZ domain plant-like protein, putative	Medtr2g025540	alkaline phytoceramidase					Medtr7g100590	AP2 domain transcription factor	Medtr3g083180	threonyl-tRNA synthetase/threonine-tRNA ligase, putative
		Medtr7g110820	charged multivesicular body protein	Medtr1g083460	60S ribosomal protein L18-3					Medtr8g098260	transcription factor S-II, central domain protein	Medtr8g103470	signal peptidase I family protein
		Medtr1g101240	protein phosphatase 1 regulatory subunit inhibitor protein	Medtr4g098460	AT hook motif DNA-binding family protein					Medtr8g103480	PPR containing plant-like protein	Medtr8g088030	16S rRNA processing protein RimM
		Medtr2g038710	hypothetical protein	Medtr5g077100	L-type lectin-domain receptor kinase					Medtr3g010820	zinc induced facilitator-like protein	Medtr0013s0150	DUF3411 domain protein
		Medtr2g096210	3-ketoacyl-CoA synthase-like protein	Medtr3g110880	sucrose proton symporter 2					Medtr6g027580	cation calcium exchanger	Medtr1g087030	calvin cycle protein CP12-1
		Medtr2g083430	UDP-glucosyltransferase family protein	Medtr2g101040	NADP-dependent malic enzyme-like protein					Medtr2g102800	alpha/beta fold hydrolase	Medtr7g103550	haloacid dehalogenase-like hydrolase (HAD) superfamily protein, putative
		Medtr8g090285	MFS transporter	Medtr5g088660	elongation factor 1-beta					Medtr4g094942	carboxy-terminal domain cyclin	Medtr8g027985	ubiquitin ligase cop1, putative
		Medtr2g030400	3-hydroxyisobutyrate dehydrogenase	Medtr8g027995	formin-like 2 domain protein					Medtr7g089120	tubulin beta-1 chain	Medtr2g078540	transmembrane protein, putative
		Medtr2g066700	YUP8H12R23 protein, putative	Medtr7g080760	acyl carrier protein					Medtr4g096690	3-oxoacyl-(acyl carrier) synthase II	Medtr4g076900	white-brown-complex ABC transporter family protein
		Medtr2g040600	integral membrane protein	Medtr4g063600	UDP-glucuronic acid decarboxylase					Medtr3g031040	DNA topoisomerase IV subunit A	Medtr0003s0580	BPS1, putative
		Medtr8g099615	hypothetical protein	Medtr6g034835	RNA recognition motif					Medtr3g073820	acetyl-CoA carboxylase	Medtr1g030600	auxin-induced 5NG4-like protein
		Medtr5g055310	wall-associated kinase family protein	Medtr7g105430	plant/F24K9-26 protein					Medtr1g102750	aldo/keto reductase family oxidoreductase	Medtr5g006130	photosystem I reaction center subunit II
		Medtr3g091290	OBP3-responsive protein	Medtr1g107495	hypothetical protein					Medtr8g091250	BZIP transcription factor	Medtr3g112150	Sec14p-like phosphatidylinositol transfer family protein
		Medtr7g088410	alpha-L-arabinofuranosidase	Medtr1g022165	60S ribosomal L13-like protein					Medtr7g076230	periodic tryptophan protein	Medtr1g074930	high affinity inorganic phosphate transporter
		Medtr7g058510	PPPDE thiol peptidase family protein, putative	Medtr5g096890	neutral/alkaline non-lysosomal ceramidase					Medtr7g018890	receptor-like kinase	Medtr8g012565	1-deoxy-D-xylulose 5-phosphate reductoisomerase
		Medtr1g032250	1-aminocyclopropane-1-carboxylate oxidase-like protein	Medtr1g022160	glucan endo-1,3-beta-glucosidase-like protein					Medtr1g104500	survival protein SurE-like phosphatase/nucleotidase	Medtr1g072170	ribosome recycling factor
		Medtr1g071610	acetyl-CoA carboxylase, putative	Medtr7g065100	u6 snRNA-associated-like-Smprotein					Medtr3g071650	trichome birefringence-like protein	Medtr5g011550	ATP-dependent Clp protease
		Medtr5g080300	FKBP-type peptidyl-prolyl cis-trans isomerase	Medtr5g017020	histone acetyltransferase of the CBP family protein					Medtr2g017960	fasciclin domain protein	Medtr8g094600	NAD-dependent aldehyde dehydrogenase family protein
		Medtr1g008450	dehydration-responsive protein RD22	Medtr8g097350	myosin heavy chain-like protein					Medtr7g013100	biotin carboxyl carrier acetyl-CoA carboxylase	Medtr6g092700	thioredoxin
		Medtr5g008705	EF hand calcium-binding family protein	Medtr4g088595	40S ribosomal protein S6-2					Medtr7g067080	MYB transcription factor MYB51	Medtr5g014110	hypothetical protein
		Medtr1g077840	OPT family oligopeptide transporter	Medtr3g117710	neutral/alkaline invertase					Medtr4g101050	plant/MNJ7-17 protein, putative	Medtr5g008300	PPR containing plant-like protein
		Medtr2g090360	structural constituent of cell wall protein, putative	Medtr3g463270	C2H2-like zinc finger protein					Medtr1g115790	white-brown-complex ABC transporter family protein	Medtr4g116420	phosphatase 2C family protein
		Medtr4g010000	alpha/beta fold hydrolase	Medtr8g078480	BEL1-related homeotic protein					Medtr2g089490	carboxy-terminal domain cyclin	Medtr5g033230	glutamate-glyoxylate aminotransferase
		Medtr2g066110	phosphoglycerate kinase-like protein	Medtr4g058990	double-stranded RNA-binding motif protein					Medtr2g093970	fasciclin domain protein	Medtr3g022920	disease resistance protein (CC-NBS-LRR class) family protein
		Medtr8g092680	plastid lipid-associated protein	Medtr5g007350	WEB family plant protein					Medtr3g110420	transmembrane amino acid transporter family protein	Medtr8g027770	DEAD-box ATP-dependent RNA helicase family protein
		Medtr0070s0020	LRR receptor-like kinase family protein	Medtr7g115080	GDP-D-mannose-3,5-epimerase					Medtr5g019120	PQ-loop protein/transmembrane family protein	Medtr6g088270	elongation factor Ts protein
		Medtr2g105360	cytochrome P450 family Ent-kaurenoic acid oxidase	Medtr7g021640	Nodule Cysteine-Rich (NCR) secreted peptide					Medtr8g091470	cellulose synthase-interactive protein	Medtr8g009080	1-aminocyclopropane-1-carboxylate oxidase-like protein
		Medtr1g102890	1,2-dihydroxy-3-keto-5-methylthiopentene dioxygenase	Medtr3g088895	F-box SKP2A-like protein					Medtr3g111670	histone deacetylase complex subunit SAP30 Sin3-binding protein	Medtr4g006970	CBL-interacting kinase
		Medtr4g106970	phosphoglycerate mutase	Medtr2g008180	60S ribosomal protein L36a					Medtr1g086870	receptor-like Serine/Threonine-kinase ALE2-like protein	Medtr2g069470	ribosome silencing factor
		Medtr6g088460	hypothetical protein	Medtr7g106210	receptor-kinase-like protein					Medtr4g055290	nucleobase-ascorbate transporter-like protein	Medtr8g088150	carboxy-terminal processing peptidase-like protein
		Medtr4g025940	cytochrome P450 family 71 protein	Medtr3g085440	microtubule associated protein, MAP65/ASE1 family protein					Medtr4g108330	RP/EB family microtubule-associated protein	Medtr2g058970	signal peptide peptidase A (SppA) 36 kDa type protein
		Medtr5g038560	single-stranded DNA-binding protein WHY3	Medtr3g116860	glucose-1-phosphate adenylyltransferase family protein					Medtr2g081070	P-loop nucleoside triphosphate hydrolase superfamily protein	Medtr1g017450	transmembrane protein, putative
		Medtr3g075230	haloacid dehalogenase-like hydrolase	Medtr0260s0030	hypothetical protein					Medtr7g108480	potassium transporter-like protein	Medtr7g114590	rubredoxin-like protein
		Medtr1g113960	ACT-like tyrosine kinase family protein	Medtr1g068825	hypothetical protein					Medtr8g097160	DNA primase large subunit, putative	Medtr7g100550	PPR containing plant-like protein
		Medtr4g094548	stress up-regulated Nod 19 protein	Medtr2g027140	SEC14 cytosolic factor-like protein					Medtr5g075630	receptor-like kinase	Medtr2g085210	ubiquitin ligase cop1, putative
		Medtr1g115535	alpha/beta fold hydrolase	Medtr4g073080	nucleosome/chromatin assembly factor group protein					Medtr1g015890	glutaredoxin-like protein, putative	Medtr3g071970	DUF399 family protein
		Medtr2g091190	transcription factor bHLH107-like protein	Medtr5g020840	soluble inorganic pyrophosphatase					Medtr6g088660	RNA-dependent RNA polymerase family protein	Medtr3g072300	peptide/nitrate transporter
		Medtr5g079880	calcium-dependent lipid-binding (CaLB domain) family protein	Medtr2g087740	plant-specific transcription factor YABBY family protein					Medtr5g033220	hypothetical protein	Medtr5g010090	phosphoglycerate mutase family protein
		Medtr5g055070	S-locus lectin kinase family protein	Medtr3g078010	CASP ARALYDRAFT-like protein					Medtr2g090875	Rho-like GTP-binding protein	Medtr7g093490	thioredoxin
		Medtr6g061930	pentameric polyubiquitin	Medtr5g095820	aicarft/IMPCHase bienzyme family protein					Medtr1g103020	3-oxoacyl-(acyl carrier) synthase II	Medtr3g080050	LysM receptor kinase K1B
		Medtr1g112170	DS12 from 2D-PAGE of leaf protein, putative	Medtr3g110098	signal recognition particle 14 kDa protein					Medtr5g016550	phosphatidylinositol-3,4,5-trisphosphate 3-phosphatase	Medtr6g006990	carbonic anhydrase family protein
		Medtr3g112160	wound-responsive family protein	Medtr8g020400	animal MPPE1-like protein					Medtr2g451510	glycoside hydrolase family 79 amino-terminal domain protein	Medtr5g066730	BTB/POZ domain plant protein
		Medtr2g099610	MYB transcription factor MYB91	Medtr2g436620	translationally-controlled tumor-like protein					Medtr2g089340	dihydroxyacid dehydratase	Medtr2g016710	auxin-induced 5NG4-like protein
		Medtr3g094000	RING-H2 zinc finger protein	Medtr7g099220	receptor-like Serine/Threonine-kinase ALE2					Medtr4g061610	nonphototropic hypocotyl protein	Medtr5g029260	rossmann-fold NAD(P)-binding domain protein
		Medtr2g024310	malonyl-CoA decarboxylase	Medtr2g021720	transmembrane protein, putative					Medtr7g114340	esterase/lipase/thioesterase-like protein	Medtr8g088420	tyrosine phosphatase, putative
		Medtr8g091995	nudix family hydrolase	Medtr7g109200	cellulose synthase-like protein					Medtr8g072430	kinesin-like calmodulin-binding protein	Medtr8g098815	BEL1-related homeotic protein
		Medtr4g094050	white-brown-complex ABC transporter family protein	Medtr3g087700	DUF581 family protein					Medtr1g087300	triacylglycerol lipase SDP1	Medtr6g032880	NDH-dependent cyclic electron flow protein, putative
		Medtr4g125300	papain family cysteine protease	Medtr3g094220	40S ribosomal S26-like protein					Medtr2g036920	DUF630 family protein	Medtr5g087410	indole-3-acetaldehyde oxidase
		Medtr5g062320	glycoside hydrolase family 3 amino-terminal domain protein	Medtr4g019610	elongation factor 1-beta					Medtr4g090520	Novel GRP family	Medtr1g115410	photosystem II reaction center PsbP family protein
		Medtr5g014310	aluminum activated malate transporter family protein	Medtr7g082670	lipid phosphate phosphatase-like protein					Medtr4g009630	MATH domain protein	Medtr4g103330	F0F1-type ATP synthase, delta subunit
		Medtr5g029640	RNA recognition motif	Medtr4g080740	50S ribosomal protein L5P					Medtr1g068970	short-chain dehydrogenase TIC 32	Medtr2g101850	cytoplasmic dynein light chain
		Medtr1g484920	isopenicillin N epimerase-like protein	Medtr4g079860	phosphoenolpyruvate carboxylase					Medtr8g011460	actin-binding calponin-like (CH) domain protein	Medtr2g082930	hypothetical protein
		Medtr1g114560	riboflavin kinase	Medtr1g083960	calreticulin					Medtr7g093210	DNA polymerase delta small subunit	Medtr4g131760	glucose-1-phosphate adenylyltransferase family protein
		Medtr3g075070	hypothetical protein	Medtr1g022480	Sec14p-like phosphatidylinositol transfer family protein					Medtr5g036950	microtubule-associated TORTIFOLIA-like protein	Medtr1g045060	transmembrane protein, putative
		Medtr3g092060	P-loop nucleoside triphosphate hydrolase superfamily protein	Medtr0204s0010	endomembrane protein 70 family protein					Medtr8g038730	AT-rich interactive domain protein	Medtr3g073730	sulfate/bicarbonate/oxalate exchanger and transporter sat-1
		Medtr3g106430	SPFH/band 7/PHB domain membrane-associated family protein	Medtr3g100710	carboxy-terminal domain cyclin					Medtr2g030380	LRR receptor-like kinase family protein	Medtr1g050462	Na+-bile acid cotransporter
		Medtr8g095320	ferrochelatase	Medtr2g436860	hypothetical protein					Medtr3g030040	cellulose synthase-like protein	Medtr6g047610	MATE efflux family protein
		Medtr5g083485	hypothetical protein	Medtr7g098290	60S ribosomal L23-like protein					Medtr3g006280	disease resistance protein (TIR-NBS-LRR class)	Medtr3g462990	thylakoid soluble phosphoprotein TSP9 protein
		Medtr3g099220	hypothetical protein	Medtr8g064590	nucleic acid-binding, OB-fold-like protein					Medtr8g106870	transmembrane protein, putative	Medtr7g079530	haloacid dehalogenase-like hydrolase family protein
		Medtr4g035650	chaperone dnaJ-like protein	Medtr1g026560	hydroxyproline-rich glycoprotein family protein, putative					Medtr8g066180	translin-associated factor X	Medtr4g074590	DUF177 domain protein
		Medtr3g105000	oligomeric subunit-like protein	Medtr8g010160	ABI3-interacting protein					Medtr3g069120	hypothetical protein	Medtr3g007660	hsp20/alpha crystallin family protein
		Medtr7g116330	ethylene receptor	Medtr1g112910	DnaJ heat shock amino-terminal domain protein					Medtr5g078360	DNA repair protein complementing xp-C cells-like protein	Medtr4g100975	transmembrane protein, putative
		Medtr8g054400	zinc finger, C3HC4 type (RING finger) protein	Medtr3g064040	transmembrane protein, putative					Medtr3g084790	phragmoplast-associated kinesin-related protein	Medtr5g084700	nuclear ribonuclease Z
		Medtr4g095032	receptor-like kinase plant-like protein, putative	Medtr7g096140	phospholipase A1					Medtr8g093880	methyltransferase PMT26-like protein, putative	Medtr1g090687	DUF594 family protein
		Medtr1g072690	peptidoglycan-binding domain protein	Medtr8g022050	nucleolysin TIAR-like protein					Medtr7g117150	extra-large G-like protein	Medtr5g010030	MAP kinase
		Medtr7g089780	family 31 glycosyl hydrolase, alpha-glucosidase	Medtr1g060600	60S acidic ribosomal protein					Medtr2g096090	polymerase/histidinol phosphatase-like protein, putative	Medtr4g088920	DNA mismatch repair protein MutS2
		Medtr3g104720	puromycin-sensitive aminopeptidase-like protein	Medtr1g112480	NADH-ubiquinone oxidoreductase B18 subunit, putative					Medtr1g109620	trehalose-6-phosphate synthase domain protein	Medtr4g087160	maternal effect embryo arrest protein, putative
		Medtr1g041390	chlorophyllase enzyme	Medtr4g069970	receptor-like kinase					Medtr6g081410	MATE efflux family protein	Medtr3g462340	glycogen/starch/alpha-glucan phosphorylase family protein
		Medtr7g096100	phosphoribulokinase/uridine kinase family protein	Medtr8g052030	40S ribosomal S4-like protein					Medtr1g033080	pollen Ole e I family allergen	Medtr5g054910	transmembrane protein, putative
		Medtr4g046870	hypothetical protein	Medtr2g026080	auxin-responsive family protein					Medtr2g086790	late embryogenesis abundant protein	Medtr3g105690	transmembrane protein
		Medtr5g008720	DUF506 family protein	Medtr4g127480	subtilisin-like serine protease					Medtr2g462010	COBRA-like protein 2 precursor	Medtr1g076570	2-methyl-6-phytylbenzoquinone methyltranferase
		Medtr1g093730	transmembrane fragile-X-F-associated protein	Medtr4g114030	NADH-cytochrome b5 reductase-like protein					Medtr1g072800	ATP-dependent DNA helicase REP	Medtr4g099340	light harvesting-like protein
		Medtr2g061710	molybdenum cofactor biosynthesis protein A	Medtr4g094982	myb transcription factor					Medtr2g062640	natural resistance associated macrophage protein	Medtr1g058120	hypothetical protein
		Medtr4g095050	cytochrome P450 family protein	Medtr6g081410	MATE efflux family protein					Medtr7g490310	two-component response regulator ARR3-like protein	Medtr7g013180	UDP-glucosyltransferase family protein
		Medtr4g094242	SKIP interacting protein	Medtr3g074260	plant/F14D7-9 protein					Medtr4g094090	white-brown-complex ABC transporter family protein	Medtr4g064820	sugar transporter
		Medtr2g036430	malectin/receptor-like kinase family protein	Medtr0076s0010	S-adenosyl-L-methionine decarboxylase leader peptide protein					Medtr5g016010	peroxidase family protein	Medtr3g467560	salicylic acid carboxyl methyltransferase
		Medtr4g104700	component of high affinity nitrate transporter	Medtr4g006830	ribosomal protein L7Ae/L30e/S12e/Gadd45 family protein					Medtr5g072860	UDP-glucosyltransferase family protein	Medtr6g011810	trypsin-like serine protease
		Medtr1g025680	GDSL-like lipase/acylhydrolase	Medtr7g027235	ribosomal protein L7Ae/L30e/S12e/Gadd45 family protein					Medtr1g116370	glucan synthase-like protein	Medtr2g023280	DUO pollen-like protein, putative
		Medtr1g083690	catalytic/protein phosphatase type 2C	Medtr7g108955	60S ribosomal protein L19					Medtr4g021220	PPR containing plant-like protein	Medtr3g023030	LRR and NB-ARC domain disease resistance protein
		Medtr2g090240	epoxide hydrolase-like protein	Medtr3g056100	WRKY family transcription factor					Medtr8g099195	LRR receptor-like kinase	Medtr8g080080	ankyrin repeat protein
		Medtr1g069915	CRAL/TRIO, amino-terminal domain protein	Medtr2g013900	tyrosine kinase family protein					Medtr4g126020	calmodulin-binding family protein	Medtr5g053450	Serine/Threonine kinase domain protein
		Medtr1g484830	plant IF-like protein	Medtr5g083790	60S ribosomal protein L13a-4					Medtr8g027440	auxin response factor 2	Medtr7g086130	hsp20/alpha crystallin family protein
		Medtr5g089820	DUF4228 domain protein	Medtr2g005570	translation elongation factor EF1B, gamma chain					Medtr6g053680	ATP-binding microtubule motor family protein, putative	Medtr8g064610	zinc-binding dehydrogenase family oxidoreductase
		Medtr3g076530	cytochrome P450 family 71 protein	Medtr7g114240	superoxide dismutase [Cu-Zn] protein					Medtr3g072390	adenine nucleotide alpha hydrolase superfamily protein	Medtr8g012590	cytochrome P450 family protein
		Medtr3g084030	rhodanese/cell cycle control phosphatase superfamily protein	Medtr7g098690	ABC transporter-like family-protein					Medtr5g075390	bZIP transcription factor	Medtr7g406970	NADPH-dependent diflavin oxidoreductase ATR3-like protein
		Medtr2g023280	DUO pollen-like protein, putative	Medtr8g031040	hypothetical protein					Medtr5g012420	VAMP-associated protein	Medtr8g032340	signal recognition particle receptor FtsY
		Medtr4g104620	kinase AFC1	Medtr7g113570	endo-beta-mannosidase-like mannosylglycoprotein					Medtr6g004420	hypothetical protein	Medtr1g085560	peptidyl-prolyl cis-trans isomerase
		Medtr2g012570	lysine ketoglutarate reductase trans-splicing-like protein	Medtr2g071620	ubiquitin carboxy-terminal hydrolase					Medtr2g017980	DNA polymerase III subunit gamma/tau	Medtr7g051940	RAB GTPase-like protein A1D
		Medtr2g006870	potassium outward rectifying channel protein	Medtr2g066120	phosphoglycerate kinase-like protein					Medtr2g020380	Serine/Threonine kinase family protein	Medtr3g060750	FKBP-type peptidyl-prolyl cis-trans isomerase
		Medtr5g035080	Pmr5/Cas1p GDSL/SGNH-like acyl-esterase family protein	Medtr3g110720	tubulin beta-1 chain					Medtr3g019160	NADPH:quinone oxidoreductase-like protein	Medtr4g026450	ubiquinone biosynthesis protein UbiB
		Medtr8g015510	IAA-amino acid hydrolase ILR1-like protein	Medtr4g088555	squamosa promoter-binding-like protein					Medtr4g121110	GATA type zinc finger transcription factor family protein	Medtr1g053160	NADPH-dependent thioredoxin reductase
		Medtr3g463080	sodium-dependent phosphate transporter, putative	Medtr2g047975	transmembrane protein, putative					Medtr5g007350	WEB family plant protein	Medtr5g094160	actin-binding calponin-like (CH) domain protein
		Medtr3g077410	NAD(P)-binding rossmann-fold protein	Medtr8g032300	calcium-dependent lipid-binding (CaLB domain) family protein					Medtr5g027510	ERD (early-responsive to dehydration stress) family protein	Medtr6g053090	PPR containing plant protein
		Medtr3g064240	cytochrome C oxidase biogenesis Cmc1-like protein	Medtr5g094290	tubulin folding cofactor A					Medtr1g013150	glycoside hydrolase family 18 protein	Medtr5g092140	plant/F10M23-360 protein
		Medtr4g094962	FAD-dependent oxidoreductase	Medtr5g082000	eukaryotic translation initiation factor 3 subunit F					Medtr7g027020	RALF-like protein	Medtr1g010080	DUF1997 family protein
		Medtr8g465150	S-locus lectin kinase family protein	Medtr5g007030	mammalian STARD2 lipid-binding START domain protein					Medtr3g096140	NAC domain class transcription factor	Medtr4g104140	BTB/POZ and TAZ domain protein
		Medtr5g027160	Mps one binder kinase activator-like protein 1A	Medtr5g099130	Serine/Threonine kinase family protein					Medtr3g462140	uncoupling protein	Medtr1g007370	RNA polymerase sigma factor
		Medtr3g434850	serine carboxypeptidase-like protein	Medtr2g079510	nucleolar GTP-binding-like protein					Medtr7g081380	subtilisin-like serine protease	Medtr8g103490	peroxisomal membrane 22 kDa (Mpv17/PMP22) family protein
		Medtr6g084440	DUF1666 family protein	Medtr3g105780	lipid-binding protein					Medtr1g041345	eukaryotic translation initiation factor 2c	Medtr1g052135	carboxy-terminal processing peptidase-like protein
		Medtr4g120760	pathogenesis-related protein bet V I family protein	Medtr4g094660	potassium transporter 12					Medtr7g038690	LRR receptor-like kinase	Medtr3g062490	DNA primase small subunit
		Medtr1g076990	PHD finger plant-like protein	Medtr6g015395	eukaryotic translation initiation factor 3 subunit M					Medtr7g094010	LRR receptor-like kinase	Medtr1g099520	integral membrane protein
		Medtr8g102020	charged multivesicular body protein	Medtr3g011440	histone-lysine N-methyltransferase					Medtr6g052455	NB-ARC domain disease resistance protein	Medtr8g006755	FKBP-type peptidyl-prolyl cis-trans isomerase
		Medtr1g028130	receptor-like kinase	Medtr8g095060	magnesium transporter NIPA2-like protein					Medtr4g125410	RNI superfamily protein	Medtr7g112140	haloacid dehalogenase-like hydrolase family protein
		Medtr7g074190	auxin efflux carrier family protein	Medtr1g061860	cactus-binding carboxy-terminal, cactin protein					Medtr7g085640	Gar1/Naf1 RNA-binding region protein	Medtr8g069825	CRS2-associated factor 1
		Medtr7g085600	chaperone DnaJ domain protein	Medtr4g084110	glycine cleavage system H protein					Medtr2g069050	translation elongation factor EF-2 subunit	Medtr3g100620	general regulatory factor 2
		Medtr4g032740	hypothetical protein	Medtr5g022710	SCF ubiquitin ligase, SKP1 component					Medtr5g024180	high mobility group (HMG)-box protein	Medtr7g079440	cytochrome P450 family monooxygenase
		Medtr8g468530	ubiquitin-conjugating enzyme	Medtr8g088510	carboxyl-terminal peptidase					Medtr6g075280	pentatricopeptide (PPR) repeat protein	Medtr2g041620	acyl-CoA N-acyltransferase (NAT) superfamily protein
		Medtr5g022630	GDSL-like lipase/acylhydrolase	Medtr5g070450	RNA recognition motif					Medtr6g084700	lysine-specific histone demethylase-like protein	Medtr4g102440	PGR5-like protein 1A
		Medtr2g072180	calcium-dependent lipid-binding domain protein	Medtr3g093800	transcription elongation factor S-II, putative					Medtr8g446850	UDP-glcnac-adolichol phosphate glcnac-1-P-transferase	Medtr4g104870	hypothetical protein
		Medtr8g059015	thioredoxin M-type protein	Medtr8g064850	pantothenate kinase					Medtr2g091140	DUF455 family protein	Medtr3g068030	ribulose bisphosphate carboxylase/oxygenase activase
		Medtr3g110202	hypothetical protein	Medtr1g116370	glucan synthase-like protein					Medtr3g088555	preprotein translocase subunit SecA	Medtr5g091640	PPR containing plant-like protein
		Medtr3g091680	hypothetical protein	Medtr6g006910	phospholipid-transporting ATPase-like protein					Medtr5g081560	RING/FYVE/PHD zinc finger protein	Medtr1g063850	RNA polymerase sigma factor
		Medtr3g058220	cytochrome P450 family 71 protein	Medtr4g063080	ATP synthase 6 kDa subunit					Medtr3g101680	vacuolar import/degradation, VID27-like protein	Medtr1g066770	phosphatidic acid phosphatase (PAP2) family protein
		Medtr2g015270	glutamate receptor 34	Medtr6g085000	40S ribosomal S7-like protein					Medtr7g117430	eukaryotic aspartyl protease family protein	Medtr5g029590	plastid fibrillin
		Medtr3g083310	hypothetical protein	Medtr3g089510	MAP kinase-like protein					Medtr5g089520	NOD3, putative	Medtr4g132350	hypothetical protein
		Medtr4g132350	hypothetical protein	Medtr4g124660	sucrose synthase					Medtr3g093470	COP1-interacting-like protein, putative	Medtr1g061080	FKBP-type peptidyl-prolyl cis-trans isomerase
		Medtr5g082460	LRR receptor-like kinase family protein	Medtr2g046130	receptor-like kinase plant					Medtr6g078070	Kunitz type trypsin inhibitor / miraculin	Medtr4g129490	acyl-CoA N-acyltransferase (NAT) superfamily protein
		Medtr4g054150	fatty acid hydroxylase superfamily protein	Medtr1g096140	neutral/alkaline invertase					Medtr1g035420	histone-lysine N-methyltransferase, suvh protein, putative	Medtr3g030950	PsaB RNA-binding protein
		Medtr3g070810	NLI interacting factor-like phosphatase	Medtr2g039090	NBS-LRR type disease resistance protein					Medtr5g069310	asparagine synthetase [glutamine-hydrolyzing] protein	Medtr1g084790	LRR receptor-like kinase
		Medtr8g098400	phospholipid hydroperoxide glutathione peroxidase	Medtr3g112050	ornithine carbamoyltransferase					Medtr3g064190	P-loop nucleoside triphosphate hydrolase superfamily protein	Medtr4g052010	FAM210B-like protein
		Medtr5g019040	Nod-factor receptor 5, putative	Medtr5g091120	60S ribosomal protein L18a-3					Medtr4g057765	heavy metal transport/detoxification superfamily protein	Medtr4g057450	xyloglucan endotransglucosylase/hydrolase family protein
		Medtr5g095740	nuclear transcription factor Y protein	Medtr8g094780	CBS/octicosapeptide/phox/Bemp1 (PB1) domain protein					Medtr6g021950	pectate lyase family protein	Medtr1g018840	papain family cysteine protease
		Medtr7g109610	ATP-dependent Clp protease proteolytic protein	Medtr8g076160	lactoylglutathione lyase/glyoxalase I family protein					Medtr8g071100	DNA (cytosine-5)-methyltransferase	Medtr8g007365	PPR containing protein, putative
		Medtr1g079400	phloem protein 2-B1	Medtr2g022680	E3 ubiquitin-protein ligase RHF2A, putative					Medtr8g018290	phospholipid-transporting ATPase-like protein	Medtr4g081230	disease resistance protein (TIR-NBS-LRR class)
		Medtr4g074590	DUF177 domain protein	Medtr1g021835	zinc ion-binding protein					Medtr3g462760	laccase/diphenol oxidase family protein	Medtr8g018260	disease resistance protein (TIR-NBS-LRR class)
		Medtr7g101385	hypothetical protein	Medtr1g008120	ubiquitin ligase SINAT3					Medtr3g075540	rhodanese/cell cycle control phosphatase superfamily protein	Medtr1g063100	hypothetical protein
		Medtr7g093290	metal tolerance-like protein	Medtr7g091480	eukaryotic translation initiation factor 3 subunit M					Medtr5g025100	kinesin-like calmodulin-binding protein	Medtr7g089970	ferredoxin-dependent glutamate synthase
		Medtr8g069805	transmembrane protein, putative	Medtr7g074070	transmembrane protein, putative					Medtr2g067640	DUF946 family protein	Medtr7g083870	short-chain dehydrogenase/reductase
		Medtr7g073350	vacuolar sorting receptor	Medtr8g463890	RNA-binding (RRM/RBD/RNP motif) family protein					Medtr5g042870	DHHC-type zinc finger protein	Medtr6g465290	hypothetical protein
		Medtr4g084040	glutathione S-transferase-like protein	Medtr5g072510	DUF640 family protein					Medtr7g090020	BTB/POZ ankyrin repeat protein	Medtr8g007270	WRKY family transcription factor
		Medtr8g092030	iron-sulfur cluster assembly protein IscA	Medtr3g007690	50S ribosomal protein L5P					Medtr3g107680	agenet domain protein	Medtr3g115110	ATP-dependent zinc metalloprotease FTSH protein
		Medtr1g022265	LRR receptor-like kinase family protein	Medtr1g040905	transmembrane protein, putative					Medtr3g068990	methyltransferase PMT16, putative	Medtr1g015290	ultraviolet-B-repressible protein
		Medtr4g132540	transcription factor jumonji (JmjC) domain protein	Medtr5g098310	peroxisomal acetoacetyl-coenzyme A thiolase					Medtr2g068840	leucoanthocyanidin dioxygenase-like protein	Medtr5g013790	lon-related ATP-dependent protease, putative
		Medtr3g109120	kinase C-like zinc finger protein	Medtr7g093370	peroxidase family protein					Medtr2g105680	LRR receptor-like kinase family protein	Medtr8g464870	disease resistance protein (CC-NBS-LRR class) family protein
		Medtr3g100750	FH protein interacting protein FIP1, putative	Medtr7g110410	chaperone DnaJ domain protein					Medtr3g072360	hypothetical protein	Medtr1g108440	ribose-5-phosphate isomerase A
		Medtr7g112860	dormancy/auxin associated protein	Medtr7g018890	receptor-like kinase					Medtr1g011640	drug resistance transporter-like ABC domain protein	Medtr3g076530	cytochrome P450 family 71 protein
		Medtr3g065930	5'-AMP-activated kinase-like protein, putative	Medtr1g100960	60S ribosomal protein L36					Medtr3g063410	tubulin alpha-1 chain	Medtr3g061480	transmembrane protein, putative
		Medtr3g089065	thioredoxin M-type protein	Medtr1g098540	60S ribosomal protein L3B					Medtr1g089500	Rac GTPase activating protein	Medtr7g116630	violaxanthin de-epoxidase
		Medtr3g101750	polyketide cyclase/dehydrase and lipid transporter	Medtr5g072930	cytochrome P450 family 71 protein					Medtr7g109470	DNA mismatch repair MSH3-like protein	Medtr8g077115	phosphatidic acid phosphatase (PAP2) family protein
		Medtr3g023830	LRR and ubiquitin-like domain plant-like protein	Medtr3g111110	ubiquitin-fold modifier-conjugating enzyme					Medtr5g011000	DNA-directed RNA polymerase	Medtr4g092790	glutathione-regulated potassium-efflux system protein kefB
		Medtr4g131310	XH/XS domain protein	Medtr1g101440	BAG family molecular chaperone regulator-like protein					Medtr2g027780	zinc finger, C3HC4 type (RING finger) protein	Medtr8g101290	hypothetical protein
		Medtr4g118790	F-box-like protein	Medtr1g116230	leukotriene A-4 hydrolase-like protein					Medtr3g103500	xyloglucan glycosyltransferase	Medtr5g055940	aspartyl/glutamyl-tRNA(Asn/Gln) amidotransferase subunit B
		Medtr3g009150	bacterial trigger factor protein	Medtr0168s0080	5-formyltetrahydrofolate cyclo-ligase					Medtr4g103620	uridine kinase/uracil phosphoribosyltransferase	Medtr2g011720	receptor-interacting protein, putative
		Medtr1g107490	stress enhanced protein	Medtr4g051648	Serine/Threonine-kinase Nek4					Medtr8g105350	microtubule-associated protein 70-1	Medtr4g102620	molybdenum cofactor sulfurase-like protein
		Medtr7g014200	anthocyanin 5-aromatic acyltransferase	Medtr4g096810	DNA-directed RNA polymerase II subunit Rpb7					Medtr8g080180	carboxy-terminal region remorin	Medtr4g080350	DnaJ heat shock amino-terminal domain protein
		Medtr8g069915	EF hand calcium-binding family protein	Medtr8g015590	ubiquitin-conjugating enzyme family protein					Medtr2g078930	MATE efflux family protein	Medtr8g011565	endonuclease or glycosyl hydrolase, putative
		Medtr3g017500	calcium-dependent ARF-type GTPase activating family protein	Medtr1g066990	60S ribosomal L4-like protein					Medtr3g025880	RNA-binding (RRM/RBD/RNP motif) family protein	Medtr2g102740	plastidic ATP/ADP-transporter-like protein
		Medtr1g007390	auxin-independent growth promoter-like protein	Medtr2g084715	splicing factor U2af small subunit A-like protein					Medtr3g463530	actin filament bundling protein P-115-ABP	Medtr8g032260	plant/T32A16-60 protein
		Medtr2g010430	inorganic pyrophosphatase	Medtr2g075950	RAB GTPase-like protein A1D					Medtr8g063760	NHL repeat protein	Medtr3g073960	DUF581 family protein
		Medtr7g090050	ganglioside-induced differentiation-associated-like protein	Medtr5g018940	40S ribosomal S4-like protein					Medtr4g035310	RNA recognition motif	Medtr5g068600	DNA mismatch repair MUTS family protein
		Medtr4g055030	Low molecular weight tyrosine-phosphatase, putative	Medtr4g094598	ribosomal protein S8					Medtr7g061270	nuclear transcription factor Y subunit B	Medtr3g061630	chaperonin-like RbcX protein
		Medtr3g017490	glutaredoxin (GRX) family protein	Medtr4g091520	transcription factor jumonji (JmjC) domain protein					Medtr7g069500	pyruvate decarboxylase	Medtr3g063180	leucoanthocyanidin dioxygenase-like protein
		Medtr1g102210	cytochrome P450 family protein	Medtr4g091890	benzoquinone reductase					Medtr0276s0010	heat shock protein 70 (HSP70)-interacting protein, putative	Medtr4g095012	LRR receptor-like kinase
		Medtr2g017825	integrin-linked kinase family protein	Medtr2g099090	hydroxyacylglutathione hydrolase					Medtr4g047800	homeobox leucine zipper protein	Medtr1g111740	cationic amino acid transporter
		Medtr7g029030	peroxidase family protein	Medtr2g012450	60S ribosomal protein L26-1					Medtr5g044540	alpha/beta fold hydrolase	Medtr7g028600	ABC transporter family protein (ATP-binding component)
		Medtr7g111860	stem-loop-binding protein of 41 kDa protein B	Medtr1g075790	hypothetical protein					Medtr3g096420	PPR containing plant-like protein	Medtr4g083080	alpha/beta fold hydrolase
		Medtr4g068880	plastid division protein PDV2, putative	Medtr7g096520	poly(ADP-ribose) polymerase domain protein					Medtr7g086030	beta-D-glucoside glucohydrolase	Medtr3g112160	wound-responsive family protein
		Medtr8g032320	calcium-dependent lipid-binding (CaLB domain) family protein	Medtr3g078000	Serine/Threonine-kinase HT1-like protein					Medtr3g117230	26S proteasome regulatory particle triple-A ATPase protein	Medtr5g018365	methyl esterase
		Medtr7g114070	stress regulated protein	Medtr4g094942	carboxy-terminal domain cyclin					Medtr4g103680	argininosuccinate synthase	Medtr8g432340	RAP domain protein
		Medtr8g036165	2-oxoglutarate (2OG) and Fe(II)-dependent oxygenase superfamily protein	Medtr5g020580	tubby-F-box-like protein					Medtr7g058530	Serine/Threonine kinase, plant-type protein	Medtr1g107380	UDP-glucosyltransferase family protein
		Medtr2g019080	F-box plant-like protein	Medtr8g086600	cellulose synthase-like protein					Medtr4g129920	cytosolic purine 5-nucleotidase	Medtr4g116273	hypothetical protein
		Medtr3g070340	light-harvesting complex I chlorophyll A/B-binding protein	Medtr7g086360	U5 small nuclear ribonucleoprotein 40 kDa-like protein					Medtr6g470960	LRR receptor-like kinase family protein	Medtr3g116110	photosystem II reaction center PsbP family protein
		Medtr4g129950	AFG1-family ATPase	Medtr4g084320	surface antigen family protein, putative					Medtr5g037080	MYB-like transcription factor family protein	Medtr5g014310	aluminum activated malate transporter family protein
		Medtr4g109600	glycerophosphoryl diester phosphodiesterase family protein	Medtr1g016850	transmembrane protein, putative					Medtr8g063270	cellulose synthase-like protein	Medtr4g063940	kinase 1B
		Medtr4g068970	NAD-dependent epimerase/dehydratase family protein	Medtr8g067530	auxin-responsive AUX/IAA family protein					Medtr2g104940	major intrinsic protein (MIP) family transporter	Medtr7g063030	L-type lectin-domain receptor kinase S4
		Medtr2g088220	phenylpropenal double-bond reductase	Medtr2g086610	ribosomal protein S25					Medtr5g089750	lateral root primordium (LRP)-like protein	Medtr4g035905	plant invertase/pectin methylesterase inhibitor
		Medtr3g090140	DUF150 family protein	Medtr8g098695	transport inhibitor response 1 protein					Medtr3g005710	glucuronoxylan 4-O-methyltransferase	Medtr7g112720	heparan-alpha-glucosaminide N-acetyltransferase-like protein
		Medtr6g015320	malonyl-CoA:isoflavone 7-O-glucoside malonyltransferase	Medtr7g021870	eukaryotic translation initiation factor 3h					Medtr3g117080	dihydrofolate reductase-thymidylate synthase-like protein	Medtr7g084800	glyceraldehyde-3-phosphate dehydrogenase
		Medtr8g098845	MAP kinase	Medtr3g054090	transducin/WD-like repeat-protein					Medtr3g109040	xyloglucan glycosyltransferase	Medtr3g089065	thioredoxin M-type protein
		Medtr5g006410	hypothetical protein	Medtr5g015570	60S ribosomal protein L26-1					Medtr0263s0020	glycoside hydrolase family 18 protein	Medtr2g089510	cytochrome b6-F complex iron-sulfur subunit
		Medtr1g025550	calcium-dependent lipid-binding (CaLB domain) family protein	Medtr7g100040	pescadillo-like protein					Medtr8g028160	GDSL-like lipase/acylhydrolase	Medtr8g091930	RPM1-interacting protein 4 (RIN4) family protein
		Medtr1g013820	chorismate mutase	Medtr2g020520	zinc finger protein					Medtr4g113100	LRR receptor-like kinase	Medtr6g086600	nucleotide-binding protein
		Medtr3g098430	Calnexin 2	Medtr4g036575	LRR receptor-like kinase family protein					Medtr5g088350	CBL-interacting kinase	Medtr5g027810	disease resistance protein (CC-NBS-LRR class) family protein
		Medtr5g031190	cinnamyl alcohol dehydrogenase-like protein	Medtr3g078270	nucleobase-ascorbate transporter-like protein					Medtr2g024390	homeobox knotted-like protein	Medtr1g090690	NB-ARC domain disease resistance protein
		Medtr3g115620	wuschel-related homeobox protein	Medtr2g096690	ubiquitin-conjugating enzyme					Medtr1g109630	reticulon-like protein B2	Medtr4g032805	DnaJ heat shock amino-terminal domain protein
		Medtr1g116180	transcription factor	Medtr1g022385	60S ribosomal protein L7					Medtr7g444860	squamosa promoter-binding-like protein	Medtr1g062130	cytosine/purine uracil thiamine allantoin permease
		Medtr5g006360	lactoylglutathione lyase/glyoxalase I family protein	Medtr4g057040	cyclin-dependent kinase regulatory subunit					Medtr2g079830	fiber protein Fb34	Medtr4g104510	transmembrane amino acid transporter family protein
		Medtr5g081900	microsomal signal peptidase 25 kDa subunit	Medtr2g436650	kinesin motor catalytic domain protein					Medtr5g020890	mannan endo-1,4-beta-mannosidase-like protein	Medtr0388s0020	SAUR-like auxin-responsive family protein
		Medtr8g006725	actin-related protein 2/3 complex subunit 5	Medtr2g104910	SNAP receptor complex protein					Medtr2g461920	LIGULELESS 1 protein, putative	Medtr2g092930	phosphoenolpyruvate carboxylase
		Medtr8g079890	hypothetical protein	Medtr3g013635	40S ribosomal protein S19-1					Medtr1g102780	early light-induced-like protein	Medtr2g020820	hypothetical protein
		Medtr8g019320	heme oxygenase 1 protein	Medtr5g014700	LRR receptor-like kinase family protein					Medtr8g077150	chaperone DnaJ-domain protein, putative	Medtr4g098620	TLD protein
		Medtr0536s0020	UDP-glucosyltransferase family protein	Medtr4g100970	Cwf15/cwc15 cell cycle control protein					Medtr1g054175	WRC protein	Medtr6g007607	peptidyl-prolyl cis-trans isomerase
		Medtr8g087000	WRKY family transcription factor	Medtr4g024550	cytoplasmic ribosomal protein S13					Medtr8g072890	structural maintenance of chromosomes protein	Medtr2g073020	carboxyl-terminal peptidase
		Medtr7g075910	phospholipase D alpha 1	Medtr7g074890	transducin/WD-like repeat-protein					Medtr5g077690	DEAD-box ATP-dependent RNA helicase	Medtr1g112510	D-glycerate dehydrogenase/hydroxypyruvate reductase
		Medtr2g016520	RING/FYVE/PHD zinc finger protein	Medtr5g067060	serine transhydroxymethyltransferase					Medtr7g016910	pentatricopeptide (PPR) repeat protein	Medtr8g011430	lectin kinase family protein
		Medtr5g098790	Pre-mRNA-splicing factor cwc24	Medtr4g109490	carbohydrate-binding X8 domain protein					Medtr3g464720	clathrin heavy chain	Medtr5g082130	hypothetical protein
		Medtr2g025140	ubiquinol oxidase	Medtr8g093870	Pmr5/Cas1p GDSL/SGNH-like acyl-esterase family protein					Medtr1g095530	tetraspanin family protein	Medtr2g036690	nitrogen fixation protein NifU
		Medtr8g099665	glutaredoxin (GRX) family protein	Medtr6g004020	pyruvate kinase family protein					Medtr7g077890	hypothetical protein	Medtr7g094240	synapse-associated protein, putative
		Medtr5g013370	GATA transcription factor-like protein	Medtr8g463930	beta-1,3-galactosyltransferase-like protein					Medtr3g032530	S-adenosyl-methionine-sterol-C-methyltransferase	Medtr4g130675	low temperature and salt responsive family protein
		Medtr5g020120	MIP18 family plant protein	Medtr4g094308	60S ribosomal protein L36a					Medtr8g075010	eukaryotic aspartyl protease family protein	Medtr4g078150	pfkB family carbohydrate kinase
		Medtr1g106940	vacuolar-sorting receptor-like protein	Medtr2g014030	40S ribosomal protein S6-2					Medtr2g019640	cytochrome P450 family monooxygenase	Medtr1g015930	C2H2 type zinc finger protein
		Medtr7g086300	cobalamin-independent methionine synthase	Medtr7g095000	splicing factor Prp18 family protein					Medtr3g060880	LRR receptor-like kinase family protein	Medtr1g014730	DUF1350 family protein
		Medtr2g094790	lysine decarboxylase family protein	Medtr4g074950	enoyl-acyl-carrier reductase					Medtr6g015020	biotin carboxyl carrier acetyl-CoA carboxylase	Medtr1g079870	hypothetical protein
		Medtr3g449880	reticulon-like protein B2	Medtr2g097780	myosin heavy chain-like protein					Medtr3g045210	F-box/kelch-repeat plant protein	Medtr6g013290	splicing factor 3B subunit 3
		Medtr1g009613	WRKY family transcription factor	Medtr7g087090	NADH-cytochrome b5 reductase family protein					Medtr8g463380	TCP family transcription factor	Medtr3g097010	CBS/octicosapeptide/phox/Bemp1 (PB1) domain protein
		Medtr1g112240	PPR containing plant-like protein	Medtr4g022430	3-ketoacyl-CoA thiolase 2, peroxisomal-like protein					Medtr5g039000	homeobox leucine zipper ATHB-like protein	Medtr6g013150	WRKY transcription factor 11-2, putative
		Medtr3g011610	myb transcription factor	Medtr1g021970	histone deacetylase complex subunit SAP30 Sin3-binding protein					Medtr5g087550	3-hydroxy-3-methylglutaryl-coenzyme A reductase-like protein	Medtr6g017260	thylakoid membrane slr0575-like protein
		Medtr2g090190	catalytic/protein phosphatase type 2C	Medtr5g015690	formin-like 2 domain protein					Medtr8g033070	TCP family transcription factor	Medtr7g085600	chaperone DnaJ domain protein
		Medtr1g016230	glycine dehydrogenase [decarboxylating] protein	Medtr7g073660	feronia receptor-like kinase					Medtr3g074260	plant/F14D7-9 protein	Medtr5g072900	calcineurin-like metallo-phosphoesterase superfamily protein
		Medtr1g032160	caleosin	Medtr3g115220	GDP-fucose O-fucosyltransferase-like protein					Medtr7g092770	C2 calcium/lipid-binding and GRAM domain protein	Medtr4g036495	deoxyribodipyrimidine photolyase
		Medtr8g095130	MAC/perforin domain protein	Medtr3g091090	spermine/spermidine synthase					Medtr1g085980	DHHC-type zinc finger protein	Medtr3g078300	DUF4228 domain protein
		Medtr2g044910	divergent CCT motif protein	Medtr1g090720	NAC transcription factor-like protein					Medtr1g096610	DUF688 family protein	Medtr4g102770	F-box protein PP2-A13
		Medtr2g011160	G-type lectin S-receptor-like Serine/Threonine-kinase	Medtr7g107420	60S ribosomal L21-like protein					Medtr4g025900	plant-specific transcription factor YABBY family protein	Medtr3g070380	cytochrome P450 family monooxygenase
		Medtr5g016750	ethylene response factor	Medtr7g093450	Pmr5/Cas1p GDSL/SGNH-like acyl-esterase family protein					Medtr8g038440	glutaredoxin (GRX) family protein	Medtr5g019920	plant/T3A5-60 protein
		Medtr1g111090	RAD23 UV excision repair family protein	Medtr2g020240	beta-amylase					Medtr5g026930	methyltransferase PMT16, putative	Medtr8g106680	plastid movement impaired protein
		Medtr4g100740	tryptophan RNA-binding attenuator-like protein	Medtr4g120150	dynein light chain type 1 family protein					Medtr2g098420	hypothetical protein	Medtr4g112530	extracellular calcium sensing receptor
		Medtr3g051770	calmodulin-domain kinase CDPK protein	Medtr0147s0070	60S ribosomal protein L37-1					Medtr8g016330	receptor-like Serine/Threonine-kinase ALE2	Medtr7g066120	fructose-1,6-bisphosphatase
		Medtr4g077797	transcription factor DP, E2 dimerization partner protein	Medtr4g088835	ubiquitin-conjugating enzyme E2					Medtr6g093180	beta-amyrin synthase	Medtr3g099140	thylakoid lumenal 179 kDa protein
		Medtr5g068580	vacuolar iron transporter-like protein	Medtr5g071060	double Clp-N motif P-loop nucleoside triphosphate hydrolase superfamily protein					Medtr4g075330	hypothetical protein	Medtr2g087950	cellulose synthase-like protein
		Medtr7g075390	cytochrome P450 family protein	Medtr3g092510	CTC-interacting domain protein					Medtr3g073990	pollen Ole e I family allergen	Medtr4g068770	structural constituent of ribosome protein
		Medtr4g084190	scavenger mRNA decapping enzyme carboxy-term-binding protein	Medtr5g035810	SAM domain protein					Medtr5g034750	NHL repeat protein	Medtr5g014260	glycine cleavage system H protein
		Medtr1g086670	transmembrane protein, putative	Medtr8g075240	Rho-like GTP-binding protein					Medtr3g011950	pentatricopeptide (PPR) repeat protein	Medtr3g112310	ribosomal RNA small subunit methyltransferase I
		Medtr1g092670	copper chaperone	Medtr3g084310	serine transhydroxymethyltransferase					Medtr2g450310	flavin-binding monooxygenase-like protein	Medtr8g020290	disease resistance protein (TIR-NBS-LRR class), putative
		Medtr2g099440	transmembrane protein, putative	Medtr7g113180	tudor/PWWP/MBT superfamily protein					Medtr5g021610	lactoylglutathione lyase/glyoxalase I family protein	Medtr4g049340	major intrinsic protein (MIP) family transporter
		Medtr7g005440	LITAF-like zinc ribbon domain protein	Medtr2g098000	60S ribosomal protein L18a-3					Medtr8g085780	calcium ion-binding protein	Medtr3g075230	haloacid dehalogenase-like hydrolase
		Medtr5g084823	centromere/kinetochore zw10-like protein	Medtr4g080090	multiprotein bridging factor 1b-like protein					Medtr4g098500	LSD1-type zinc finger protein	Medtr0102s0060	indole-3-acetic acid-amido synthetase
		Medtr3g108690	transmembrane protein, putative	Medtr4g102550	3,5-epimerase/4-reductase					Medtr3g077750	Dof domain zinc finger protein	Medtr5g004680	presequence protease
		Medtr2g034140	iron-sulfur-binding 4Fe-4S ferredoxin	Medtr3g053520	small ubiquitin-like modifier 3					Medtr4g088055	Rho-like GTP-binding protein	Medtr3g071300	zinc finger, C3HC4 type (RING finger) protein
		Medtr3g102270	DCL protein	Medtr5g011040	3-hydroxy-3-methylglutaryl coenzyme A synthase					Medtr7g068650	leucoanthocyanidin dioxygenase-like protein	Medtr6g069870	jasmonate zim-domain protein
		Medtr8g031230	hypothetical protein	Medtr6g005550	DEAD-box ATP-dependent RNA helicase-like protein					Medtr3g091340	CCT motif protein	Medtr8g011370	G-type lectin S-receptor-like Serine/Threonine-kinase RLK1, putative
		Medtr4g082820	UDP-glucosyltransferase family protein	Medtr4g113020	protein phosphatase 2A regulatory B subunit family protein					Medtr4g058760	glycosyltransferase family 2 protein	Medtr8g467180	transmembrane amino acid transporter family protein
		Medtr1g081330	WNK kinase	Medtr8g093770	ribosomal protein L7Ae/L30e/S12e/Gadd45 family protein					Medtr8g054410	PPR containing plant-like protein	Medtr2g068730	CCT motif protein
		Medtr4g134370	glutathione S-transferase tau 5	Medtr8g012325	40S ribosomal S8-like protein					Medtr2g059350	GDP-fucose O-fucosyltransferase-like protein	Medtr5g093830	trigger factor-like protein
		Medtr1g037580	cytochrome P450 family ABA 8'-hydroxylase	Medtr8g007235	nucleoside diphosphate kinase-like protein					Medtr4g127930	AP2-like ethylene-responsive transcription factor	Medtr2g461290	adenylate kinase
		Medtr5g053270	CHUP1-like protein	Medtr3g085490	60S ribosomal protein L17A					Medtr2g084985	stress responsive A/B barrel domain protein	Medtr0004s0440	peroxisomal biogenesis factor 11 family protein
		Medtr1g086840	D27 family protein, putative	Medtr3g094230	60S ribosomal protein L10-2					Medtr8g076160	lactoylglutathione lyase/glyoxalase I family protein	Medtr4g092690	glyoxysomal malate dehydrogenase
		Medtr1g104937	paired amphipathic helix protein	Medtr2g054920	Serine/Threonine kinase receptor-associated-like protein					Medtr2g062560	glycoside hydrolase family 20 domain protein	Medtr7g088210	DUF309 domain protein
		Medtr7g080530	phosphoglycolate phosphatase-like protein	Medtr7g108805	60S ribosomal protein L18-3					Medtr1g022235	flavodoxin family protein	Medtr5g026850	cyclops protein, putative
		Medtr8g098300	haloacid dehalogenase-like hydrolase	Medtr3g092550	CTC-interacting domain protein					Medtr4g098900	purine permease	Medtr3g104400	ZIP zinc/iron transport family protein
		Medtr4g134540	2-C-methyl-D-erythritol 4-phosphate cytidylyltransferase	Medtr3g094570	60S ribosomal L6-like protein					Medtr5g083260	trichome birefringence-like protein	Medtr1g062190	cytochrome P450 family monooxygenase
		Medtr7g029345	ClC chloride channel family protein	Medtr3g009540	transmembrane protein, putative					Medtr2g018690	auxin response factor 2	Medtr8g077200	anaphase-promoting complex subunit 10
		Medtr0565s0010	GDSL-like lipase/acylhydrolase	Medtr8g106790	guanine nucleotide-binding protein beta subunit-like protein					Medtr2g037850	subtilisin-like serine protease	Medtr7g117900	ATP synthase delta chain
		Medtr4g073890	phosphoribulokinase/uridine kinase-like protein	Medtr7g111240	rhicadhesin receptor					Medtr8g077830	sulfite exporter TauE/SafE family protein	Medtr4g094662	ATP-dependent zinc metalloprotease FTSH protein
		Medtr7g105200	vacuolar protein sorting 55 protein	Medtr1g069905	60S ribosomal L21-like protein					Medtr5g030770	transcription factor bHLH93	Medtr1g112270	C2H2 zinc finger protein, putative
		Medtr1g081280	DUF2358 family protein	Medtr1g070455	WRKY transcription factor					Medtr3g061440	histone H4 domain protein	Medtr5g068860	transcription termination factor family protein
		Medtr2g034720	alpha-L-arabinofuranosidase/beta-D-xylosidase	Medtr4g088385	hypothetical protein					Medtr1g059080	MFS transporter	Medtr3g083350	plant organelle RNA recognition domain protein
		Medtr4g125330	hypothetical protein	Medtr2g070390	ubiquitin carboxyl-terminal hydrolase					Medtr7g056747	glycoside hydrolase family 1 protein	Medtr3g096370	E3 ubiquitin ligase PUB14
		Medtr5g091960	peroxisomal small heat shock protein							Medtr4g065610	cytochrome C-type biogenesis protein CcmE	Medtr6g018300	ribulose bisphosphate carboxylase small chain
		Medtr1g106210	cyclin-like protein, putative							Medtr1g042730	aldo/keto reductase family oxidoreductase	Medtr3g098530	polyphosphoinositide-binding protein
		Medtr2g437910	vacuolar-sorting receptor							Medtr3g466180	cationic peroxidase	Medtr6g012180	R2R3-myb transcription factor
		Medtr5g075220	WNK kinase							Medtr1g098240	nucleotide/sugar transporter family protein	Medtr2g085125	aldo/keto reductase family oxidoreductase
		Medtr1g112740	FAD-dependent urate hydroxylase-like protein							Medtr7g026340	glucan endo-1,3-beta-glucosidase-like protein	Medtr6g011400	auxin efflux carrier family transporter
		Medtr4g073590	cofilin/actin-depolymerizing factor-like protein							Medtr7g051910	auxin-responsive family protein	Medtr3g115920	glyceraldehyde-3-phosphate dehydrogenase B
		Medtr8g463280	homogentisate 1,2-dioxygenase							Medtr3g094070	mini-chromosome maintenance complex-binding protein	Medtr4g010140	post-illumination chlorophyll fluorescence increase
		Medtr4g113360	transcription initiation factor TFIID subunit-like protein							Medtr2g030310	malectin/receptor-like kinase family protein	Medtr5g069990	thylakoid soluble phosphoprotein TSP9 protein
		Medtr8g106690	PAP fibrillin domain protein,expressed protein							Medtr8g065900	DNA-directed RNA polymerase-like protein	Medtr3g110108	ENTH/VHS/GAT family protein
		Medtr3g105595	glutamate receptor 32							Medtr6g011760	death receptor interacting protein, putative	Medtr5g025270	carotenoid cleavage dioxygenase 4a-6
		Medtr4g130300	50S ribosomal protein L35							Medtr5g035150	Pmr5/Cas1p GDSL/SGNH-like acyl-esterase family protein	Medtr5g009630	seven transmembrane MLO family protein
		Medtr4g123760	autophagy protein Atg8 ubiquitin-like protein							Medtr7g050870	pectinesterase/pectinesterase inhibitor	Medtr5g095770	TIC protein 20-V, putative
		Medtr3g110115	esterase/lipase domain protein, putative							Medtr7g019140	trichome birefringence-like protein	Medtr4g068970	NAD-dependent epimerase/dehydratase family protein
		Medtr4g121960	ubiquitin-conjugating enzyme							Medtr7g077620	DUF295 family protein	Medtr3g031360	protein phosphatase 2C family protein
		Medtr1g034300	extra-large GTP-binding protein							Medtr1g114380	TCP family transcription factor	Medtr4g132570	ERD (early-responsive to dehydration stress) family protein
		Medtr4g129560	sequence-specific DNA-binding transcription factors protein, putative							Medtr8g027465	AP2 domain class transcription factor	Medtr0339s0030	thylakoid lumenal 165 kDa protein
		Medtr7g072575	CBL-interacting kinase							Medtr5g041630	transcription termination factor family protein	Medtr2g021242	glutamine synthetase domain protein
		Medtr2g010815	regulator of ribonuclease activity protein A							Medtr4g094895	polysaccharide biosynthesis protein	Medtr7g010210	R2R3-myb transcription factor
		Medtr2g075140	receptor-like kinase							Medtr1g014420	armadillo/beta-catenin-like repeat protein	Medtr7g089860	VQ motif protein
		Medtr2g037940	transmembrane protein, putative							Medtr1g030640	DUF3326 family protein	Medtr3g053890	serine-glyoxylate aminotransferase-like protein
		Medtr3g085060	hypothetical protein							Medtr4g123573	rhomboid-like protein	Medtr4g084710	serine carboxypeptidase-like protein
		Medtr2g041190	charged multivesicular body protein							Medtr7g097060	arabinose 5-phosphate isomerase, putative	Medtr5g090700	UDP-glucose flavonoid 3-O-glucosyltransferase
		Medtr8g080230	PLAT/LH2 domain lipoxygenase family protein							Medtr4g074350	delta(24)-sterol reductase-like protein	Medtr1g026125	CDSP32 protein (drought-induced stress protein of 32 kDa)
		Medtr6g045643	C2 domain protein							Medtr5g043970	UDP-glucose 6-dehydrogenase family protein	Medtr3g062610	Mn-specific cation diffusion facilitator transporter MTP81
		Medtr0151s0030	inositol monophosphatase family protein							Medtr4g027425	nucleotidyltransferase family protein	Medtr5g030950	serine hydroxymethyltransferase
		Medtr4g127040	WRKY family transcription factor							Medtr3g449250	DEAD-box ATP-dependent RNA helicase-like protein	Medtr2g064840	translation initiation factor IF-2
		Medtr8g008730	coiled-coil protein							Medtr4g013260	WRKY transcription factor	Medtr3g088040	light-harvesting complex I chlorophyll A/B-binding protein
		Medtr1g050545	serine carboxypeptidase-like protein							Medtr7g458880	laccase/diphenol oxidase family protein	Medtr8g046460	plant/F3O9-12 protein
		Medtr2g028750	nonclathrin coat protein zeta1-COP							Medtr7g051440	multi-copper oxidase-like protein	Medtr8g028500	Rpp4C1
		Medtr2g027720	hypothetical protein							Medtr3g462130	proliferating cell nuclear antigen large form protein	Medtr4g097500	thioredoxin-like protein
		Medtr8g077950	bZIP transcription factor family protein							Medtr2g048360	DUF630 family protein	Medtr3g094740	ABC transporter-like protein
		Medtr7g056450	S-locus lectin kinase family protein							Medtr5g009150	dynamin-like protein 1E	Medtr6g009260	inositol polyphosphate 5-phosphatase I
		Medtr3g105820	translocon at the inner envelope membrane ofs protein 55-II							Medtr8g086600	cellulose synthase-like protein	Medtr3g107397	chaperon protein P139, putative
		Medtr3g096590	tyrosine kinase family protein							Medtr6g079470	MAP kinase-like protein	Medtr7g080220	DUF2358 family protein
		Medtr3g089890	thylakoid lumenal 298 kDa protein							Medtr8g105170	PPR containing plant-like protein	Medtr5g096150	red chlorophyll catabolite reductase, putative
		Medtr6g068930	zinc-binding alcohol dehydrogenase family protein							Medtr4g109020	transmembrane protein, putative	Medtr1g106075	photosystem I reaction center subunit N
		Medtr0388s0020	SAUR-like auxin-responsive family protein							Medtr6g044600	hypothetical protein	Medtr8g107010	FKBP-type peptidyl-prolyl cis-trans isomerase
		Medtr8g101570	homotetrameric cytidine deaminase							Medtr1g051205	PPR containing plant protein	Medtr4g099050	ethphon-induced protein
		Medtr1g041495	glycolipid transfer protein (GLTP) family protein							Medtr8g078760	electron transporter, putative	Medtr7g100540	thioredoxin-like protein AAED1
		Medtr8g103490	peroxisomal membrane 22 kDa (Mpv17/PMP22) family protein							Medtr3g079210	Lipid transfer protein	Medtr4g019150	SOUL heme-binding family protein
		Medtr7g095170	senescence-associated protein SAG102							Medtr3g088565	1-aminocyclopropane-1-carboxylate oxidase	Medtr4g088030	trichome birefringence-like protein
		Medtr5g022920	RING zinc finger protein, putative							Medtr3g069080	delta-1-pyrroline-5-carboxylate synthetase	Medtr5g093770	co-chaperone GrpE family protein
		Medtr7g101070	DnaJ heat shock amino-terminal domain protein							Medtr1g090670	myb-like transcription factor family protein	Medtr8g032030	short-chain dehydrogenase/reductase
		Medtr5g053450	Serine/Threonine kinase domain protein							Medtr1g102500	LRR receptor-like kinase family protein	Medtr1g061850	FKBP-type peptidyl-prolyl cis-trans isomerase
		Medtr5g013340	inhibitor of apoptosis-promoting Bax1 protein							Medtr5g012000	plant invertase/pectin methylesterase inhibitor	Medtr4g129510	auxin canalization protein
		Medtr1g082750	translocon at the outer membrane ofs-like protein							Medtr7g091680	LRR receptor-like kinase family protein	Medtr5g029750	ABC transporter B family-like protein
		Medtr2g006350	thiamine-phosphate pyrophosphorylase							Medtr6g015370	longifolia protein	Medtr3g111840	leucine carboxyl methyltransferase
		Medtr3g091920	MCT-like PUA RNA-binding-domain protein							Medtr8g023150	pectinesterase/pectinesterase inhibitor	Medtr3g090900	RNA polymerase sigma factor
		Medtr4g116273	hypothetical protein							Medtr5g029800	UDP-glucosyltransferase family protein	Medtr8g010600	NAD-dependent epimerase/dehydratase family protein
		Medtr1g116540	hypothetical protein							Medtr8g085720	O-glycosyl hydrolase family 17 protein	Medtr2g028530	oxidoreductase/ferric-chelate reductase
		Medtr7g109340	DnaJ heat shock family protein							Medtr2g093740	auxin response factor-like protein	Medtr6g015350	TCP family transcription factor
		Medtr2g024300	chaperonin-like RbcX protein							Medtr4g088695	VQ motif protein	Medtr1g040155	DNA-binding protein SMUBP-2
		Medtr3g073100	phosphatidylinositol-4-phosphate 5-kinase family protein							Medtr7g085390	O-glycosyl hydrolase family 17 protein	Medtr1g110370	DUF1639 family protein
		Medtr5g053940	methionine aminopeptidase 1B							Medtr1g442840	S-adenosylmethionine-dependent methyltransferase, putative	Medtr4g076230	saccharopine dehydrogenase
		Medtr3g104850	carbon-nitrogen family hydrolase							Medtr3g086120	LRR receptor-like kinase	Medtr1g105860	cysteine-rich RLK (receptor-like kinase) protein
		Medtr2g016770	WRKY family transcription factor							Medtr3g107970	carboxy-terminal domain cyclin	Medtr5g097970	hypothetical protein
		Medtr4g126960	membrane fusion protein Use1							Medtr5g033820	LRR receptor-like kinase	Medtr4g015860	rhodanese/cell cycle control phosphatase superfamily protein
		Medtr8g070880	LRR receptor-like kinase							Medtr1g104540	Sec14p-like phosphatidylinositol transfer family protein	Medtr5g013620	beta-amylase
		Medtr5g092810	calcium-dependent kinase							Medtr8g087450	fasciclin domain protein	Medtr7g035310	peptide deformylase 1A
		Medtr8g076490	ubiquitin-conjugating enzyme							Medtr4g116210	nodulin-like/MFS transporter	Medtr8g087310	NAD(P)-binding rossmann-fold protein
		Medtr3g109950	sulfite exporter TauE/SafE family protein							Medtr1g103160	kinase interacting (KIP1-like) family protein	Medtr4g075040	photosystem II stability/assembly factor HCF136
		Medtr2g041600	Mps one binder kinase activator-like protein 1A							Medtr2g027010	tRNA (guanine(37)-N(1))-methyltransferase	Medtr8g064490	23S rRNA m2A2503 methyltransferase
		Medtr8g061350	30S ribosomal protein S20							Medtr4g008530	PPPDE thiol peptidase family protein, putative	Medtr4g008860	ethylene response factor
		Medtr4g471590	GATA type zinc finger transcription factor family protein							Medtr5g459450	phosphatidylinositol-4-phosphate 5-kinase family protein	Medtr1g059660	hypothetical protein
		Medtr3g104710	protein phosphatase 2C family protein							Medtr4g009950	VQ motif protein	Medtr6g075880	disease resistance protein (TIR-NBS-LRR class)
		Medtr5g065550	target SNARE coiled-coil protein							Medtr4g011440	alpha/beta fold hydrolase	Medtr4g133770	transmembrane protein, putative
		Medtr6g071210	dihydroorotate dehydrogenase family protein							Medtr6g053550	NAD(P)-binding rossmann-fold protein	Medtr3g080840	D27 family protein, putative
		Medtr5g012680	matrix metalloproteinase							Medtr5g047260	four ACT domain ACT domain protein which protein	Medtr8g005060	late embryogenesis abundant protein
		Medtr5g098530	transmembrane protein, putative							Medtr8g005980	cytoplasmic-like malate dehydrogenase	Medtr4g053420	UDP-D-apiose/UDP-D-xylose synthase
		Medtr7g118260	PRR response regulator							Medtr8g059125	plasma-membrane choline transporter family protein	Medtr3g078320	thiol-disulfide oxidoreductase DCC
		Medtr1g022475	inositol-pentakisphosphate 2-kinase-like protein							Medtr3g074060	glycoside hydrolase family 3 amino-terminal domain protein	Medtr2g101380	2Fe-2S iron-sulfur cluster-binding domain protein
		Medtr4g077070	phospholipase A1							Medtr8g032300	calcium-dependent lipid-binding (CaLB domain) family protein	Medtr3g100180	myb-like DNA-binding domain protein
		Medtr1g095000	acyl-CoA N-acyltransferase domain protein							Medtr4g098800	peptide transporter	Medtr6g079550	RAB GTPase-like protein A1D
		Medtr1g067050	adenylate kinase							Medtr2g450710	nodulin-like/MFS transporter	Medtr7g062950	L-type lectin-domain receptor kinase IV2-like protein
		Medtr4g092050	eukaryotic translation initiation factor-like protein							Medtr1g025720	GDSL-like lipase/acylhydrolase	Medtr4g011530	phototropic-responsive NPH3 family protein
		Medtr7g085670	root border cell-specific protein, putative							Medtr7g066730	DUF740 family protein	Medtr7g107710	flavin-binding monooxygenase-like protein
		Medtr1g015410	cytokinin oxidase/dehydrogenase-like protein							Medtr1g048630	Serine/Threonine kinase domain protein	Medtr6g088460	hypothetical protein
		Medtr3g082690	rubisco methyltransferase family protein							Medtr1g036750	Rpp4C4	Medtr5g013250	FAD/NAD(P)-binding oxidoreductase family protein
		Medtr8g106960	MAP kinase-like protein							Medtr7g104500	cell division FtsZ-like protein	Medtr3g077410	NAD(P)-binding rossmann-fold protein
		Medtr5g055410	substrate carrier family protein							Medtr0223s0010	nucleotide-diphospho-sugar transferase family protein	Medtr7g094220	resistance to phytophthora protein, putative
		Medtr2g028450	SNARE associated family protein							Medtr6g060230	LRR receptor-like kinase	Medtr7g406830	transmembrane protein, putative
		Medtr8g066460	RNA recognition motif							Medtr8g087980	PPR containing plant-like protein	Medtr8g077180	soluble inorganic pyrophosphatase
		Medtr7g097170	charged multivesicular body protein							Medtr5g076270	auxin response factor 2	Medtr5g072820	UDP-glucosyltransferase family protein
		Medtr3g463610	acetyltransferase (GNAT) domain protein							Medtr4g062510	cytochrome P450 family flavone synthase	Medtr2g072470	solanesyl diphosphate synthase
		Medtr7g080280	transmembrane protein, putative							Medtr4g053380	fasciclin-like arabinogalactan protein	Medtr2g078390	hypothetical protein
		Medtr1g018320	sigma factor sigb regulation rsbq-like protein							Medtr4g104320	pectate lyase family protein	Medtr2g084565	magnesium transporter MRS2-like protein
		Medtr5g013040	PPPDE thiol peptidase family protein, putative							Medtr6g087680	ABIL1-like protein	Medtr5g016890	ubiquitin ligase complex F-box protein GRR1, putative
		Medtr3g053230	proline synthetase associated protein							Medtr8g098230	P-loop nucleoside triphosphate hydrolase superfamily protein	Medtr8g069835	hypothetical protein
		Medtr1g034260	cytochrome b6f complex subunit (PetM), putative							Medtr8g107470	LRR receptor-like kinase	Medtr3g099460	zinc-binding alcohol dehydrogenase family protein
		Medtr7g033680	hypothetical protein							Medtr3g116510	glucan endo-1,3-beta-glucosidase-like protein	Medtr0194s0050	transcription factor
		Medtr3g005060	dienelactone hydrolase family protein							Medtr1g015530	LRR receptor-like kinase family protein	Medtr3g070100	sedoheptulose-1,7-bisphosphatase
		Medtr2g045470	CBL-interacting kinase							Medtr1g103500	senescence-associated protein SAG102	Medtr3g449790	aldo/keto reductase family oxidoreductase
		Medtr8g105630	phospholipid hydroperoxide glutathione peroxidase							Medtr5g079950	expansin A10	Medtr5g016440	cytochrome P450 family protein
		Medtr3g107860	hypothetical protein							Medtr2g048390	phototropic-responsive NPH3 family protein	Medtr6g090280	gamma-glutamyltranspeptidase
		Medtr7g108200	monothiol glutaredoxin-S2 protein							Medtr7g081665	Serine/Threonine kinase family protein	Medtr2g024300	chaperonin-like RbcX protein
		Medtr2g023320	soluble starch synthase III-1							Medtr3g072190	peroxidase family protein	Medtr5g041910	oxygen-evolving enhancer protein
		Medtr5g066330	hypothetical protein							Medtr8g099410	endo-1,4-beta-glucanase	Medtr4g035170	adenylate kinase
		Medtr4g123060	craniofacial development protein							Medtr4g130510	cellulose synthase-like protein	Medtr4g016510	GDSL-like lipase/acylhydrolase
		Medtr5g009360	long-chain fatty acyl CoA ligase							Medtr1g038650	TCP family transcription factor	Medtr5g042100	arabinanase/levansucrase/invertase, putative
		Medtr5g083750	alpha-soluble NSF attachment protein							Medtr4g094518	FAD-binding berberine family protein	Medtr4g048590	RIP metalloprotease RseP
		Medtr5g083010	lateral organ boundaries (LOB) domain protein							Medtr5g047050	adenine nucleotide alpha hydrolase superfamily protein	Medtr1g016230	glycine dehydrogenase [decarboxylating] protein
		Medtr2g022190	RING zinc finger protein, putative							Medtr3g114810	MFS transporter	Medtr4g076090	transmembrane protein, putative
		Medtr2g063110	eukaryotic aspartyl protease family protein							Medtr1g095850	lateral organ boundaries (LOB) domain protein	Medtr1g050530	RAP annotation release 2, galactose-binding-like domain protein
		Medtr8g465010	DUF1517 family protein							Medtr5g059260	GDP-fucose protein O-fucosyltransferase	Medtr6g012810	Serine/Threonine kinase family protein
		Medtr5g038460	plant/T7N9-9 protein							Medtr5g040360	methyltransferase PMT2-like protein	Medtr1g041085	3-ketoacyl-CoA synthase-like protein
		Medtr1g014230	enhancer of rudimentary-like protein							Medtr4g056520	retinoid-inducible serine carboxypeptidase	Medtr8g099665	glutaredoxin (GRX) family protein
		Medtr2g006290	2Fe-2S ferredoxin superfamily protein							Medtr3g072920	nucleic acid-binding protein	Medtr4g079850	ATP synthase I, related protein
		Medtr5g055680	flavonol synthase/flavanone 3-hydroxylase							Medtr2g437660	glycosyltransferase family 92 protein	Medtr8g018750	disease resistance protein (TIR-NBS-LRR class), putative
		Medtr3g045150	UDP-glcnac-adolichol phosphate glcnac-1-P-transferase							Medtr1g079490	germin family protein	Medtr2g087960	cellulose synthase H1-like protein
		Medtr1g047640	digalactosyldiacylglycerol synthase							Medtr3g110405	Serine/Threonine-kinase aurora-like protein	Medtr7g011663	copalyldiphosphate synthase
		Medtr4g084560	phytanoyl-CoA dioxygenase domain protein							Medtr7g022160	LRR receptor-like kinase family protein	Medtr8g028100	DUF2996 family protein
		Medtr8g010180	LRR receptor-like kinase							Medtr8g039530	inositol polyphosphate multikinase beta-like protein	Medtr6g086560	sigma factor sigb regulation protein rsbq protein, putative
		Medtr4g010530	transmembrane protein, putative							Medtr4g014430	trichome birefringence-like protein	Medtr3g013460	hypothetical protein
		Medtr3g081090	DCD (development and cell death) domain protein							Medtr2g025690	BAG family molecular chaperone regulator 5	Medtr3g101670	light-harvesting complex I chlorophyll A/B-binding protein
		Medtr4g116170	F-box/LRR-like protein							Medtr4g081950	expansin-A1-like protein	Medtr3g464380	NAD(P)H dehydrogenase B2
		Medtr3g062850	hypothetical protein							Medtr6g007110	kinesin light chain	Medtr6g011340	UDP-glucosyltransferase family protein
		Medtr3g088040	light-harvesting complex I chlorophyll A/B-binding protein							Medtr5g090210	PPR containing plant-like protein	Medtr5g091960	peroxisomal small heat shock protein
		Medtr4g114970	zinc finger (ubiquitin-hydrolase) domain protein							Medtr3g088415	carboxy-terminal domain cyclin	Medtr3g033150	RNA polymerase sigma factor
		Medtr3g105580	hypothetical protein							Medtr2g097210	inactive rhomboid-like protein	Medtr4g007080	NDH-dependent cyclic electron flow protein
		Medtr5g027220	plant/K24G6-12 protein							Medtr5g087450	hsp20/alpha crystallin family protein	Medtr4g029350	Lipid transfer protein
		Medtr6g087880	late embryogenesis abundant protein							Medtr3g111600	CAZy family GT8 glycosyltransferase	Medtr6g026940	chaperone DnaJ domain protein
		Medtr4g081650	S-locus lectin kinase family protein							Medtr2g067030	ATP/DNA-binding protein	Medtr8g028525	hypothetical protein
		Medtr3g109932	signal peptide peptidase-like protein							Medtr3g114120	GDSL-like lipase/acylhydrolase	Medtr5g045250	cytochrome P450 family protein
		Medtr7g080220	DUF2358 family protein							Medtr8g089110	basic blue-like protein	Medtr2g064405	cation diffusion facilitator family transporter
		Medtr7g076850	hypothetical protein							Medtr5g015490	GRAS family transcription factor	Medtr3g097090	nucleotidyltransferase family protein
		Medtr1g050502	bZIP transcription factor							Medtr4g055520	cellulose synthase-like protein A1	Medtr8g464410	C-type cytochrome biogenesis protein
		Medtr8g089985	RAB GTPase-like protein A1D							Medtr4g124320	pectinacetylesterase family protein	Medtr3g091570	starch synthase 2/amyloplastic protein
		Medtr3g071610	cytosolic endo-beta-N-acetylglucosaminidase							Medtr7g005950	glucan synthase-like protein	Medtr2g088860	cyclin p4
		Medtr4g035180	Serine/Threonine-kinase CCR3-like protein							Medtr7g060720	PPR containing plant-like protein, putative	Medtr7g069090	hypothetical protein
		Medtr4g077510	scramblase-like protein							Medtr2g097030	expansin A10	Medtr1g016780	vacuolar processing enzyme
		Medtr1g109100	origin recognition complex subunit 4							Medtr1g102430	xyloglucan galactosyltransferase KATAMARI-like protein	Medtr8g093750	TPR repeat protein
		Medtr3g086580	alpha-galactosidase							Medtr8g092510	ribonucleoside-diphosphate reductase, alpha chain	Medtr4g068780	CASP-like protein
		Medtr4g112380	nuclear transcription factor Y protein							Medtr1g085620	pectinacetylesterase family protein	Medtr2g036430	malectin/receptor-like kinase family protein
		Medtr4g105110	armadillo repeat only 1 protein							Medtr2g035780	cellulose synthase-like protein	Medtr0031s0060	amino acid permease
		Medtr5g082490	yippee family zinc-binding protein, putative							Medtr3g449390	LRR receptor-like kinase family protein	Medtr1g009860	Serine/Threonine kinase, ABC1 family protein
		Medtr7g110980	peptidyl-prolyl cis-trans isomerase							Medtr4g094505	ubiquitin-specific protease family C19 protein	Medtr3g106740	Lipid transfer protein
		Medtr1g113000	transducin/WD-like repeat-protein							Medtr7g013790	serine carboxypeptidase-like protein	Medtr4g094222	ubiquinol oxidase 1a
		Medtr0590s0010	glucose-6-phosphate 1-dehydrogenase							Medtr8g072640	3-hydroxy-3-methylglutaryl-coenzyme A reductase-like protein	Medtr4g051330	response regulator, putative
		Medtr4g019910	SnoaL-like domain protein							Medtr4g092010	(3S)-linalool/(E)-nerolidol/(E,E)-geranyl linalool synthase	Medtr5g072780	CCT motif protein
		Medtr3g116050	multiple division site protein, putative							Medtr8g098840	polygalacturonase/glycoside hydrolase family protein	Medtr4g072990	PPR containing plant-like protein
		Medtr4g125770	ribosomal protein L18ae family protein							Medtr8g009590	fatty acid hydroxylase superfamily protein	Medtr2g029180	triose-phosphate transporter family protein
		Medtr6g015770	transmembrane protein, putative							Medtr7g075453	fasciclin-like arabinogalactan protein	Medtr8g031550	potassium efflux antiporter
		Medtr8g019500	iron-regulated ABC transporter membrane component SufB							Medtr5g010150	major intrinsic protein (MIP) family transporter	Medtr5g022300	leaf ferredoxin-NADP reductase
		Medtr2g435540	hypothetical protein							Medtr2g078920	hypothetical protein	Medtr4g054290	fatty acid hydroxylase superfamily protein
		Medtr3g083980	SufS subfamily cysteine desulfurase							Medtr4g130940	ubiquitin carboxyl-terminal hydrolase	Medtr3g082970	Rho GDP-dissociation inhibitor-like protein
		Medtr5g021530	serine carboxypeptidase S28 family protein							Medtr1g057270	late embryogenesis abundant protein	Medtr2g034140	iron-sulfur-binding 4Fe-4S ferredoxin
		Medtr4g101090	gaba-receptor-associated protein ubiquitin domain protein							Medtr2g437700	fasciclin-like arabinogalactan protein	Medtr1g052535	GTP-binding protein TypA/BipA
		Medtr3g035130	long-chain acyl-CoA synthetase							Medtr3g109800	class III homeodomain leucine zipper protein	Medtr4g083990	cytochrome protein C
		Medtr8g085590	DUF538 family protein							Medtr4g101860	triose-phosphate transporter family protein	Medtr3g077550	transmembrane protein, putative
		Medtr2g100130	serine/threonine-protein phosphatase PP1							Medtr3g087360	transmembrane protein, putative	Medtr4g081380	thioredoxin
		Medtr7g090500	plant calmodulin-binding-like protein							Medtr5g091980	strictosidine synthase-like protein	Medtr4g055420	hypothetical protein
		Medtr1g063100	hypothetical protein							Medtr4g123583	cation/H+ exchanger 3	Medtr3g101560	hypothetical protein
		Medtr4g107510	peptide/nitrate transporter							Medtr1g008060	transcription factor jumonji (JmjC) domain protein, putative	Medtr1g112240	PPR containing plant-like protein
		Medtr5g082260	M50 family peptidase							Medtr8g070700	glycosyltransferase family 92 protein	Medtr4g116350	chlororespiratory reduction protein
		Medtr2g007330	DUF639 family protein							Medtr1g097160	somatic embryogenesis receptor-like kinase	Medtr1g038430	DnaJ heat shock amino-terminal domain protein
		Medtr2g020190	NAD(P)-binding rossmann-fold protein							Medtr2g016620	LRR receptor-like kinase	Medtr7g013220	UDP-glucosyltransferase family protein
		Medtr4g107090	hypothetical protein							Medtr1g019130	wuschel-related homeobox protein	Medtr1g064240	cyclic nucleotide-gated ion channel-like protein
		Medtr4g099220	sucrose nonfermenting 1(SNF1)-related kinase							Medtr2g025120	1-aminocyclopropane-1-carboxylate oxidase	Medtr3g062890	NADH-quinone oxidoreductase cyanobacterial subunit N
		Medtr8g073130	seven transmembrane MLO family protein							Medtr2g046740	subtilisin-like serine protease	Medtr5g070210	undecaprenyl pyrophosphate synthase
		Medtr5g024970	auxin efflux carrier family protein							Medtr5g077100	L-type lectin-domain receptor kinase	Medtr3g088520	beta-like galactosidase
		Medtr5g011440	Na+-bile acid cotransporter							Medtr5g006640	PPR containing plant-like protein	Medtr7g111860	stem-loop-binding protein of 41 kDa protein B
		Medtr5g028010	MIP18 family plant protein							Medtr6g084940	PLAC8 family protein	Medtr4g010000	alpha/beta fold hydrolase
		Medtr1g077580	endosomal targeting BRO1-like domain protein							Medtr8g024480	NAC transcription factor-like protein	Medtr8g090025	haloacid dehalogenase-like hydrolase
		Medtr4g015080	proton-dependent oligopeptide transport family protein							Medtr2g012670	strubbelig receptor family 3 protein	Medtr7g094510	enoyl-(acyl carrier) reductase
		Medtr7g065120	proteasome inhibitor-like protein, putative							Medtr2g073510	Pmr5/Cas1p GDSL/SGNH-like acyl-esterase family protein	Medtr4g126350	GATA type zinc finger transcription factor family protein
		Medtr1g056890	DNA-directed RNA polymerase I, II							Medtr5g011500	armadillo repeat kinesin-like protein	Medtr8g069800	F-box/kelch-repeat plant protein
		Medtr7g095930	transmembrane protein, putative							Medtr5g056510	3-ketoacyl-CoA synthase-like protein	Medtr3g096290	cyanobacterial and plant NDH-1 subunit O
		Medtr2g021040	structural constituent of ribosome protein, putative							Medtr3g084530	flavonoid glucosyltransferase	Medtr1g076920	alpha/beta fold hydrolase
		Medtr5g022300	leaf ferredoxin-NADP reductase							Medtr3g115340	starch branching enzyme I	Medtr3g058660	purine permease
		Medtr5g021170	protein reversion-TO-ethylene SENSITIVITY protein							Medtr3g063110	deoxyuridine 5'-triphosphate nucleotidohydrolase	Medtr3g465410	MADS-box transcription factor family protein
		Medtr8g099795	heat shock 70 kDa protein							Medtr7g063010	L-type lectin-domain receptor kinase S4	Medtr2g042720	light-harvesting complex I chlorophyll A/B-binding protein
		Medtr5g016540	ADP-ribosylation factor-like protein A1D							Medtr4g082560	DHHC-type zinc finger protein	Medtr1g072260	stem-loop-binding protein of 41 kDa protein A
		Medtr5g062310	Sec14p-like phosphatidylinositol transfer family protein							Medtr1g034320	fatty acid hydroperoxide lyase	Medtr5g053270	CHUP1-like protein
		Medtr1g029810	eukaryotic aspartyl protease family protein							Medtr7g089360	auxin efflux carrier family transporter	Medtr8g088560	UDP-glucosyltransferase family protein
		Medtr4g125860	glyoxalase/bleomycin resistance protein/dioxygenase							Medtr5g010330	AT hook motif DNA-binding family protein	Medtr1g090673	LRR and NB-ARC domain disease resistance protein
		Medtr8g446430	inwardly rectifying potassium channel subunit							Medtr1g107565	heavy metal-associated domain protein	Medtr4g069080	cytochrome C biogenesis protein Ccs1
		Medtr7g451400	metacaspase-like protein							Medtr2g084120	Serine/Threonine kinase family protein	Medtr3g013500	sulfotransferase
		Medtr7g104650	SOUL heme-binding family protein							Medtr3g111210	zinc finger (C3HC4-type RING finger) family protein	Medtr4g105610	CO2+/MG2+ efflux protein ApaG
		Medtr2g079670	stem-specific TSJT1-like protein							Medtr5g090170	PPR containing plant-like protein	Medtr4g114410	DUF3119 family protein
		Medtr2g070420	peroxisomal (S)-2-hydroxy-acid oxidase GLO1							Medtr7g093200	microsomal omega-3 fatty acid desaturase	Medtr7g023690	polygalacturonase inhibitor protein
		Medtr4g129470	E3 ubiquitin-protein ligase XBOS32							Medtr1g018640	gibberellin-regulated family protein	Medtr4g134780	All-trans-retinol 13,14-reductase
		Medtr5g021410	FMP32-like protein							Medtr1g014070	phototropic-responsive NPH3 family protein	Medtr1g066750	hypothetical protein
		Medtr7g015390	feronia receptor-like kinase							Medtr4g087780	hypothetical protein	Medtr3g052480	GDSL-like lipase/acylhydrolase
		Medtr1g112360	hypothetical protein							Medtr6g012690	myb transcription factor mixta-like protein	Medtr4g072040	NAD(P)-binding rossmann-fold protein
		Medtr4g089080	transmembrane protein, putative							Medtr2g010970	transmembrane protein, putative	Medtr4g088485	pentameric polyubiquitin
		Medtr3g104500	ADP/ATP carrier protein							Medtr0189s0050	DNA-directed RNA polymerase	Medtr3g093970	hypothetical protein
		Medtr8g058250	LRR receptor-like kinase							Medtr2g100290	adenine nucleotide alpha hydrolase-like domain kinase	Medtr2g013010	polyphenoloxidase
		Medtr8g089200	LRR receptor-like kinase							Medtr5g040340	phytochrome kinase substrate protein, putative	Medtr2g100350	inorganic pyrophosphatase
		Medtr6g005210	MAP kinase kinase							Medtr1g101130	tubulin beta-1 chain	Medtr4g111880	extracellular calcium sensing receptor, putative
		Medtr5g045770	cytochrome P450 family 71 protein							Medtr2g019600	DUF642 family protein	Medtr6g052750	LRR and NB-ARC domain disease resistance protein, putative
		Medtr4g075980	NAC transcription factor-like protein							Medtr4g063830	E3 ubiquitin-protein ligase XBAT31-like protein	Medtr3g118430	NAD-dependent epimerase/dehydratase family protein
		Medtr7g082980	ATP-dependent Clp protease proteolytic protein							Medtr7g117375	dopamine beta-monooxygenase	Medtr8g077185	alpha/beta fold hydrolase
		Medtr1g069325	pfkB family carbohydrate kinase							Medtr5g014700	LRR receptor-like kinase family protein	Medtr1g107165	hypothetical protein
		Medtr4g120230	fumarylacetoacetate hydrolase family protein							Medtr3g113720	glycosyl hydrolase family 9 protein	Medtr7g095920	beta-carotene isomerase D27
		Medtr8g014530	hexokinase							Medtr8g067590	hydroxyproline-rich glycoprotein family protein, putative	Medtr3g070340	light-harvesting complex I chlorophyll A/B-binding protein
		Medtr7g077870	hypothetical protein							Medtr3g110660	transmembrane amino acid transporter family protein	Medtr7g039110	transcription factor
		Medtr4g088975	receptor-like kinase							Medtr7g111780	GDSL-like lipase/acylhydrolase	Medtr1588s0010	ATP synthase F1, gamma subunit
		Medtr1g026550	light-harvesting complex I chlorophyll A/B-binding protein							Medtr2g065470	glyceraldehyde-3-phosphate dehydrogenase	Medtr4g101750	translation elongation factor EF protein
		Medtr8g104870	plant cadmium resistance protein							Medtr8g464900	actin-related protein ARP4	Medtr7g100050	nodulin MtN21/EamA-like transporter family protein
		Medtr1g017270	squalene monooxygenase							Medtr4g089095	Dof domain zinc finger protein	Medtr7g080530	phosphoglycolate phosphatase-like protein
		Medtr5g066840	TRAF-type zinc finger protein							Medtr3g078860	superoxide dismutase	Medtr5g024970	auxin efflux carrier family protein
		Medtr4g068340	T13 protein							Medtr5g021710	transcription factor	Medtr5g011780	CPD photolyase
		Medtr8g019700	charged multivesicular body protein							Medtr0043s0080	hypothetical protein	Medtr2g070060	glutathione S-transferase, amino-terminal domain protein
		Medtr3g025870	hypothetical protein							Medtr3g078000	Serine/Threonine-kinase HT1-like protein	Medtr3g088100	zinc finger, C3HC4 type (RING finger) protein
		Medtr1g079180	phloem protein 2-B11							Medtr2g005810	LRR receptor-like kinase family protein	Medtr3g103300	lecithin:cholesterol acyltransferase family protein
		Medtr0102s0060	indole-3-acetic acid-amido synthetase							Medtr2g021310	armadillo/beta-catenin-like repeat protein	Medtr2g022900	154 kDa class V heat shock protein
		Medtr4g117360	DUF21 domain plant protein							Medtr8g105790	vacuolar iron transporter-like protein	Medtr8g005720	Serine/Threonine kinase domain protein
		Medtr4g090610	S1/P1 nuclease family protein							Medtr4g020070	LRR receptor-like kinase	Medtr1g110930	3-ketoacyl-CoA synthase-like protein
		Medtr4g005280	vacuolar H+-translocating inorganic pyrophosphatase							Medtr8g468210	homeobox leucine zipper ATHB-like protein	Medtr5g020600	laccase/diphenol oxidase family protein
		Medtr8g043480	inositol polyphosphate 5-phosphatase I							Medtr2g036780	HXXXD-type acyl-transferase family protein	Medtr1g048970	pterin-4-alpha-carbinolamine dehydratase
		Medtr7g085420	HNH endonuclease domain protein							Medtr4g110030	GDP-fucose O-fucosyltransferase-like protein	Medtr2g102510	D-glycerate 3-kinase
		Medtr4g068770	structural constituent of ribosome protein							Medtr8g067530	auxin-responsive AUX/IAA family protein	Medtr8g024180	thylakoid membrane phosphoprotein 14 kDa protein
		Medtr5g065350	hypothetical protein							Medtr7g058900	synaptobrevin-like protein	Medtr4g118350	pyruvate orthophosphate dikinase
		Medtr1g084790	LRR receptor-like kinase							Medtr1g111020	pentatricopeptide (PPR) repeat protein	Medtr1g025680	GDSL-like lipase/acylhydrolase
		Medtr5g078170	hypothetical protein							Medtr3g037750	gibberellin-regulated family protein	Medtr4g052970	glycoside hydrolase family 17 protein
		Medtr1g059970	glutathione S-transferase, amino-terminal domain protein							Medtr4g078440	O-acyltransferase WSD1-like protein	Medtr2g015510	GDSL esterase/lipase plant-like protein
		Medtr1g014730	DUF1350 family protein							Medtr6g012160	zinc-binding dehydrogenase family oxidoreductase	Medtr3g435320	NDH-dependent flow 6 protein
		Medtr3g092780	PRR response regulator							Medtr3g067940	cell cycle switch protein CCS52a	Medtr5g056200	alpha/beta fold hydrolase
		Medtr3g062400	hypothetical protein							Medtr5g089720	calcium-dependent lipid-binding (CaLB domain) family protein	Medtr5g011220	PGR5-like protein 1A
		Medtr1g108710	ferredoxin reductase-like NAD(P) binding domain protein							Medtr6g045553	alcohol acyltransferase	Medtr6g041980	short-chain dehydrogenase/reductase
		Medtr2g099125	RNA-binding ASCH domain protein							Medtr5g096460	heat shock protein 81-2	Medtr1g025700	GDSL-like lipase/acylhydrolase
		Medtr6g017260	thylakoid membrane slr0575-like protein							Medtr7g094250	2OG-Fe(II) oxygenase family oxidoreductase	Medtr3g060220	cellulose synthase-like protein
		Medtr3g083200	acyl-CoA N-acyltransferase domain protein							Medtr3g088790	methyltransferase PMT26-like protein, putative	Medtr7g072140	LURP-one-like protein
		Medtr2g020820	hypothetical protein							Medtr5g045300	hypothetical protein	Medtr2g038400	cation/H+ exchanger 3
		Medtr8g098415	NAD(P)-binding rossmann-fold protein							Medtr5g010020	myb transcription factor	Medtr5g027530	phosphoribulokinase
		Medtr5g037230	short hypocotyl in white light1 protein							Medtr7g015960	COBRA-like protein 2 precursor	Medtr8g091410	FKBP-type peptidyl-prolyl cis-trans isomerase
		Medtr7g068890	phosphoinositide phosphatase SAC1							Medtr7g108905	pectinesterase/pectinesterase inhibitor	Medtr2g039450	alpha/beta fold hydrolase
		Medtr4g075710	signal recognition particle 43 kDa protein							Medtr2g096010	P-loop nucleoside triphosphate hydrolase superfamily protein	Medtr4g089055	cytochrome P450 family 71 protein
		Medtr7g101800	kinase 1B							Medtr8g447390	transcription factor-like protein	Medtr1g069465	photosystem II reaction center Psb28 protein
		Medtr1g019760	catalytic/protein phosphatase type 2C							Medtr1g024930	abscisic acid-responsive (TB2/DP1, HVA22) family protein	Medtr8g010120	alpha/beta fold hydrolase
		Medtr2g101380	2Fe-2S iron-sulfur cluster-binding domain protein							Medtr1g084090	cyclin-like protein	Medtr4g083110	hypothetical protein
		Medtr4g134380	glutathione S-transferase tau 5							Medtr3g099580	plastocyanin-like domain protein	Medtr1g101540	TraB family protein
		Medtr4g134410	YacP-like NYN domain protein							Medtr1g100767	transmembrane protein 161AB, putative	Medtr2g009480	leguminosin group485 secreted peptide
		Medtr3g074250	S-adenosylmethionine-dependent methyltransferase							Medtr1g100593	PPR containing plant-like protein	Medtr1g102220	cytochrome P450 family protein
		Medtr5g083720	Ca(2+)-dependent nuclease-like protein							Medtr4g121460	myb transcription factor	Medtr3g100420	1-O-acylglucose:anthocyanin acyltransferase
		Medtr5g023150	ACT-like tyrosine kinase family protein							Medtr6g090470	MAP kinase kinase	Medtr2g082580	oxygen-evolving enhancer protein
		Medtr2g087660	DnaJ-class molecular chaperone							Medtr3g086670	clathrin assembly protein	Medtr5g071670	disease resistance protein RGA4
		Medtr7g087130	myb transcription factor							Medtr4g008200	GDP-fucose protein O-fucosyltransferase	Medtr6g042030	transmembrane protein, putative
		Medtr7g102880	MFS transporter							Medtr2g078210	calmodulin-binding protein	Medtr4g094340	auxin-induced 5NG4-like protein
		Medtr8g087540	heat shock transcription factor A4A							Medtr0268s0020	transcription initiation factor TFIID protein	Medtr1g102880	hypothetical protein
		Medtr7g080740	transcription initiation factor TFIID subunit 10							Medtr1g016070	fatty acid/sphingolipid desaturase	Medtr7g077880	hypothetical protein
		Medtr4g069030	4-hydroxy-3-methylbut-2-enyl diphosphate reductase							Medtr5g018770	CAP, cysteine-rich secretory protein, antigen 5	Medtr7g103900	DUF868 family protein
		Medtr3g040070	vacuolar protein sorting-associated protein 26A							Medtr8g063120	carboxy-terminal domain cyclin	Medtr2g018135	subtilisin-like serine protease
		Medtr3g055200	syntaxin of plants protein							Medtr7g084750	xyloglucan endotransglucosylase/hydrolase family protein	Medtr2g086590	DUF3049 family protein
		Medtr5g021160	nodulin MtN21/EamA-like transporter family protein							Medtr1g021855	CAZy family GT8 glycosyltransferase	Medtr8g006730	UDP-glucosyltransferase family protein
		Medtr0180s0070	Got1/SFT2-like vescicle transporter family protein							Medtr8g098435	cytochrome P450 family 94 protein	Medtr2g018125	subtilisin-like serine protease
		Medtr3g005290	transmembrane protein, putative							Medtr3g464330	microsomal omega-3 fatty acid desaturase	Medtr5g094560	cytochrome P450 family 71 protein
		Medtr8g097040	transmembrane protein, putative							Medtr1g075310	TPX2 (targeting protein for Xklp2) family protein	Medtr5g006740	12-oxophytodienoate reductase-like protein
		Medtr4g132890	acyl-protein thioesterase, putative							Medtr8g020510	AP2 domain transcription factor	Medtr7g085490	NDH-dependent cyclic electron flow protein, putative
		Medtr1g070830	auxin-responsive AUX/IAA family protein							Medtr1g060120	oxalate oxidase	Medtr8g031520	PPR containing plant protein
		Medtr4g059000	vacuolar fusion MON1-like protein							Medtr3g463270	C2H2-like zinc finger protein	Medtr3g466830	MADS-box transcription factor family protein
		Medtr1g081610	O-acetylserine (thiol) lyase							Medtr4g093660	costars family protein abracl protein	Medtr6g007690	Serine/Threonine kinase family protein
		Medtr4g118510	hypothetical protein							Medtr1g008140	pectinesterase/pectinesterase inhibitor	Medtr2g010350	sphingolipid transporter spinster-like protein, putative
		Medtr3g081170	heat shock 70 kDa protein							Medtr1g060990	trihelix transcription factor	Medtr7g055743	quinone-oxidoreductase-like protein
		Medtr2g018290	serine transhydroxymethyltransferase							Medtr1g044580	salt stress response/antifungal domain protein	Medtr2g086920	F-box plant-like protein
		Medtr1099s0010	Sec14p-like phosphatidylinositol transfer family protein							Medtr3g107630	acyl thioesterase-like protein	Medtr2g080040	peroxisomal membrane 22 kDa (Mpv17/PMP22) family protein
		Medtr7g113080	RALF							Medtr1g106005	tubulin beta-1 chain	Medtr4g095780	formin-like 2 domain protein
		Medtr0339s0030	thylakoid lumenal 165 kDa protein							Medtr2g084020	lignin biosynthetic peroxidase	Medtr4g129560	sequence-specific DNA-binding transcription factors protein, putative
		Medtr6g029200	superoxide dismutase [Cu-Zn] protein							Medtr5g009180	transmembrane protein, putative	Medtr1g016480	abscisic acid receptor
		Medtr1g102680	aluminum induced protein with YGL and LRDR motif protein							Medtr5g015260	galactosyl transferase GMA12/MNN10 family protein	Medtr5g094600	transmembrane protein, putative
		Medtr7g007620	LRR receptor-like kinase family protein							Medtr3g008430	PPR containing plant-like protein	Medtr7g057180	transmembrane protein, putative
		Medtr1g063910	kinase 1B							Medtr8g024370	subtilisin-like serine protease	Medtr4g101880	C4-dicarboxylate transporter/malic acid protein
		Medtr5g089200	dihydropyrimidinase							Medtr7g061550	myb transcription factor	Medtr8g066790	tetraspanin family protein
		Medtr1g099110	ACT-like tyrosine kinase family protein							Medtr4g064967	core histone H2A/H2B/H3/H4	Medtr4g072770	SAUR-like auxin-responsive family protein
		Medtr3g026150	2OG-Fe(II) oxygenase family oxidoreductase							Medtr1g034960	cysteine/histidine-rich C1 domain protein	Medtr4g084270	phosphoglucomutase/phosphomannomutase family protein
		Medtr4g130917	eukaryotic translation initiation factor 5A							Medtr7g076150	methyltransferase PMT16, putative	Medtr3g094080	hypothetical protein
		Medtr1g035260	S-adenosylmethionine-dependent methyltransferase							Medtr1g105305	glycoprotein membrane precursor GPI-anchored protein	Medtr1g078110	subtilisin-like serine protease
		Medtr1g110270	cysteine-rich RLK (receptor-like kinase) protein							Medtr4g109490	carbohydrate-binding X8 domain protein	Medtr5g064240	UDP-glucosyltransferase family protein
		Medtr3g073040	OSBP(oxysterol-binding protein)-related protein 1C							Medtr8g036075	EF hand calcium-binding family protein	Medtr2g040500	protein phosphatase 2C ABI2-like protein
		Medtr6g007760	nodulin MtN21/EamA-like transporter family protein							Medtr2g062360	NBS-LRR type disease resistance protein	Medtr4g131720	hypothetical protein
		Medtr6g038750	unusual kinase, putative							Medtr4g058860	nucleotide/sugar transporter family protein	Medtr4g035870	plant invertase/pectin methylesterase inhibitor
		Medtr1g054765	adenine nucleotide alpha hydrolase superfamily protein							Medtr3g095080	WRKY family transcription factor	Medtr3g008920	major intrinsic protein (MIP) family transporter
		Medtr2g011720	receptor-interacting protein, putative							Medtr4g081420	C2H2-like zinc finger protein	Medtr4g025940	cytochrome P450 family 71 protein
		Medtr7g027017	membrane-anchored ubiquitin-fold protein 4 precursor							Medtr3g093710	receptor-like kinase	Medtr5g096670	fructose-bisphosphate aldolase
		Medtr8g033220	MADS-box transcription factor							Medtr2g084895	nucleobase-ascorbate transporter-like protein	Medtr8g022440	SAUR-like auxin-responsive family protein
		Medtr1g083450	Novel family							Medtr2g066830	SAUR-like auxin-responsive family protein	Medtr6g006775	hypothetical protein
		Medtr1g072560	hypothetical protein							Medtr4g088150	core histone H2A/H2B/H3/H4	Medtr3g008010	UDP-glucosyltransferase family protein
		Medtr8g102030	charged multivesicular body protein							Medtr5g032020	nucleobase-ascorbate transporter-like protein	Medtr2g075780	gamma-glutamylhydrolase
		Medtr4g073580	ubiquitin-NEDD8 RUB1-like protein							Medtr4g064530	laccase/diphenol oxidase family protein	Medtr4g093560	magnesium-dependent phosphatase-like protein
		Medtr1g034030	sucrose nonfermenting 1(SNF1)-related kinase							Medtr1g018810	transcription factor-like protein	Medtr3g479620	UDP-glucosyl transferase 85A5
		Medtr1g021570	adenine nucleotide alpha hydrolase-like domain kinase							Medtr3g099120	non-specific phospholipase C4	Medtr7g075040	EF hand calcium-binding family protein
		Medtr8g085910	peptidyl-tRNA hydrolase family protein							Medtr4g094958	LRR receptor-like kinase	Medtr7g073530	Serine/Threonine kinase domain protein
		Medtr3g435170	YGL010w-like protein							Medtr7g405770	Lipid transfer protein	Medtr1g037580	cytochrome P450 family ABA 8'-hydroxylase
		Medtr8g447220	calcium-dependent phospholipid-binding copine family protein							Medtr3g077430	carboxyl-terminal peptidase	Medtr3g026990	LRR receptor-like kinase family protein
		Medtr6g038220	UDP-glucosyltransferase family protein							Medtr3g017390	chromatin remodeling complex subunit	Medtr4g066330	glycoside hydrolase family 1 protein
		Medtr4g057565	vacuolar sorting-associated-like protein							Medtr3g092310	CAZy family GT8 glycosyltransferase	Medtr2g096040	glycoside hydrolase family 18 protein
		Medtr4g063950	receptor-like kinase							Medtr2g034680	Chitinase	Medtr3g084960	transmembrane amino acid transporter family protein
		Medtr1g116510	TMPIT-like protein							Medtr3g093930	leucine-rich receptor-like kinase family protein	Medtr5g091340	sucrose-phosphate synthase family protein
		Medtr1g022295	Maf DDB-G0281937-like protein							Medtr4g081390	kinesin motor catalytic domain protein	Medtr5g045770	cytochrome P450 family 71 protein
		Medtr5g054360	Zn-dependent hydrolase of the beta-lactamase fold protein							Medtr7g065050	BEL1-like homeodomain protein	Medtr8g077420	MYB family transcription factor
		Medtr4g007710	hypothetical protein							Medtr3g435150	NAC transcription factor-like protein	Medtr1g114690	GRAM domain protein/ABA-responsive-like protein
		Medtr5g094250	pirin-like plant protein							Medtr7g092570	UV-B-insensitive protein, putative	Medtr2g096210	3-ketoacyl-CoA synthase-like protein
		Medtr2g102140	ovate transcriptional repressor							Medtr6g034905	extensin-like region protein	Medtr1g012630	Lipid transfer protein
		Medtr4g072770	SAUR-like auxin-responsive family protein							Medtr6g027720	LRR receptor-like kinase	Medtr8g035880	zinc-binding dehydrogenase family oxidoreductase
		Medtr2g036740	hypothetical protein							Medtr7g062300	DUF674 family protein	Medtr8g030665	hypothetical protein
		Medtr7g015230	receptor-like kinase feronia-like protein							Medtr3g096900	beta-galactosidase	Medtr2g013655	hypothetical protein
		Medtr4g082580	WRKY transcription factor 3							Medtr5g032670	hypothetical protein	Medtr7g089210	MYB family transcription factor
		Medtr3g005080	DNA replication complex GINS protein PSF1							Medtr7g056243	hypothetical protein	Medtr7g077610	hypothetical protein
		Medtr5g013900	RAB GTPase-like protein B1C							Medtr8g007380	cyclin p4
		Medtr2g022890	derlin-2 protein							Medtr6g073013	zinc finger homeodomain protein
		Medtr5g027530	phosphoribulokinase							Medtr2g103550	PPR containing plant-like protein
		Medtr4g012810	hypothetical protein							Medtr1g081180	trihelix transcription factor
		Medtr5g010010	2-C-methyl-D-erythritol 2,4-cyclodiphosphate synthase							Medtr2g090755	glutaredoxin-C1 protein
		Medtr5g010800	F-box protein PP2-A13							Medtr3g077630	transmembrane protein, putative
		Medtr7g108310	spermatogenesis-associated-like protein							Medtr4g124650	ATP-binding microtubule motor family protein
		Medtr7g111870	clathrin adaptor complexes medium subunit family protein							Medtr3g008840	plant invertase/pectin methylesterase inhibitor
		Medtr8g010600	NAD-dependent epimerase/dehydratase family protein							Medtr3g022600	LRR and NB-ARC domain disease resistance protein
		Medtr7g009930	aldose 1-epimerase family protein							Medtr6g015580	disease resistance protein (TIR-NBS-LRR class)
		Medtr2g020830	plant/F10N7-170 protein, putative							Medtr3g089035	basic blue-like protein
		Medtr3g006190	cytoplasmic membrane protein							Medtr4g059780	fasciclin domain protein
		Medtr7g085650	sulfate adenylyltransferase subunit 1/adenylylsulfate kinase							Medtr4g062270	3-ketoacyl-CoA synthase-like protein
		Medtr8g104200	kinesin motor catalytic domain protein							Medtr5g098060	fasciclin-like arabinogalactan protein
		Medtr2g101310	ankyrin repeat plant-like protein							Medtr1g087880	P-loop nucleoside triphosphate hydrolase superfamily protein
		Medtr4g093770	p8MTCP1							Medtr4g007750	cyclin-dependent kinase
		Medtr3g115200	transducin/WD-like repeat-protein							Medtr3g051240	purple acid phosphatase superfamily protein
		Medtr3g096320	GDP-mannose transporter, putative							Medtr5g006530	tesmin/TSO1-like CXC domain protein
		Medtr6g087670	glyoxysomal fatty acid beta-oxidation MFP-A protein							Medtr6g092790	phospholipase A2 family protein
		Medtr8g063930	transmembrane protein							Medtr3g062500	LRR receptor-like kinase
		Medtr1g109080	Sec-independent protein translocase TatC							Medtr4g014590	40S ribosomal S4-like protein
		Medtr5g018580	thioredoxin-like protein							Medtr1g072550	plant organelle RNA recognition domain protein
		Medtr8g030670	ubiquitin-protein ligase, putative							Medtr8g090165	ATP/DNA-binding protein
		Medtr3g118520	N-acetylglucosaminyltransferase I							Medtr1g054670	lipase
		Medtr4g132860	Serine/Threonine-kinase HT1-like protein							Medtr1g492910	core histone H2A/H2B/H3/H4
		Medtr3g092090	OPT family oligopeptide transporter							Medtr3g117680	calcium-binding EF-hand protein
		Medtr2g078010	ubiquitin-conjugating enzyme							Medtr3g072350	WEB family plant protein
		Medtr3g116110	photosystem II reaction center PsbP family protein							Medtr6g445110	plant/T8K14-16 protein
		Medtr2g062820	acid phosphatase/vanadium-dependent haloperoxidase							Medtr6g015910	cytochrome P450 family protein
		Medtr4g134630	survival of motor neuron-related-splicing factor 30							Medtr5g034320	polygalacturonase non-catalytic protein
		Medtr7g090150	chromoplast lycopene beta-cyclase							Medtr2g033860	hypothetical protein
		Medtr2g103500	alba DNA/RNA-binding protein							Medtr2g024330	strubbelig-receptor family protein
		Medtr3g080480	vacuolar protein sorting-associated protein							Medtr2g090265	expansin-like protein B1
		Medtr5g043430	DUF863 family protein							Medtr8g062240	transcription factor
		Medtr6g084580	syntaxin-81 protein							Medtr3g111690	DNA-3-methyladenine glycosylase I
		Medtr7g103260	glycosyltransferase							Medtr7g117695	DUF688 family protein
		Medtr4g067290	FAR-RED impaired response-like protein							Medtr4g127290	heat shock-like protein
		Medtr0103s0100	sister chromatid cohesion protein DCC1							Medtr2g101370	major intrinsic protein (MIP) family transporter
		Medtr3g111510	wall associated kinase-like protein							Medtr1g050472	ribonucleoside-diphosphate reductase small chain
		Medtr0339s0020	methyl-CpG-binding domain protein							Medtr8g098510	LRR receptor-like kinase family protein
		Medtr8g009820	NADP-dependent alkenal double bond reductase							Medtr5g088980	carboxy-terminal domain cyclin
		Medtr7g100550	PPR containing plant-like protein							Medtr5g019950	sulfite exporter TauE/SafE family protein
		Medtr7g019160	hypothetical protein							Medtr5g012600	pectinesterase
		Medtr8g011440	cysteine-rich RLK (receptor-like kinase) protein							Medtr1g054205	peroxidase family protein
		Medtr7g118300	caffeic acid O-methyltransferase							Medtr4g098630	NAC transcription factor-like protein
		Medtr4g006310	UBX domain protein							Medtr3g498755	serine carboxypeptidase-like protein
		Medtr1g114250	oligosaccharyltransferase subunit STT3							Medtr4g076200	ubiquitin-conjugating enzyme E2
		Medtr3g073790	tRNA modification GTPase trmE							Medtr2g093980	fasciclin domain protein
		Medtr3g062540	root phototropism-like protein							Medtr2g062920	ATP-citrate synthase alpha chain protein
		Medtr5g033940	transmembrane protein, putative							Medtr2g041170	brevis radix-like protein
		Medtr6g037640	import inner membrane translocase subunit tim16-like protein							Medtr6g082480	Chitinase / Hevein / PR-4 / Wheatwin2
		Medtr5g007480	protein transporter							Medtr4g132280	glucan endo-1,3-beta-glucosidase-like protein
		Medtr4g115670	iron(III)-zinc(II) purple acid phosphatase, putative							Medtr1g028320	glucosamine-6-phosphate isomerase/6-phosphogluconolactonase
		Medtr4g005070	high chlorophyll fluorescence phenotype 173 protein							Medtr4g007910	hypothetical protein
		Medtr4g091680	G-type lectin S-receptor-like Serine/Threonine-kinase							Medtr1g021250	pentatricopeptide (PPR) repeat protein
		Medtr1g014710	RING-finger ubiquitin ligase							Medtr8g037933	transmembrane protein, putative
		Medtr3g117220	inositol monophosphatase							Medtr7g061720	expansin-A1-like protein
		Medtr3g094970	pathogenic type III effector avirulence factor Avr AvrRpt-cleavage: cleavage site protein							Medtr4g036575	LRR receptor-like kinase family protein
		Medtr4g087080	hypothetical protein							Medtr3g072410	LysM domain GPI-anchored protein
		Medtr5g038550	BZIP transcription factor							Medtr8g097200	Rho GDP-dissociation inhibitor-like protein
		Medtr7g079840	zinc finger CCCH domain protein							Medtr1g090987	cytochrome P450 family 76 protein
		Medtr2g025480	light induced-like protein							Medtr1g106860	beta-D-xylosidase-like protein
		Medtr8g090270	MFS transporter							Medtr5g067350	auxin response factor
		Medtr1g111400	P-loop nucleoside triphosphate hydrolase superfamily protein							Medtr0288s0040	glycogen/starch/alpha-glucan phosphorylase family protein
		Medtr8g098815	BEL1-related homeotic protein							Medtr6g034920	extensin-like region protein
		Medtr4g032220	P-loop nucleoside triphosphate hydrolase superfamily protein							Medtr0122s0020	expansin-like protein B1
		Medtr5g012880	phosphatidylserine decarboxylase							Medtr4g094820	pi-PLC X domain plant-like protein
		Medtr2g042900	jasmonate zim-domain protein							Medtr8g077380	MYB family transcription factor
		Medtr1g116650	sugar porter (SP) family MFS transporter							Medtr8g075260	TPR superfamily protein
		Medtr3g115500	receptor Serine/Threonine kinase							Medtr2g016630	cellulose synthase-like protein
		Medtr3g075470	L-isoaspartate O-methyltransferase							Medtr5g033720	homeobox knotted-like protein
		Medtr1g022485	nuclease in basal defense response protein							Medtr2g010740	sulfite exporter TauE/SafE family protein, putative
		Medtr1g105600	cysteine-rich receptor-kinase-like protein							Medtr1g019280	carboxy-terminal region remorin
		Medtr3g005140	electron transporter, putative							Medtr8g020560	growth-regulating factor-like protein
		Medtr2g036690	nitrogen fixation protein NifU							Medtr7g006870	polygalacturonase inhibitor protein
		Medtr7g080040	regulator of ribonuclease activity protein A							Medtr3g085940	mitotic spindle assembly checkpoint MAD2B-like protein
		Medtr8g098495	hydroxyproline-rich glycoprotein family protein							Medtr7g090140	fatty acid hydroxylase superfamily protein
		Medtr4g016510	GDSL-like lipase/acylhydrolase							Medtr5g020000	chromatin-remodeling complex ATPase chain, putative
		Medtr7g070250	macrophage migration inhibition factor-like protein							Medtr4g088385	hypothetical protein
		Medtr3g072110	transmembrane amino acid transporter family protein							Medtr3g075450	sieve element occlusion protein
		Medtr3g085280	DUF493 family protein							Medtr0045s0110	DUF642 family protein
		Medtr2g098630	histidine methyltransferase-like protein							Medtr4g130270	AP2-like ethylene-responsive transcription factor
		Medtr1g067150	RabGAP/TBC domain protein							Medtr5g004980	transmembrane protein, putative
		Medtr1g115255	DExH-box splicing factor-binding site protein							Medtr3g116860	glucose-1-phosphate adenylyltransferase family protein
		Medtr5g030130	PLATZ transcription factor family protein							Medtr8g075330	glycoside hydrolase family 38 protein
		Medtr2g015860	maternal effect embryo arrest 18 protein							Medtr7g073550	mannan endo-1,4-beta-mannosidase
		Medtr7g090890	transmembrane protein 14C							Medtr1g066380	cationic peroxidase
		Medtr8g088030	16S rRNA processing protein RimM							Medtr7g033445	polygalacturonase inhibitor
		Medtr4g081370	BHLH domain class transcription factor							Medtr5g078330	linker histone H1 and h5 family protein
		Medtr4g083330	pyruvate kinase family protein							Medtr4g093890	leguminosin group485 secreted peptide
		Medtr1g115315	wuschel-related homeobox protein							Medtr0002s0900	hypothetical protein
		Medtr2g009660	costars family protein abracl protein							Medtr1g070515	F-box/LRR protein, putative
		Medtr1g045140	proton gradient regulation protein							Medtr2g014400	transmembrane protein, putative
		Medtr6g013820	membrane-anchored ubiquitin-fold protein 4 precursor							Medtr4g116770	hexose transporter, putative
		Medtr8g042000	cytochrome P450 family 72 protein							Medtr5g057990	alpha-glucosidase
		Medtr3g028730	F0F1-type ATP synthase, delta subunit							Medtr4g095360	subtilisin-like serine protease
		Medtr2g010210	LisH/CRA/RING-U-box protein							Medtr8g009630	ABC transporter C family protein, putative
		Medtr7g084020	RING finger protein							Medtr4g045853	xyloglucan endotransglucosylase/hydrolase family protein
		Medtr4g071550	signal recognition particle receptor subunit beta							Medtr7g089090	myosin heavy chain-like protein
		Medtr7g109810	flowering time control FCA-like protein							Medtr8g024540	IQ calmodulin-binding motif protein
		Medtr4g005450	7-dehydrocholesterol reductase-like protein							Medtr8g087770	dynamin 4C-like protein
		Medtr5g005200	SWIB/MDM2 domain protein							Medtr2g016460	nucleobase-ascorbate transporter-like protein
		Medtr7g053220	histidine triad nucleotide-binding protein							Medtr2g085025	transcriptional activator
		Medtr5g061840	plant/F2E2-13 protein							Medtr2g047975	transmembrane protein, putative
		Medtr7g066250	chaperone dnaJ-like protein							Medtr2g007220	F-box plant-like protein
		Medtr2g461020	zinc finger, C3HC4 type (RING finger) protein							Medtr3g102180	LRR receptor-like kinase family protein
		Medtr4g005440	CGI-like protein							Medtr5g015540	BTB/POZ domain plant-like protein, putative
		Medtr1g084740	pyrrolidone-carboxylate peptidase							Medtr3g117500	glycosyl hydrolase family 9 protein
		Medtr2g078620	hypothetical protein							Medtr1g115220	high mobility group (HMG)-box protein
		Medtr7g109150	ethylene receptor							Medtr3g461540	transmembrane protein, putative
		Medtr7g076200	peroxisomal biogenesis factor 11 family protein							Medtr1g028330	glucosamine-6-phosphate isomerase/6-phosphogluconolactonase
		Medtr4g015010	transmembrane protein, putative							Medtr1g089280	Serine/Threonine kinase, plant-type protein
		Medtr4g007700	Snf1-related kinase interactor 1, putative							Medtr5g022530	DUF630 family protein
		Medtr3g094300	dual specificity phosphatase domain protein							Medtr8g086390	LRR receptor-like kinase
		Medtr4g120340	plastid developmental protein DAG							Medtr2g086680	pollen Ole e I family allergen
		Medtr4g094985	cadmium/zinc-transporting ATPase, putative							Medtr8g063220	nucleobase-ascorbate transporter-like protein
		Medtr7g021570	LRR receptor-like kinase							Medtr3g102170	chromosome-associated kinesin KIF4A-like protein
		Medtr5g068660	hypothetical protein							Medtr1g033100	pollen protein Ole E I-like protein
		Medtr6g085050	ATP-dependent Clp protease adaptor protein ClpS							Medtr3g019010	integrator complex subunit-like protein
		Medtr1g025610	vacuolar protein sorting-associated 35A-like protein							Medtr8g032240	inositol polyphosphate multikinase beta-like protein
		Medtr3g110160	tocopherol cyclase							Medtr6g047640	MATE efflux family protein
		Medtr6g090515	charged multivesicular body protein							Medtr5g055470	LRR receptor-like kinase
		Medtr5g066180	MADS-box transcription factor							Medtr4g076140	GRAS family transcription factor
		Medtr2g090035	TIC protein 20-IV, related protein							Medtr7g115410	SSXT protein (amino-terminal region) protein
		Medtr2g105480	ribulose bisphosphate carboxylase/oxygenase activase							Medtr4g088210	auxin response factor 3
		Medtr4g080100	phospholipase A1							Medtr4g082050	EF hand calcium-binding family protein
		Medtr3g073450	co-chaperone GrpE family protein							Medtr5g018720	DUF4228 domain protein
		Medtr1g106855	protein phosphatase 2C family protein							Medtr7g106900	downstream neighbor of Son-like protein, putative
		Medtr8g085690	ubiquitin-conjugating enzyme							Medtr1g090640	double Clp-N motif P-loop nucleoside triphosphate hydrolase superfamily protein
		Medtr5g043480	UvrB/uvrC domain protein							Medtr7g010580	gibberellin-regulated family protein
		Medtr7g091590	insulin-degrading enzyme							Medtr2g098910	receptor-like kinase
		Medtr7g033080	hypothetical protein							Medtr3g086310	pectate lyase family protein
		Medtr5g009670	glucose-6-phosphate 1-epimerase-like protein							Medtr3g107380	ethylene response factor
		Medtr3g112420	ATP-dependent protease LA (lon) domain protein							Medtr1g116947	pollen protein Ole E I-like protein
		Medtr6g084680	aluminum activated malate transporter family protein							Medtr3g032520	transmembrane protein, putative
		Medtr3g092140	aldo/keto reductase family oxidoreductase							Medtr4g085750	PLC-like phosphodiesterase superfamily protein
		Medtr3g106820	ATP synthase, F0 subunit B							Medtr3g102310	carboxy-terminal domain cyclin
		Medtr4g094248	dentin sialophosphoprotein-like protein, putative							Medtr2g042130	subtilisin-like serine protease
		Medtr4g125700	threonine synthase-like protein							Medtr8g097350	myosin heavy chain-like protein
		Medtr4g086480	CXE carboxylesterase							Medtr4g085570	filament-plant-like protein, putative
		Medtr7g109165	syntaxin of plants protein							Medtr6g032965	3-ketoacyl-CoA synthase-like protein
		Medtr1g071540	kinase interacting (KIP1-like) family protein							Medtr8g099305	high mobility group (HMG)-box protein
		Medtr1g029450	small GTPase family RAB protein							Medtr4g113070	drug resistance transporter-like ABC domain protein
		Medtr0332s0040	ubiquitin-conjugating enzyme							Medtr1g102350	subtilisin-like serine protease
		Medtr1g103820	imidazoleglycerol-phosphate dehydratase							Medtr4g105400	carboxyl-terminal peptidase
		Medtr8g020880	RelA/SpoT-like protein RSH2							Medtr8g083220	subtilisin-like serine protease
		Medtr2g039480	esterase/lipase/thioesterase family protein							Medtr2g063510	DNA-3-methyladenine glycosylase I
		Medtr4g063935	kinase 1B							Medtr7g068920	Pmr5/Cas1p GDSL/SGNH-like acyl-esterase family protein
		Medtr5g090550	TRAM, LAG1 and CLN8 (TLC) lipid-sensing domain protein							Medtr1g115475	glycoside hydrolase family 20 domain protein
		Medtr5g068710	autophagy-related protein							Medtr5g022870	peroxidase family protein
		Medtr1g019490	WEAK movement UNDER BLUE LIGHT-like protein							Medtr4g028180	Lipid transfer protein
		Medtr2g095510	4-coumarate:CoA ligase-like protein							Medtr5g084680	IQ-domain protein
		Medtr3g077570	glutaredoxin C4							Medtr8g087470	fasciclin domain protein
		Medtr5g030530	carnitine/acylcarnitine carrier-like protein							Medtr0017s0200	hypothetical protein
		Medtr3g115040	enoyl-CoA hydratase 2, peroxisomal protein							Medtr6g013420	blue copper-like protein
		Medtr4g083250	hypothetical protein							Medtr6g023760	plastocyanin-like domain protein
		Medtr7g089140	transcription elongation factor (TFIIS) family protein							Medtr2g035230	core histone H2A/H2B/H3/H4
		Medtr2g022520	aluminum induced protein with YGL and LRDR motif protein							Medtr3g010770	pectinesterase/pectinesterase inhibitor
		Medtr4g078170	PLATZ transcription factor family protein							Medtr7g113160	histone H2A 6
		Medtr7g077860	hypothetical protein							Medtr5g070330	vacuolar cation/proton exchanger 3
		Medtr4g031680	U2 snRNP auxilliary factor, large subunit, splicing factor							Medtr8g098360	tubulin beta-1 chain
		Medtr2g013130	U2 snRNP auxilliary factor, large subunit, splicing factor							Medtr7g097030	G1-like protein
		Medtr7g097200	glutathione gamma-glutamylcysteinyltransferase							Medtr4g016060	hypothetical protein
		Medtr3g084450	long-chain-fatty-acid CoA ligase (AMP-forming)							Medtr4g019310	DUF674 family protein
		Medtr4g080783	polyubiquitin-like protein							Medtr8g069925	hypothetical protein
		Medtr8g044240	chlorophyll(ide) B reductase, putative							Medtr3g116080	papain family cysteine protease
		Medtr5g069780	ATP-dependent zinc metalloprotease FTSH protein							Medtr4g461060	interactor of constitutive active ROPs-like protein
		Medtr7g114590	rubredoxin-like protein							Medtr7g089080	cyclin
		Medtr1g080150	RNA recognition motif							Medtr4g063975	expansin A10
		Medtr2g101420	DUF3754 family protein							Medtr5g078300	zein-binding protein
		Medtr2g099910	glyoxylate/succinic semialdehyde reductase							Medtr5g017070	DNA polymerase
		Medtr8g091650	BZIP family transcription factor							Medtr7g101080	fasciclin-like arabinogalactan protein
		Medtr4g100350	enoyl-CoA hydratase/isomerase family protein							Medtr5g012010	syntaxin of plants 122 protein
		Medtr4g091580	polyubiquitin 3							Medtr4g059720	fasciclin-like arabinogalactan protein
		Medtr1g105700	cysteine-rich receptor-kinase-like protein							Medtr6g471050	DnaJ-class molecular chaperone
		Medtr5g065080	purine permease							Medtr1g098580	cupredoxin superfamily protein, putative
		Medtr8g070860	arabinogalactan protein							Medtr8g022870	subtilisin-like serine protease
		Medtr3g105980	phospholipase D Y							Medtr0223s0040	myb-like DNA-binding domain, shaqkyf class protein
		Medtr5g008210	hydrogen peroxide induced protein, putative							Medtr1g053130	DUF617 family protein
		Medtr7g086770	transmembrane protein, putative							Medtr1g025780	GDSL-like lipase/acylhydrolase
		Medtr3g097170	hypothetical protein							Medtr2g026685	heavy metal transport/detoxification superfamily protein
		Medtr7g117970	plant/F21F14-40 protein							Medtr4g071090	minichromosome maintenance (MCM2/3/5) family protein
		Medtr3g108410	hypothetical protein							Medtr4g123563	fungal proteinase A, aspartic proteinase superfamily protein
		Medtr8g077180	soluble inorganic pyrophosphatase							Medtr7g102450	UDP-glucosyltransferase family protein
		Medtr5g007400	GCN5-related N-acetyltransferase (GNAT) family protein							Medtr0015s0130	actin-97
		Medtr5g032210	GPI ethanolamine phosphate transferase							Medtr3g107610	zinc finger (Ran-binding) family protein
		Medtr2g078540	transmembrane protein, putative							Medtr2g023680	cytochrome P450 family monooxygenase
		Medtr3g073080	SAC3/GANP/Nin1/mts3/eIF-3 p25 family protein							Medtr3g087150	plant/T5J17-70 protein, putative
		Medtr8g066820	PLATZ transcription factor family protein							Medtr0421s0010	disease resistance protein (TIR-NBS-LRR class)
		Medtr3g081580	ZIP zinc/iron transport family protein							Medtr1g015300	thermospermine synthase ACAULIS protein
		Medtr1g086210	pectinesterase/pectinesterase inhibitor							Medtr5g016320	indole-3-acetic acid-amido synthetase
		Medtr3g093050	NAC transcription factor-like protein							Medtr4g009760	SAM domain protein
		Medtr5g093720	calcium-binding EF hand protein							Medtr4g108100	hypothetical protein
		Medtr1g009190	arabinose kinase-like protein							Medtr7g116500	GDSL-like lipase/acylhydrolase
		Medtr2g022660	type II peroxiredoxin							Medtr5g032600	homeobox domain, ZF-HD class protein
		Medtr4g030930	molybdenum cofactor sulfurase							Medtr2g031610	Sec14p-like phosphatidylinositol transfer family protein
		Medtr3g118300	hypothetical protein							Medtr4g078565	targeting protein for Xklp2 protein
		Medtr4g061360	PRR response regulator							Medtr3g110720	tubulin beta-1 chain
		Medtr1g059690	ubiquitin-60S ribosomal L40 fusion protein							Medtr3g069910	legume lectin beta domain protein
		Medtr8g465130	transmembrane protein, putative							Medtr2g088770	peroxidase family protein
		Medtr3g071980	prephenate dehydrogenase							Medtr2g087810	fasciclin-like arabinogalactan protein 16 precursor
		Medtr1g066930	riboflavin synthase alpha chain							Medtr1g070170	DNA replication factor CDT1-like protein
		Medtr1g111890	synaptobrevin-like protein							Medtr4g123490	tyrosine kinase family protein
		Medtr4g093620	fructose-1,6-bisphosphatase							Medtr1g062930	pectate lyase-like protein
		Medtr5g068770	lectin-like receptor kinase, putative							Medtr6g012170	zinc-binding dehydrogenase family oxidoreductase
		Medtr1g076130	cytoplasmic-like malate dehydrogenase							Medtr4g102260	esterase/lipase/thioesterase family protein
		Medtr5g045520	ureide permease-like protein							Medtr3g080390	nucleobase-ascorbate transporter-like protein
		Medtr2g056120	acyl-activating enzyme 17, peroxisomal protein, putative							Medtr4g114570	ethylene response factor
		Medtr3g117990	heparan-alpha-glucosaminide N-acetyltransferase-like protein							Medtr3g113310	SAUR-like auxin-responsive family protein
		Medtr1g048970	pterin-4-alpha-carbinolamine dehydratase							Medtr4g128750	CAP, cysteine-rich secretory protein, antigen 5
		Medtr1g081900	Na+/H+ exchanger 1							Medtr5g059130	flavonol synthase/flavanone 3-hydroxylase
		Medtr8g098665	anaphase-promoting complex subunit 11 RING-H2 finger protein							Medtr1g091010	cytochrome P450 family protein
		Medtr2g069340	mitotic spindle assembly checkpoint MAD2B-like protein							Medtr4g101660	plant-specific transcription factor YABBY family protein
		Medtr8g012400	O-glycosyl hydrolase family 17 protein							Medtr7g105030	125 kDa kinesin-like protein
		Medtr4g032660	50S ribosomal protein L18 family protein							Medtr7g065220	RHO guanyl-nucleotide exchange factor
		Medtr1g043430	BHLH domain class transcription factor							Medtr1g017400	AP2-like ethylene-responsive transcription factor
		Medtr5g005170	LRR receptor-like kinase family protein							Medtr4g087040	kinesin motor domain protein
		Medtr8g099525	PPR superfamily protein							Medtr7g102120	S-adenosylmethionine synthase-like protein
		Medtr1g031650	calcium-dependent lipid-binding (CaLB domain) family protein							Medtr7g072630	ovate transcriptional repressor
		Medtr4g094600	u6 snRNA-associated-like-Smprotein							Medtr4g124700	SAUR-like auxin-responsive family protein
		Medtr4g061140	L-ascorbate peroxidase							Medtr1g012710	protease inhibitor/seed storage/LTP family protein
		Medtr3g096680	vacuolar sorting-associated-like protein							Medtr2g022250	heavy metal transport/detoxification domain protein
		Medtr7g115180	twin arginine translocase							Medtr2g105110	endonuclease/exonuclease/phosphatase, putative
		Medtr5g072780	CCT motif protein							Medtr1g091003	cytochrome P450 family protein
		Medtr1g108610	repressor of RNA polymerase III transcription MAF1 protein							Medtr8g098375	major intrinsic protein (MIP) family transporter
		Medtr1g070240	Bet1-like SNARE protein 1-1							Medtr7g109200	cellulose synthase-like protein
		Medtr7g067340	group 1 family glycosyltransferase							Medtr4g029090	WEB family plant protein
		Medtr2g023430	gaba-receptor-associated protein ubiquitin domain protein							Medtr3g101870	heat shock transcription factor
		Medtr6g465300	ABC transporter family protein							Medtr5g037343	hypothetical protein
		Medtr3g095570	autophagy-related protein							Medtr3g098910	sugar efflux transporter for intercellular exchange protein
		Medtr2g103160	ribosomal protein S11							Medtr5g023790	carboxy-terminal domain cyclin
		Medtr5g068460	zinc finger, C3HC4 type (RING finger) protein							Medtr7g116420	carboxyl-terminal peptidase
		Medtr4g082315	emp24/gp25L/p24 family protein							Medtr8g066040	DNA-3-methyladenine glycosylase I
		Medtr2g094570	auxin response factor 1							Medtr7g103560	NLI interacting factor-like phosphatase
		Medtr4g072060	NADP-dependent D-sorbitol-6-phosphate dehydrogenase							Medtr2g070730	interactor of constitutive active ROPs protein, putative
		Medtr3g053700	zinc finger CCCH-type with G patch domain protein							Medtr4g127480	subtilisin-like serine protease
		Medtr7g098250	myb-like transcription factor family protein							Medtr3g065160	eukaryotic aspartyl protease family protein
		Medtr3g005890	hypothetical protein							Medtr5g064120	RNA-binding (RRM/RBD/RNP motif) family protein
		Medtr7g013810	glycoside hydrolase family 81 protein							Medtr2g093990	fasciclin-like arabinogalactan protein
		Medtr2g103380	hypothetical protein							Medtr7g018200	NSP-interacting kinase-like protein
		Medtr8g069110	GLABRA 2 expression modulator-like protein							Medtr4g063630	pathogenesis-related thaumatin family protein
		Medtr1g110210	protein phosphatase 2C family protein							Medtr5g017160	RALF
		Medtr5g013800	transmembrane protein, putative							Medtr4g094285	beta-xylosidase/alpha-L-arabinofuranosidase-like protein
		Medtr3g075440	LRR receptor-like kinase family protein							Medtr1g087540	myb transcription factor, putative
		Medtr1g061170	heat shock transcription factor A3							Medtr7g081750	subtilisin-like serine protease
		Medtr3g108040	PsbP domain protein							Medtr8g103245	core histone H2A/H2B/H3/H4
		Medtr4g102390	Hsc70-interacting protein							Medtr7g080180	serine carboxypeptidase-like protein
		Medtr8g069450	transmembrane protein, putative							Medtr4g106400	hypothetical protein
		Medtr5g023180	vitamin K epoxide reductase family protein							Medtr2g008110	vacuolar iron transporter-like protein
		Medtr8g088790	glycine cleavage T-protein aminomethyltransferase							Medtr1g014120	plastocyanin-like domain protein
		Medtr5g007870	RelA/SpoT-like protein RSH2							Medtr5g037310	wall-associated receptor kinase galacturonan-binding protein
		Medtr4g088115	transcription elongation factor-like protein							Medtr8g030590	cytochrome P450 family 94 protein
		Medtr5g091370	plant/F17J16-140 protein							Medtr4g088320	LRR receptor-like kinase
		Medtr1g073130	carboxy-terminal processing peptidase-like protein							Medtr7g099850	NAD(P)-binding rossmann-fold protein
[truncated: 388 more rows]
