# Supplementary material for: Transcriptome-IPMS analysis reveals a tissue-dependent miR156/SPL13 regulatory mechanism in alfalfa drought tolerance
Source: BMC Genomics. 2020 Oct 19;21:721. doi: 10.1186/s12864-020-07118-4 (PMC7574311; doi:10.1186/s12864-020-07118-4)
Supplement: Supplementary file 5 — Additional file 5: Table S4.1 Full list of components included in molecular function, biological process and cellular component in leaf tissuesTable S4.2 Full list of components included in molecular function, biological process and cellular component in stem tissuesTable S4.3 Full list of components included in molecular function, biological process and cellular component in root tissues [file 12864_2020_7118_MOESM5_ESM.xlsx]

## Sheet: Table S4.1
Table S4.1 Full list of components included in molecular function, biological process and cellular component in leaf tissues
Biological process		Molecular function		Cellular component
telomere maintenance		phosphorelay response regulator activity		extracellular region
translation		transcription factor activity, sequence-specific DNA binding		microtubule associated complex
alcohol metabolic process		transcription cofactor activity		ribosome
glutamine catabolic process		structural constituent of ribosome		nuclear pore
porphyrin-containing compound biosynthetic process		catalytic activity		phosphopyruvate hydratase complex
Mo-molybdopterin cofactor biosynthetic process		uroporphyrinogen decarboxylase activity		photosystem I
response to metal ion		signal transducer activity		nucleus
glycerol ether metabolic process		Rho GDP-dissociation inhibitor activity		chromatin
cellular amino acid metabolic process		structural molecule activity		Golgi transport complex
pseudouridine synthesis		binding		mitochondrial matrix
nucleobase-containing compound metabolic process		calcium ion binding		intracellular
tRNA processing		electron carrier activity		core TFIIH complex
allantoin catabolic process		hydrolase activity, hydrolyzing O-glycosyl compounds		cytoplasm
regulation of nitrogen utilization		peroxidase activity		transcription factor TFIIA complex
L-arabinose metabolic process		carbon-nitrogen ligase activity, with glutamine as amido-N-donor		signal peptidase complex
mRNA splicing, via spliceosome		intramolecular transferase activity		protein phosphatase type 2A complex
mature ribosome assembly		transferase activity, transferring alkyl or aryl (other than methyl) groups		endoplasmic reticulum
polysaccharide catabolic process		isomerase activity		origin recognition complex
protein dephosphorylation		transcription regulatory region sequence-specific DNA binding		protein kinase CK2 complex
cell wall macromolecule catabolic process		hydrolase activity		ubiquitin ligase complex
positive regulation of transcription elongation from RNA polymerase II promoter		protein dimerization activity		cytoskeleton
defense response		iron-sulfur cluster binding		membrane
protein methylation		heme binding		integral component of plasma membrane
response to stress				integral component of membrane
regulation of cyclin-dependent protein serine/threonine kinase activity				plasma membrane
intracellular signal transduction
tetrahydrobiopterin biosynthetic process
drug transmembrane transport
sucrose metabolic process
glycine decarboxylation via glycine cleavage system
signal peptide processing
histidine biosynthetic process
barrier septum site selection
tricarboxylic acid cycle
cell cycle
proteolysis
putrescine biosynthetic process
phosphatidylinositol dephosphorylation
lipid metabolic process
oxidation-reduction process
iron-sulfur cluster assembly
NAD biosynthetic process
lignin catabolic process
DNA-templated transcription, initiation
(obsolete) ATP catabolic process
protein targeting
transmembrane transport
sodium ion transport
transport
cation transport
mitochondrial transport
polyamine transport
lipid transport
amino acid transmembrane transport
protein retention in ER lumen
ATP synthesis coupled proton transport
vesicle docking involved in exocytosis
respiratory gaseous exchange
metabolic process
cellular process
primary metabolic process
protein folding
sulfate assimilation
photosynthesis
superoxide metabolic process
carbohydrate metabolic process
cellular aromatic compound metabolic process
nitrogen compound metabolic process

## Sheet: Table S4.2
Table S4.2 Full list of components included in molecular function, biological process and cellular component in stem tissues
Biological process		Molecular function								Cellular component
(obsolete) ATP catabolic process		acyl-CoA dehydrogenase activity								extracellular region
response to stress		ubiquinol-cytochrome-c reductase activity								chloroplast
defense response		hydroxymethylglutaryl-CoA reductase (NADPH) activity								anaphase-promoting complex
intracellular signal transduction		secondary active sulfate transmembrane transporter activity								nuclear pore
response to desiccation		glutathione peroxidase activity								phosphopyruvate hydratase complex
phosphorelay signal transduction system		peroxidase activity								transcription factor TFIIA complex
metabolic process		zinc ion transmembrane transporter activity								microtubule associated complex
cellular process		NADH dehydrogenase (ubiquinone) activity								protein phosphatase type 2A complex
ATP synthesis coupled proton transport		peptide-methionine (S)-S-oxide reductase activity								photosystem II
carotenoid biosynthetic process		enzyme inhibitor activity								nucleosome
transmembrane transport		endopeptidase inhibitor activity								chromatin
alcohol metabolic process		heme binding								endoplasmic reticulum
mitochondrial transport		adenosylmethionine decarboxylase activity								ubiquitin ligase complex
rRNA processing		inorganic diphosphatase activity								membrane
glycogen biosynthetic process		adenosylhomocysteinase activity								integral component of plasma membrane
tetrahydrobiopterin biosynthetic process		serine-type endopeptidase activity								integral component of membrane
glycerol ether metabolic process		polygalacturonase activity								cytoplasm
drug transmembrane transport		chitinase activity								plasma membrane
flavonoid biosynthetic process		microtubule motor activity								intracellular
sucrose metabolic process		nuclease activity
glycine decarboxylation via glycine cleavage system		intramolecular transferase activity
tRNA modification		peptidyl-prolyl cis-trans isomerase activity
cell redox homeostasis		carbon-nitrogen ligase activity, with glutamine as amido-N-donor
ubiquinone biosynthetic process		asparagine synthase (glutamine-hydrolyzing) activity
sodium ion transport		methyltransferase activity
putrescine biosynthetic process		methionine adenosyltransferase activity
ubiquitin-dependent protein catabolic process		adenosine kinase activity
lipid transport		5-methyltetrahydropteroyltriglutamate-homocysteine S-methyltransferase activity
phosphatidylinositol dephosphorylation		aspartate kinase activity
transport		phosphorylase activity
fatty acid metabolic process		transferase activity, transferring phosphorus-containing groups
phosphatidylinositol phosphorylation		ubiquitin-protein transferase activity
cation transport		3-deoxy-7-phosphoheptulonate synthase activity
lipid metabolic process		starch synthase activity
amino acid transmembrane transport		phosphorelay sensor kinase activity
oxidation-reduction process		selenium binding
fatty acid biosynthetic process		chaperone binding
allantoin catabolic process		actin binding
NAD biosynthetic process		oxidoreductase activity
tryptophan biosynthetic process		calcium ion binding
metal ion transport		copper ion binding
intracellular protein transport		manganese ion binding
polysaccharide catabolic process		nucleic acid binding
protein folding		GTP binding
respiratory gaseous exchange		nucleotide binding
sulfur compound metabolic process		transcription regulatory region sequence-specific DNA binding
carbohydrate metabolic process		translation elongation factor activity
proteolysis

## Sheet: Table S4.3
Table S4.3 Full list of components included in molecular function, biological process and cellular component in root tissues
Biological process								Molecular fucnction									Cellular component
(obsolete) ATP catabolic process								phosphorelay response regulator activity									phosphopyruvate hydratase complex
response to stress								transcription factor activity, sequence-specific DNA binding									photosystem I
defense response								catalytic activity									protein phosphatase type 2A complex
intracellular signal transduction								GTPase activity									nucleosome
phosphorelay signal transduction system								secondary active sulfate transmembrane transporter activity									endoplasmic reticulum
metabolic process								serine-type carboxypeptidase activity									ubiquitin ligase complex
metal ion transport								hydrolase activity, hydrolyzing O-glycosyl compounds									cytoskeleton
transmembrane transport								polygalacturonase activity									cytoplasm
proton transport								microtubule motor activity									intracellular
mitochondrial transport								ATPase activity, coupled to transmembrane movement of substances									extracellular region
drug transmembrane transport								Rho GDP-dissociation inhibitor activity									membrane
lipid transport								transporter activity									integral component of membrane
transport								calcium ion binding
cation transport								copper ion binding
amino acid transmembrane transport								zinc ion binding
phosphatidylinositol dephosphorylation								FMN binding
glycogen biosynthetic process								nucleic acid binding
glycerol ether metabolic process								GTP binding
sucrose metabolic process								ammonium transmembrane transporter activity
cellular amino acid metabolic process								cytochrome-c oxidase activity
fatty acid metabolic process								gamma-glutamyltransferase activity
lipid metabolic process								adenosine kinase activity
oxidation-reduction process								6-phosphofructokinase activity
fatty acid biosynthetic process								5-methyltetrahydropteroyltriglutamate-homocysteine S-methyltransferase activity
NAD biosynthetic process								protein kinase activity
polysaccharide catabolic process								phosphorelay sensor kinase activity
primary metabolic process								methyltransferase activity
mature ribosome assembly								peroxidase activity
protein folding								acid-amino acid ligase activity
allantoin catabolic process								asparagine synthase (glutamine-hydrolyzing) activity
regulation of cyclin-dependent protein serine/threonine kinase activity								CTP synthase activity
glycine decarboxylation via glycine cleavage system								intramolecular transferase activity
tRNA modification								oxidoreductase activity
proteolysis								actin binding
sulfur compound metabolic process								protein dimerization activity
sulfate assimilation								hydrolase activity
carbohydrate metabolic process
photosynthesis
embryo development
