# Supplementary material for: Transcriptome-IPMS analysis reveals a tissue-dependent miR156/SPL13 regulatory mechanism in alfalfa drought tolerance
Source: BMC Genomics. 2020 Oct 19;21:721. doi: 10.1186/s12864-020-07118-4 (PMC7574311; doi:10.1186/s12864-020-07118-4)
Supplement: Supplementary file 7 — Additional file 7: Table S6 List of candidate peptides interacting with SPL13 [file 12864_2020_7118_MOESM7_ESM.xlsx]

## Sheet: Sheet1
Table S6. List of additional candidate proteins inetracting with SPL13
	Contigs	Medicago homologue	Protein annotation	Number of peptides	Number of spectra
1	contig_17939	Medtr7g056153.1	Cell division control-like protein	4	55
2	contig_73310	Medtr4g115970.1	Vacuolar H -translocating inorganic pyrophosphatase	4	7
3	contig_7465	Medtr8g465150.1	S-locus lectin kinase family protein	3	79
4	contig_105731	Medtr5g013010.1	Homeobox associated leucine zipper protein	3	14
5	contig_69537	Medtr7g033100.1	E3 ubiquitin-protein ligase RGLG2-like protein	3	11
6	contig_80262	Medtr1g056490.1	ATP-dependent RNA helicase	3	9
7	contig_97337	Medtr8g107370.1	Phosphoethanolamine N-methyltransferase	3	9
8	contig_95997	Medtr4g051270.1	Ribulose bisphosphate carboxylase large chain domain protein	3	6
9	contig_91707	Medtr2g036600.1	Lysine-tRNA ligase-like protein	3	3
10	contig_111985	Medtr3g117290.1	Dehydrin	2	111
11	contig_81896	Medtr7g085200.2	Nod factor-binding lectin-nucleotide phosphohydrolase	2	68
12	contig_68237	Medtr2g089010.1	Transmembrane protein_putative	2	56
13	contig_1170	Medtr8g021130.1	Subtilisin-like serine protease	2	45
14	contig_51419	Medtr3g028150.1	Thylakoid lumenal 19 kDa protein	2	41
15	contig_57284	Medtr4g059530.1	Telomere recombination domain protein	2	37
16	contig_43836	Medtr7g086420.1	Receptor-like kinase	2	28
17	contig_33791	Medtr4g052290.1	Receptor-like kinase feronia-like protein	2	26
18	contig_4217	Medtr1g070440.1	Linker histone H1 and h5 family protein	2	22
19	contig_79530	Medtr0032s0030.1	Hypothetical protein	2	22
20	contig_1238	Medtr4g094610.1	LRR receptor-like kinase family protein	2	20
21	contig_18382	Medtr5g012590.1	Glucuronosyltransferase PGSIP8	2	19
22	contig_92539	Medtr4g088855.1	Hypothetical protein	2	17
23	contig_25976	Medtr4g015860.1	Rhodanese/cell cycle control phosphatase superfamily protein	2	15
24	contig_17016	Medtr1g090860.1	UDP-glycosyltransferase family protein	2	15
25	contig_94017	Medtr1g059840.3	Transcription regulation protein_putative	2	14
26	contig_53253	Medtr7g100950.1	Zinc finger, C3HC4 type (RING finger) protein	2	14
27	contig_67329	Medtr6g016810.1	Glycoside hydrolase family 81 protein	2	13
28	contig_100164	Medtr4g074930.2	RNA recognition motif, a.k.a. RRM, RBD protein	2	13
29	contig_109347	Medtr3g020340.1	Defensin related	2	12
30	contig_380	Medtr3g023880.3	Pre-mRNA-splicing factor ATP-dependent RNA helicase	2	11
31	contig_78767	Medtr4g094985.1	Cadmium_zinc-transporting_ATPase_putative	2	11
32	contig_108507	Medtr5g068580.1	Vacuolar iron transporter-like protein	2	10
33	contig_111956	Medtr3g016080.1	Transmembrane protein, putative	2	10
34	contig_6071	Medtr4g055080.1	Histone deacetylase family protein	2	9
35	contig_55868	Medtr6g061840.1	Pre-mRNA-splicing factor ATP-dependent RNA helicase	2	7
36	contig_54386	Medtr3g037340.1	Xyloglucan xylosyltransferase	2	7
37	contig_62086	Medtr7g114970.1	Aldo/keto reductase family oxidoreductase	2	7
38	contig_13753	Medtr5g071010.1	Phosphatidylinositol-specific phospholipase C	2	6
39	contig_64362	Medtr2g093010.2	Frigida-LIKE protein	2	6
40	contig_80813	Medtr8g014730.1	LRR receptor-like kinase plant	2	6
41	contig_22140	Medtr1g008140.1	Pectinesterase/pectinesterase inhibitor	2	6
42	contig_22	Medtr3g498825.1	Transcription factor bHLH137	2	6
